# Supplementary material for: Regulator of G-Protein Signalling 9: A New Candidate Gene for Sweet Food Liking?
Source: Foods. 2023 Apr 22;12(9):1739. doi: 10.3390/foods12091739 (PMC10178705; doi:10.3390/foods12091739)
Supplement: Supplementary file 1 [file foods-12-01739-s001.zip]

Archive with 5 entries (5 files):
- Figure S1 QQ-plot of the meta-analysis on sweet food liking on CAR and VBI.pdf
- Supplementary_tables_1_and4.pdf
- TableS2.xlsx
- TableS3.xlsx
- TableS5.xlsx
