# Supplementary material for: Regulator of G-Protein Signalling 9: A New Candidate Gene for Sweet Food Liking?
Source: Foods. 2023 Apr 22;12(9):1739. doi: 10.3390/foods12091739 (PMC10178705; doi:10.3390/foods12091739)
Supplement: Supplementary file 1 [file foods-12-01739-s001.zip › TableS2.xlsx]

## Sheet: Foglio1
MarkerName	chr	pos	Effect allele	Other allele	Freq1	FreqSE	MinFreq	MaxFreq	Effect	StdErr	P-value	Direction	HetISq	HetChiSq	HetDf	HetPVal	N	Consequence	SYMBOL	BIOTYPE	distance
rs141177185	1	225661277	A	G	0.0158	0.0014	0.0122	0.0164	1.141	0.2473	3.96e-06	++	0	0.227	1	0.6338	1482	upstream_gene_variant	RP11-496N12.6	sense_intronic	8232
rs6547692	2	27734972	A	G	0.4053	0.0689	0.3702	0.5405	0.2734	0.0597	4.69e-06	++	0	0.167	1	0.6831	1482	downstream_gene_variant	GCKR	protein_coding	2314
rs780096	2	27741072	C	G	0.5983	0.0638	0.4731	0.6308	-0.2649	0.0594	8.15e-06	--	0	0.211	1	0.6459	1482	downstream_gene_variant	GCKR	protein_coding	8414
rs780095	2	27741105	A	G	0.5977	0.0646	0.4708	0.6306	-0.2647	0.0594	8.29e-06	--	0	0.249	1	0.6178	1482	downstream_gene_variant	GCKR	protein_coding	8447
rs1260334	2	27748597	A	C	0.4043	0.0688	0.3692	0.5391	0.264	0.0592	8.25e-06	++	0	0.149	1	0.6999	1482	downstream_gene_variant	GCKR	protein_coding	2043
rs1260333	2	27748624	T	C	0.5932	0.0729	0.4514	0.6307	-0.266	0.0591	6.87e-06	--	0	0.097	1	0.7555	1479	downstream_gene_variant	GCKR	protein_coding	2070
rs1313566	2	27748904	A	G	0.4033	0.0669	0.3694	0.5352	0.2662	0.0594	7.45e-06	++	0	0.174	1	0.6765	1482	downstream_gene_variant	GCKR	protein_coding	2350
rs72835803	2	67624960	T	C	0.0235	0.0023	0.0168	0.0243	-0.9812	0.2082	2.44e-06	--	0	0	1	1	1482	upstream_gene_variant	ETAA1	processed_transcript	4966
rs957499889	2	162920076	T	G	0.0186	0.0007	0.017	0.0189	-1.1455	0.2539	6.43e-06	--	0	0.811	1	0.3678	1482	upstream_gene_variant	AC008063.2	antisense	9690
rs711811	2	176935745	A	G	0.5464	0.0003	0.5458	0.5465	-0.2574	0.0577	8.17e-06	--	0	0.404	1	0.5251	1482	downstream_gene_variant	EVX2	protein_coding	6455
rs12468021	2	223726324	A	C	0.0467	0.0035	0.0384	0.0481	-0.6158	0.1355	5.49e-06	--	0	0.129	1	0.7191	1482	downstream_gene_variant	ATG12P2	processed_pseudogene	43034
rs143250108	3	42864156	C	G	0.9868	0.0005	0.9866	0.9879	1.1727	0.2544	4.04e-06	++	48.7	1.95	1	0.1626	1482	upstream_gene_variant	HIGD1A	protein_coding	18133
rs72867321	3	42869488	A	G	0.0133	0.0001	0.013	0.0134	-1.1636	0.2544	4.78e-06	--	54.3	2.187	1	0.1392	1482	upstream_gene_variant	ACKR2	protein_coding	15968
rs188667261	3	42869604	T	C	0.9867	0.0001	0.9866	0.987	1.1636	0.2544	4.78e-06	++	54.3	2.188	1	0.1391	1482	upstream_gene_variant	ACKR2	protein_coding	15852
rs72867327	3	42871064	A	G	0.0141	0.0004	0.0132	0.0143	-1.1305	0.2479	5.12e-06	--	50.9	2.038	1	0.1535	1482	upstream_gene_variant	ACKR2	protein_coding	14392
rs566556430	3	42871672	C	G	0.013	0.0004	0.0121	0.0132	-1.1738	0.2546	4.03e-06	--	48.7	1.951	1	0.1625	1482	upstream_gene_variant	ACKR2	protein_coding	13784
rs1427799	3	42928615	A	G	0.0239	0.0011	0.0215	0.0243	-0.8481	0.1896	7.69e-06	--	50.3	2.011	1	0.1562	1482	upstream_gene_variant	HNRNPA1P22	processed_pseudogene	2238
rs1346413	3	42930412	T	C	0.0244	0.0019	0.0201	0.0252	-0.8703	0.1876	3.48e-06	--	57.7	2.367	1	0.124	1482	upstream_gene_variant	HNRNPA1P22	processed_pseudogene	441
rs2162664	3	42936217	A	T	0.0237	0.0016	0.0201	0.0243	-0.8452	0.1904	9.07e-06	--	54.6	2.203	1	0.1377	1482	downstream_gene_variant	HNRNPA1P22	processed_pseudogene	4419
rs6789928	3	42947776	T	C	0.0236	0.0016	0.02	0.0243	-0.8522	0.1911	8.17e-06	--	55	2.223	1	0.136	1482	upstream_gene_variant	ZNF662	protein_coding	1738
rs182404848	3	42948808	A	G	0.9865	0.0013	0.9841	0.9872	1.1619	0.2513	3.77e-06	++	56.5	2.3	1	0.1294	1482	upstream_gene_variant	ZNF662	protein_coding	706
rs11129986	3	42951808	T	C	0.0238	0.0015	0.0204	0.0245	-0.8463	0.1902	8.62e-06	--	55.4	2.241	1	0.1344	1482	downstream_gene_variant	RP11-141M3.5	processed_transcript	2211
rs9311329	3	42952451	T	C	0.9763	0.0016	0.9756	0.9799	0.845	0.1904	9.1e-06	++	54.7	2.208	1	0.1373	1482	downstream_gene_variant	RP11-141M3.5	processed_transcript	2854
rs141027941	3	42955034	A	G	0.9875	0.0002	0.9874	0.9879	1.1998	0.258	3.32e-06	++	52.3	2.099	1	0.1474	1482	downstream_gene_variant	ZNF662	processed_transcript	239
rs7633453	3	42955330	A	C	0.9763	0.0016	0.9756	0.9799	0.845	0.1904	9.11e-06	++	54.6	2.202	1	0.1378	1482	downstream_gene_variant	ZNF662	processed_transcript	535
rs1427801	3	42956273	T	C	0.0237	0.0016	0.0201	0.0243	-0.8451	0.1904	9.08e-06	--	54.6	2.202	1	0.1378	1482	downstream_gene_variant	ZNF662	processed_transcript	1478
rs704902	3	42970946	T	C	0.0237	0.0016	0.0201	0.0243	-0.8452	0.1905	9.11e-06	--	54.6	2.204	1	0.1377	1482	downstream_gene_variant	KRBOX1-AS1	antisense	4798
rs834695	3	42973238	A	G	0.0237	0.0016	0.0201	0.0243	-0.8452	0.1905	9.11e-06	--	54.6	2.204	1	0.1377	1482	downstream_gene_variant	KRBOX1-AS1	antisense	2506
rs704889	3	42982266	A	C	0.9763	0.0016	0.9756	0.9799	0.8451	0.1904	9.09e-06	++	54.7	2.209	1	0.1372	1482	upstream_gene_variant	KRBOX1	retained_intron	419
rs704890	3	42985163	A	G	0.9763	0.0016	0.9757	0.9799	0.8454	0.1904	9.04e-06	++	54.6	2.205	1	0.1376	1482	downstream_gene_variant	KRBOX1	protein_coding	879
rs929695504	3	42990306	A	G	0.9763	0.0016	0.9756	0.9799	0.8453	0.1904	9.05e-06	++	54.6	2.204	1	0.1376	1482	downstream_gene_variant	KRBOX1	protein_coding	6022
rs704894	3	42991646	T	G	0.0237	0.0016	0.0201	0.0244	-0.845	0.1904	9.1e-06	--	54.7	2.208	1	0.1373	1482	downstream_gene_variant	KRBOX1	protein_coding	7362
rs834698	3	42992879	A	G	0.9763	0.0016	0.9756	0.9799	0.8451	0.1904	9.08e-06	++	54.7	2.208	1	0.1373	1482	downstream_gene_variant	KRBOX1	protein_coding	8595
rs704896	3	42999422	A	G	0.0237	0.0016	0.0201	0.0244	-0.8453	0.1904	9.04e-06	--	54.7	2.205	1	0.1375	1482	downstream_gene_variant	KRBOX1	protein_coding	15138
rs116731533	3	43003683	T	G	0.9875	0.0002	0.9874	0.9879	1.1999	0.258	3.31e-06	++	52.4	2.099	1	0.1474	1482	upstream_gene_variant	FAM198A	nonsense_mediated_decay	17076
rs530189	3	43007948	T	C	0.0237	0.0016	0.0201	0.0244	-0.8451	0.1904	9.09e-06	--	54.7	2.209	1	0.1372	1482	upstream_gene_variant	FAM198A	nonsense_mediated_decay	12811
rs1097111	3	43009419	T	C	0.9763	0.0016	0.9756	0.9799	0.8453	0.1904	9.03e-06	++	54.7	2.207	1	0.1374	1482	upstream_gene_variant	FAM198A	nonsense_mediated_decay	11340
rs834581	3	43011327	A	G	0.0237	0.0016	0.0201	0.0244	-0.8453	0.1904	9.05e-06	--	54.7	2.207	1	0.1374	1482	upstream_gene_variant	FAM198A	nonsense_mediated_decay	9432
rs630718	3	43027812	A	G	0.0205	0.0016	0.0169	0.0212	-0.9846	0.205	1.57e-06	--	31.3	1.455	1	0.2278	1482	downstream_gene_variant	KRBOX1	protein_coding	43528
rs834180	3	43029607	A	G	0.0201	0.0013	0.0172	0.0207	-1.0054	0.2092	1.54e-06	--	30.7	1.443	1	0.2296	1482	downstream_gene_variant	KRBOX1	protein_coding	45323
rs834179	3	43029654	T	C	0.0126	0.0002	0.0122	0.0127	-1.2267	0.2619	2.81e-06	--	56	2.273	1	0.1317	1482	downstream_gene_variant	KRBOX1	protein_coding	45370
rs588335	3	43074871	A	G	0.0257	0.0023	0.0201	0.0267	-0.7922	0.1792	9.87e-06	--	46.7	1.876	1	0.1708	1482	downstream_gene_variant	KRBOX1	processed_transcript	832
rs601384	3	43075418	A	T	0.0264	0.0022	0.021	0.0273	-0.8255	0.1786	3.81e-06	--	17.8	1.217	1	0.2699	1482	downstream_gene_variant	KRBOX1	processed_transcript	1379
rs79661699	3	43096209	A	G	0.0117	0.0006	0.0105	0.0119	-1.2229	0.271	6.41e-06	--	27.7	1.383	1	0.2396	1482	downstream_gene_variant	FAM198A	retained_intron	443
rs16830415	3	127474267	T	C	0.979	0.0082	0.9684	0.9854	0.9895	0.2209	7.52e-06	++	0	0.001	1	0.9698	1482	upstream_gene_variant	MGLL	protein_coding	19067
rs9832418	3	127478666	T	C	0.9788	0.0047	0.9717	0.982	0.901	0.2014	7.65e-06	++	0	0.012	1	0.911	1482	downstream_gene_variant	MGLL	protein_coding	21966
rs60963555	3	127485292	T	C	0.0213	0.0047	0.0181	0.0283	-0.9015	0.202	8.1e-06	--	0	0.013	1	0.9079	1482	downstream_gene_variant	MGLL	protein_coding	15340
rs114492048	5	76372531	T	G	0.9759	0.004	0.9692	0.9782	1.033	0.2187	2.32e-06	++	0	0.059	1	0.8086	1482	downstream_gene_variant	ZBED3	protein_coding	721
rs75096325	5	123684104	T	G	0.0303	0.0034	0.0194	0.0314	-0.8207	0.1813	5.99e-06	--	0	0.107	1	0.7433	1482	upstream_gene_variant	CTC-369A16.2	lincRNA	47192
rs145367812	8	8958908	A	G	0.9849	0.0017	0.9818	0.9858	-1.1741	0.2576	5.16e-06	--	0	0.1	1	0.7522	1482	downstream_gene_variant	ERI1	processed_transcript	1297
rs10956324	8	127707310	A	C	0.7258	0.001	0.7253	0.7278	-0.308	0.0697	9.8e-06	--	39.4	1.65	1	0.199	1482	downstream_gene_variant	RP11-89K10.1	antisense	18652
rs117643807	9	100352774	T	C	0.0484	0.0063	0.0312	0.0507	-0.628	0.1378	5.14e-06	--	0	0.4	1	0.5272	1482	downstream_gene_variant	TSTD2	retained_intron	9588
rs72735183	9	103344515	C	G	0.0227	0.0023	0.0178	0.0238	0.8994	0.2009	7.57e-06	++	0	0.176	1	0.675	1482	upstream_gene_variant	RN7SKP87	misc_RNA	854
rs11225350	11	102508380	T	C	0.2187	0.0046	0.2164	0.2278	-0.3123	0.0691	6.23e-06	--	0	0.06	1	0.807	1482	downstream_gene_variant	RP11-817J15.2	antisense	9579
rs11225351	11	102508471	T	C	0.2187	0.0046	0.2164	0.2278	-0.3122	0.0691	6.26e-06	--	0	0.06	1	0.8066	1482	downstream_gene_variant	RP11-817J15.2	antisense	9670
rs11225352	11	102508721	A	G	0.2187	0.0046	0.2165	0.2278	-0.3118	0.0691	6.39e-06	--	0	0.061	1	0.8048	1482	downstream_gene_variant	RP11-817J15.2	antisense	9920
rs10895329	11	102509228	A	G	0.2212	0.0033	0.2195	0.2278	-0.3088	0.0689	7.33e-06	--	0	0.068	1	0.7937	1482	downstream_gene_variant	RP11-817J15.2	antisense	10427
rs10895330	11	102509275	A	G	0.2212	0.0032	0.2196	0.2275	-0.3079	0.0689	7.81e-06	--	0	0.063	1	0.8024	1482	downstream_gene_variant	RP11-817J15.2	antisense	10474
rs12363883	11	102509352	T	G	0.7788	0.0033	0.7722	0.7805	0.3087	0.0689	7.34e-06	++	0	0.068	1	0.7936	1482	downstream_gene_variant	RP11-817J15.2	antisense	10551
rs12363884	11	102509360	A	T	0.2212	0.0033	0.2195	0.2278	-0.3087	0.0689	7.34e-06	--	0	0.068	1	0.7936	1482	downstream_gene_variant	RP11-817J15.2	antisense	10559
rs192789286	11	103927811	A	G	0.0221	0.0027	0.012	0.0228	-1.1542	0.2122	5.32e-08	--	0	0.482	1	0.4876	1482	downstream_gene_variant	DDI1	protein_coding	17889
rs142094633	11	103932880	T	C	0.9775	0.0028	0.9768	0.9879	1.146	0.2122	6.68e-08	++	0	0.495	1	0.4816	1482	downstream_gene_variant	DDI1	protein_coding	22958
rs188810052	11	104615062	A	G	0.986	0.0009	0.9857	0.9883	1.5413	0.3436	7.25e-06	++	25.3	1.338	1	0.2473	1482	upstream_gene_variant	RP11-681H10.1	processed_pseudogene	61753
rs12430464	13	67534526	T	C	0.9777	0.0006	0.9763	0.978	0.9936	0.214	3.43e-06	++	46.1	1.854	1	0.1733	1482	upstream_gene_variant	PCDH9-AS3	antisense	17038
rs117038487	13	67536509	T	C	0.0223	0.0006	0.022	0.0238	-0.9923	0.2139	3.49e-06	--	45	1.818	1	0.1776	1482	upstream_gene_variant	PCDH9-AS3	antisense	15055
rs72683633	14	51269276	A	G	0.0846	0.0044	0.0825	0.0935	-0.5225	0.1072	1.1e-06	--	54.2	2.182	1	0.1397	1482	downstream_gene_variant	NIN	retained_intron	3359
rs72683650	14	51285237	A	G	0.082	0.0037	0.0802	0.0894	-0.5474	0.1071	3.17e-07	--	70.7	3.409	1	0.06486	1482	upstream_gene_variant	RP11-286O18.1	antisense	3361
rs3759526	14	51292535	T	C	0.069	0.0009	0.067	0.0694	-0.5102	0.1109	4.24e-06	--	0	0.604	1	0.437	1482	downstream_gene_variant	RP11-286O18.1	antisense	2316
rs117769956	15	24743454	A	C	0.9784	0.001	0.978	0.9808	1.064	0.2212	1.51e-06	++	0	0.593	1	0.4412	1482	upstream_gene_variant	PWRN1	lincRNA	14763
rs138174602	15	24803377	A	G	0.0255	0.0019	0.0245	0.0293	-0.9331	0.1977	2.36e-06	--	4.7	1.05	1	0.3056	1482	upstream_gene_variant	PWRN1	lincRNA	11796
rs140477641	15	24808488	A	G	0.9747	0.002	0.9708	0.9758	0.9364	0.1981	2.28e-06	++	7.2	1.077	1	0.2993	1482	downstream_gene_variant	PWRN1	lincRNA	3749
rs71462850	15	33444215	A	G	0.9188	0.0111	0.9145	0.9474	0.4679	0.1042	7.11e-06	++	0	0.178	1	0.6732	1482	downstream_gene_variant	TMCO5B	processed_transcript	83538
rs140744472	15	87605286	T	C	0.983	0.0009	0.9826	0.985	1.0474	0.2184	1.62e-06	++	66	2.938	1	0.08649	1482	downstream_gene_variant	RP11-138H10.2	lincRNA	14894
rs117597134	15	88563315	T	C	0.02	0.0012	0.0171	0.0205	-0.9657	0.2032	2e-06	--	47.9	1.92	1	0.1658	1482	upstream_gene_variant	NTRK3	processed_transcript	41281
rs1036532429	16	2268700	A	C	0.9664	0.0049	0.9592	0.9697	0.8636	0.1932	7.78e-06	++	0	0.031	1	0.8596	1482	upstream_gene_variant	PGP	protein_coding	3892
rs72775802	16	5388702	T	C	0.0248	0.0001	0.0247	0.025	-0.9071	0.1945	3.09e-06	--	35.4	1.548	1	0.2134	1482	upstream_gene_variant	RP11-382N13.3	processed_pseudogene	27096
rs145484057	16	5896113	A	G	0.0136	0.0004	0.0134	0.0144	-1.3551	0.2668	3.8e-07	--	21.4	1.272	1	0.2595	1482	upstream_gene_variant	RP11-19H6.1	processed_pseudogene	7451
rs9896245	17	63173756	A	G	0.7473	0.0105	0.7424	0.7699	0.318	0.068	2.92e-06	++	11.3	1.128	1	0.2883	1482	downstream_gene_variant	RP11-169I9.2	processed_pseudogene	7681
rs9897592	17	63174214	T	C	0.2516	0.0108	0.2283	0.2567	-0.3183	0.0679	2.79e-06	--	5.2	1.054	1	0.3045	1482	downstream_gene_variant	RP11-169I9.2	processed_pseudogene	7223
rs4791228	17	63176565	T	G	0.2427	0.0074	0.2271	0.2462	-0.3193	0.0686	3.25e-06	--	0	0.371	1	0.5423	1482	downstream_gene_variant	RGS9	processed_transcript	410
rs7211341	17	63176999	A	G	0.7902	0.0069	0.7869	0.8044	0.3136	0.0707	9.13e-06	++	0	0.145	1	0.7036	1482	downstream_gene_variant	RGS9	processed_transcript	844
rs7211506	17	63177116	A	G	0.7291	0.0121	0.7236	0.7553	0.3165	0.0658	1.53e-06	++	7.1	1.076	1	0.2995	1482	downstream_gene_variant	RGS9	processed_transcript	961
rs4791227	17	63178272	A	G	0.7901	0.0069	0.7867	0.8043	0.3132	0.0706	9.14e-06	++	0	0.148	1	0.7001	1482	downstream_gene_variant	RGS9	processed_transcript	2117
rs2869578	17	63179757	A	C	0.2099	0.006	0.1976	0.2128	-0.3129	0.0707	9.75e-06	--	0	0.139	1	0.7097	1482	downstream_gene_variant	RP11-169I9.2	processed_pseudogene	1680
rs908089	17	63179942	T	C	0.2107	0.0063	0.1979	0.2138	-0.3156	0.0707	8.06e-06	--	0	0.152	1	0.6968	1482	downstream_gene_variant	RP11-169I9.2	processed_pseudogene	1495
rs56102951	17	63180660	A	G	0.2109	0.0058	0.1989	0.2137	-0.3141	0.0706	8.57e-06	--	0	0.154	1	0.6947	1482	downstream_gene_variant	RP11-169I9.2	processed_pseudogene	777
rs16960903	17	63181941	T	G	0.2127	0.007	0.1983	0.2161	-0.339	0.0706	1.55e-06	--	0	0.287	1	0.5921	1482	upstream_gene_variant	RP11-169I9.2	processed_pseudogene	341
rs16960905	17	63182059	C	G	0.2108	0.005	0.2005	0.2132	-0.3175	0.0705	6.76e-06	--	0	0.171	1	0.679	1482	upstream_gene_variant	RP11-169I9.2	processed_pseudogene	459
rs8071603	17	63182357	C	G	0.2107	0.0049	0.2008	0.2131	-0.3184	0.0706	6.47e-06	--	0	0.176	1	0.675	1482	upstream_gene_variant	RP11-169I9.2	processed_pseudogene	757
rs8072543	17	63182481	T	G	0.7892	0.0048	0.7868	0.7991	0.3181	0.0705	6.48e-06	++	0	0.174	1	0.6768	1482	upstream_gene_variant	RP11-169I9.2	processed_pseudogene	881
rs4293415	17	63182723	A	G	0.7891	0.0047	0.7867	0.7987	0.3174	0.0705	6.7e-06	++	0	0.17	1	0.6799	1482	upstream_gene_variant	RP11-169I9.2	processed_pseudogene	1123
rs16960920	17	63182871	T	C	0.2094	0.0053	0.1985	0.212	-0.3164	0.0707	7.6e-06	--	0	0.15	1	0.6981	1482	upstream_gene_variant	RP11-169I9.2	processed_pseudogene	1271
rs4791223	17	63183409	A	G	0.7887	0.0041	0.7867	0.797	0.3172	0.0704	6.68e-06	++	0	0.175	1	0.6761	1481	upstream_gene_variant	RGS9	retained_intron	1413
rs7207726	17	63184823	T	C	0.7596	0.0087	0.7555	0.7782	0.3229	0.0688	2.72e-06	++	0	0.48	1	0.4883	1482	upstream_gene_variant	RP11-169I9.2	processed_pseudogene	3223
rs11658673	17	63185117	T	C	0.2099	0.0043	0.2009	0.212	-0.3245	0.0709	4.8e-06	--	0	0.134	1	0.7147	1482	upstream_gene_variant	RP11-169I9.2	processed_pseudogene	3517
rs11654243	17	63185129	T	C	0.79	0.0044	0.7879	0.7991	0.323	0.0709	5.22e-06	++	0	0.124	1	0.7244	1482	upstream_gene_variant	RP11-169I9.2	processed_pseudogene	3529
rs16960957	17	63185185	A	G	0.79	0.0044	0.7879	0.7991	0.3231	0.0709	5.21e-06	++	0	0.124	1	0.7251	1482	upstream_gene_variant	RP11-169I9.2	processed_pseudogene	3585
rs11658773	17	63185214	A	G	0.2101	0.0041	0.2016	0.2121	-0.3238	0.0709	4.98e-06	--	0	0.11	1	0.7405	1482	upstream_gene_variant	RP11-169I9.2	processed_pseudogene	3614
rs59885956	17	63185828	T	C	0.1726	0.0009	0.1709	0.173	-0.3446	0.0763	6.29e-06	--	0	0.001	1	0.9745	1482	upstream_gene_variant	RP11-169I9.2	processed_pseudogene	4228
rs8080929	17	63188025	T	C	0.75	0.0023	0.7489	0.7547	0.3065	0.0653	2.65e-06	++	0	0.507	1	0.4764	1482	upstream_gene_variant	RP11-169I9.2	processed_pseudogene	6425
rs8065725	17	63188469	T	C	0.25	0.0023	0.2452	0.2512	-0.3066	0.0653	2.63e-06	--	0	0.505	1	0.4771	1482	upstream_gene_variant	RP11-169I9.2	processed_pseudogene	6869
rs11654390	17	63188724	A	G	0.7906	0.0008	0.7902	0.7923	0.3153	0.0707	8.21e-06	++	0	0.181	1	0.6705	1482	upstream_gene_variant	RP11-169I9.2	processed_pseudogene	7124
rs11654391	17	63188725	A	C	0.7906	0.0008	0.7902	0.7923	0.3153	0.0707	8.21e-06	++	0	0.181	1	0.6705	1482	upstream_gene_variant	RP11-169I9.2	processed_pseudogene	7125
rs9889653	17	63188752	A	G	0.2109	0.001	0.2089	0.2114	-0.3123	0.0703	8.94e-06	--	0	0.178	1	0.6734	1482	upstream_gene_variant	RP11-169I9.2	processed_pseudogene	7152
rs4791220	17	63189414	T	C	0.7178	0.0056	0.7151	0.7295	0.3146	0.0639	8.63e-07	++	0	0.953	1	0.3289	1482	upstream_gene_variant	RP11-169I9.2	processed_pseudogene	7814
rs9916525	17	63211437	T	C	0.249	0.0085	0.2309	0.2531	-0.3228	0.0648	6.3e-07	--	0	0.234	1	0.6286	1482	downstream_gene_variant	RGS9	retained_intron	4657
rs8078293	17	63222415	T	C	0.7509	0.0093	0.7465	0.7705	0.3241	0.0651	6.3e-07	++	0	0.198	1	0.6565	1482	downstream_gene_variant	RGS9	protein_coding	709
rs4791214	17	63222865	A	G	0.7519	0.0088	0.7477	0.7705	0.3219	0.0651	7.64e-07	++	0	0.171	1	0.6788	1482	downstream_gene_variant	RGS9	protein_coding	1159
rs55853855	17	63228527	T	C	0.8243	0.0021	0.8232	0.8287	0.3493	0.0746	2.8e-06	++	0	0.022	1	0.8831	1482	downstream_gene_variant	RGS9	protein_coding	4706
rs60495439	17	63228683	T	G	0.1745	0.0018	0.1709	0.1754	-0.3526	0.0749	2.54e-06	--	0	0.022	1	0.883	1482	downstream_gene_variant	RGS9	protein_coding	4862
rs9905007	17	63229448	A	G	0.7735	0.0119	0.7679	0.7991	0.3582	0.0661	6e-08	++	0	0.475	1	0.4905	1482	downstream_gene_variant	RGS9	protein_coding	5627
rs9905226	17	63229475	A	G	0.7735	0.0119	0.7679	0.7991	0.3581	0.0661	6.05e-08	++	0	0.471	1	0.4926	1482	downstream_gene_variant	RGS9	protein_coding	5654
rs8078535	17	63229755	T	C	0.8233	0.0006	0.823	0.8245	0.3438	0.0743	3.69e-06	++	0	0.015	1	0.9014	1482	downstream_gene_variant	RGS9	protein_coding	5934
rs8077396	17	63229836	A	G	0.8233	0.0006	0.823	0.8245	0.3437	0.0743	3.69e-06	++	0	0.015	1	0.9016	1482	downstream_gene_variant	RGS9	protein_coding	6015
rs8078011	17	63229940	A	G	0.1767	0.0006	0.1755	0.177	-0.3437	0.0743	3.69e-06	--	0	0.015	1	0.9016	1482	downstream_gene_variant	RGS9	protein_coding	6119
rs8078847	17	63229968	T	C	0.8233	0.0006	0.823	0.8245	0.3437	0.0743	3.69e-06	++	0	0.015	1	0.9016	1482	downstream_gene_variant	RGS9	protein_coding	6147
rs8082275	17	63230425	C	G	0.1765	0.0005	0.1755	0.1767	-0.3447	0.0743	3.51e-06	--	0	0.014	1	0.905	1482	downstream_gene_variant	RGS9	protein_coding	6604
rs8082401	17	63230439	T	G	0.1763	0.0004	0.1754	0.1765	-0.3452	0.0744	3.47e-06	--	0	0.014	1	0.9059	1482	downstream_gene_variant	RGS9	protein_coding	6618
rs6504287	17	63230486	T	C	0.7605	0.0105	0.7556	0.7829	0.35	0.0652	7.8e-08	++	0	0.036	1	0.8497	1482	downstream_gene_variant	RGS9	protein_coding	6665
rs112281000	17	63230647	A	G	0.1763	0.0004	0.1754	0.1765	-0.3452	0.0744	3.46e-06	--	0	0.014	1	0.9059	1482	downstream_gene_variant	RGS9	protein_coding	6826
rs9915419	17	63230699	T	C	0.8237	0.0004	0.8235	0.8246	0.3452	0.0744	3.47e-06	++	0	0.014	1	0.9058	1482	downstream_gene_variant	RGS9	protein_coding	6878
rs9914176	17	63230716	A	G	0.1763	0.0004	0.1754	0.1765	-0.3452	0.0744	3.47e-06	--	0	0.014	1	0.9059	1482	downstream_gene_variant	RGS9	protein_coding	6895
rs28895913	17	63231020	A	G	0.8234	0.0005	0.8232	0.8245	0.3441	0.0743	3.59e-06	++	0	0.015	1	0.9037	1482	downstream_gene_variant	RGS9	protein_coding	7199
rs8065208	17	63231330	A	G	0.1766	0.0005	0.1755	0.1768	-0.3441	0.0742	3.58e-06	--	0	0.015	1	0.9036	1482	downstream_gene_variant	RGS9	protein_coding	7509
rs8072237	17	63231552	T	G	0.8235	0.0005	0.8232	0.8245	0.3441	0.0742	3.59e-06	++	0	0.015	1	0.9036	1482	downstream_gene_variant	RGS9	protein_coding	7731
rs8071511	17	63231816	T	C	0.1765	0.0005	0.1755	0.1768	-0.3441	0.0742	3.58e-06	--	0	0.015	1	0.9037	1482	downstream_gene_variant	RGS9	protein_coding	7995
rs56202104	17	63232011	C	G	0.8235	0.0005	0.8232	0.8245	0.3441	0.0742	3.58e-06	++	0	0.015	1	0.9037	1482	downstream_gene_variant	RGS9	protein_coding	8190
rs56205487	17	63232118	A	G	0.8235	0.0005	0.8232	0.8245	0.3441	0.0742	3.58e-06	++	0	0.015	1	0.9037	1482	downstream_gene_variant	RGS9	protein_coding	8297
rs7215623	17	63232321	T	G	0.1768	0.0006	0.1756	0.1771	-0.3443	0.0743	3.58e-06	--	0	0.014	1	0.9057	1482	downstream_gene_variant	RGS9	protein_coding	8500
rs7219197	17	63232409	A	G	0.8242	0.0003	0.8241	0.8249	0.3458	0.0745	3.46e-06	++	0	0.005	1	0.9449	1482	downstream_gene_variant	RGS9	protein_coding	8588
rs7219498	17	63232502	C	G	0.8243	0.0003	0.8241	0.8249	0.346	0.0745	3.45e-06	++	0	0.004	1	0.9492	1482	downstream_gene_variant	RGS9	protein_coding	8681
rs7219691	17	63232624	C	G	0.8235	0.0005	0.8232	0.8244	0.3441	0.0742	3.58e-06	++	0	0.015	1	0.9037	1482	downstream_gene_variant	RGS9	protein_coding	8803
rs8078209	17	63233127	T	C	0.8238	0.0003	0.8237	0.8244	0.3461	0.0743	3.14e-06	++	0	0.012	1	0.9145	1482	downstream_gene_variant	RGS9	protein_coding	9306
rs8081224	17	63233525	A	G	0.8231	0.0007	0.8228	0.8244	0.3526	0.0742	1.99e-06	++	0	0.004	1	0.949	1482	downstream_gene_variant	RGS9	protein_coding	9704
rs62065142	17	63233642	C	G	0.8235	0.0007	0.8232	0.8249	0.3521	0.0743	2.18e-06	++	0	0.001	1	0.982	1482	downstream_gene_variant	RGS9	protein_coding	9821
rs62065143	17	63233671	A	C	0.8231	0.0006	0.8228	0.8244	0.3529	0.0742	1.97e-06	++	0	0.004	1	0.951	1482	downstream_gene_variant	RGS9	protein_coding	9850
rs9898094	17	63233944	A	T	0.1772	0.0006	0.176	0.1775	-0.3513	0.0742	2.21e-06	--	0	0.005	1	0.9417	1482	downstream_gene_variant	RGS9	protein_coding	10123
rs9896491	17	63234031	A	G	0.7597	0.0109	0.7545	0.7828	0.3604	0.065	2.9e-08	++	0	0.013	1	0.9095	1482	downstream_gene_variant	RGS9	protein_coding	10210
rs9897086	17	63234051	A	G	0.1768	0.0006	0.1755	0.1771	-0.3527	0.0742	1.99e-06	--	0	0.003	1	0.9534	1482	downstream_gene_variant	RGS9	protein_coding	10230
rs9897299	17	63234140	T	G	0.1768	0.0006	0.1757	0.1771	-0.3529	0.0742	1.98e-06	--	0	0.004	1	0.9522	1482	downstream_gene_variant	RGS9	protein_coding	10319
rs6504288	17	63234885	A	G	0.2388	0.0108	0.2158	0.2438	-0.3631	0.0654	2.85e-08	--	0	0.01	1	0.9203	1482	downstream_gene_variant	RGS9	protein_coding	11064
rs62065144	17	63234997	A	G	0.1759	0.0001	0.1756	0.1759	-0.3568	0.0746	1.75e-06	--	0	0.002	1	0.9671	1482	downstream_gene_variant	RGS9	protein_coding	11176
rs6504289	17	63235085	A	G	0.7601	0.0109	0.7549	0.7833	0.3624	0.065	2.42e-08	++	0	0.019	1	0.8901	1482	downstream_gene_variant	RGS9	protein_coding	11264
rs8074052	17	63235960	A	G	0.8231	0.0006	0.8228	0.8244	0.3526	0.0741	1.99e-06	++	0	0.004	1	0.9488	1482	downstream_gene_variant	RGS9	protein_coding	12139
rs56684368	17	63236277	A	G	0.8231	0.0006	0.8228	0.8244	0.3526	0.0742	1.98e-06	++	0	0.004	1	0.9484	1482	downstream_gene_variant	RGS9	protein_coding	12456
rs57333496	17	63236332	T	C	0.7734	0.0114	0.7681	0.7976	0.3588	0.0659	5.22e-08	++	0	0.405	1	0.5244	1482	downstream_gene_variant	RGS9	protein_coding	12511
rs7223099	17	63237054	T	C	0.1753	0.008	0.1582	0.179	-0.3507	0.0739	2.05e-06	--	0	0.005	1	0.9453	1482	downstream_gene_variant	RGS9	protein_coding	13233
rs9916255	17	63239497	T	C	0.7604	0.0109	0.7552	0.7836	0.3624	0.0652	2.78e-08	++	0	0.014	1	0.9047	1482	downstream_gene_variant	RGS9	protein_coding	15676
rs11079561	17	63239849	A	C	0.1758	0.0016	0.1724	0.1766	-0.3621	0.0746	1.2e-06	--	0	0.015	1	0.9014	1482	downstream_gene_variant	RGS9	protein_coding	16028
rs55820790	17	63240317	A	G	0.7742	0.0123	0.7685	0.8008	0.3667	0.0663	3.13e-08	++	0	0.521	1	0.4702	1482	downstream_gene_variant	RGS9	protein_coding	16496
rs16961703	17	63240344	A	G	0.7742	0.0122	0.7686	0.8007	0.3667	0.0663	3.16e-08	++	0	0.524	1	0.4692	1482	downstream_gene_variant	RGS9	protein_coding	16523
rs62065147	17	63241209	A	G	0.1758	0.0016	0.1724	0.1766	-0.3624	0.0746	1.18e-06	--	0	0.016	1	0.9006	1482	downstream_gene_variant	RGS9	protein_coding	17388
rs7221051	17	63241713	A	G	0.2256	0.0124	0.1988	0.2313	-0.3683	0.0663	2.84e-08	--	0	0.572	1	0.4495	1482	downstream_gene_variant	RGS9	protein_coding	17892
rs7220948	17	63241821	T	C	0.1754	0.0026	0.1699	0.1766	-0.3588	0.0747	1.55e-06	--	0	0	1	0.9838	1482	downstream_gene_variant	RGS9	protein_coding	18000
rs7221258	17	63241956	C	G	0.7742	0.0121	0.7686	0.8003	0.3685	0.0665	2.95e-08	++	0	0.495	1	0.4816	1482	downstream_gene_variant	RGS9	protein_coding	18135
rs7221276	17	63241982	A	C	0.1758	0.0016	0.1724	0.1766	-0.3626	0.0746	1.17e-06	--	0	0.016	1	0.9002	1482	downstream_gene_variant	RGS9	protein_coding	18161
rs7221428	17	63242061	T	C	0.1758	0.0016	0.1724	0.1766	-0.3626	0.0746	1.17e-06	--	0	0.016	1	0.9002	1482	downstream_gene_variant	RGS9	protein_coding	18240
rs7221810	17	63242334	T	C	0.1758	0.0016	0.1724	0.1766	-0.3626	0.0746	1.17e-06	--	0	0.016	1	0.9003	1482	downstream_gene_variant	RGS9	protein_coding	18513
rs17689671	17	63242510	A	C	0.8242	0.0017	0.8234	0.8276	0.3625	0.0746	1.18e-06	++	0	0.016	1	0.8997	1482	downstream_gene_variant	RGS9	protein_coding	18689
rs55864812	17	63242632	A	G	0.7743	0.0123	0.7686	0.8008	0.3671	0.0663	3.06e-08	++	0	0.522	1	0.47	1482	downstream_gene_variant	RGS9	protein_coding	18811
rs16961727	17	63242784	A	G	0.1758	0.0017	0.1724	0.1766	-0.3625	0.0746	1.18e-06	--	0	0.016	1	0.8999	1482	downstream_gene_variant	RGS9	protein_coding	18963
rs16961732	17	63242818	C	G	0.8242	0.0017	0.8234	0.8276	0.3625	0.0746	1.18e-06	++	0	0.016	1	0.8999	1482	downstream_gene_variant	RGS9	protein_coding	18997
rs7207744	17	63243079	A	G	0.178	0.0026	0.1725	0.1792	-0.3672	0.0747	8.73e-07	--	0	0.016	1	0.8986	1482	downstream_gene_variant	RGS9	protein_coding	19258
rs7207480	17	63243110	C	G	0.8223	0.0026	0.8211	0.8277	0.3677	0.0746	8.37e-07	++	0	0.009	1	0.9224	1482	downstream_gene_variant	RGS9	protein_coding	19289
rs7211786	17	63243366	T	C	0.1758	0.0018	0.1721	0.1766	-0.3645	0.0747	1.08e-06	--	0	0.019	1	0.8915	1482	downstream_gene_variant	RGS9	protein_coding	19545
rs7213152	17	63243529	T	C	0.7744	0.0126	0.7687	0.8016	0.3705	0.0665	2.56e-08	++	0	0.588	1	0.4432	1482	downstream_gene_variant	RGS9	protein_coding	19708
rs7212442	17	63243586	A	G	0.2256	0.0126	0.1984	0.2313	-0.3705	0.0665	2.56e-08	--	0	0.588	1	0.4432	1482	downstream_gene_variant	RGS9	protein_coding	19765
rs16961868	17	63244061	A	G	0.775	0.0124	0.7693	0.8017	0.3716	0.0667	2.57e-08	++	0	0.574	1	0.4486	1482	downstream_gene_variant	RGS9	protein_coding	20240
rs60919543	17	63244513	C	G	0.1757	0.0018	0.172	0.1766	-0.3652	0.0748	1.04e-06	--	0	0.019	1	0.889	1482	downstream_gene_variant	RGS9	protein_coding	20692
rs62063085	17	63245030	T	C	0.2257	0.0124	0.1987	0.2314	-0.3693	0.0665	2.75e-08	--	0	0.537	1	0.4636	1482	downstream_gene_variant	RGS9	protein_coding	21209
rs62063086	17	63245177	T	C	0.8243	0.0018	0.8234	0.828	0.3653	0.0748	1.04e-06	++	0	0.02	1	0.8882	1482	downstream_gene_variant	RGS9	protein_coding	21356
rs16961878	17	63245206	T	C	0.1757	0.0018	0.172	0.1766	-0.3654	0.0748	1.04e-06	--	0	0.02	1	0.8882	1482	downstream_gene_variant	RGS9	protein_coding	21385
rs16961897	17	63245472	A	C	0.1757	0.0018	0.1719	0.1766	-0.3659	0.0748	1.01e-06	--	0	0.021	1	0.886	1482	downstream_gene_variant	RGS9	protein_coding	21651
rs7342966	17	63245750	T	C	0.7741	0.0128	0.7682	0.8019	0.3701	0.0667	2.91e-08	++	0	0.586	1	0.4441	1482	downstream_gene_variant	RGS9	protein_coding	21929
rs58012124	17	63245822	T	C	0.1759	0.0023	0.1712	0.177	-0.3673	0.0751	1.02e-06	--	0	0.036	1	0.8496	1482	downstream_gene_variant	RGS9	protein_coding	22001
rs58931966	17	63246004	A	T	0.2396	0.0117	0.2144	0.245	-0.3722	0.0658	1.56e-08	--	0	0.034	1	0.8535	1482	downstream_gene_variant	RGS9	protein_coding	22183
rs56137821	17	63246248	A	G	0.7662	0.0147	0.7594	0.7977	0.3507	0.0666	1.4e-07	++	0	0.088	1	0.7672	1482	downstream_gene_variant	RGS9	protein_coding	22427
rs76623448	18	22949264	A	G	0.976	0.0003	0.9758	0.9767	0.9306	0.2068	6.81e-06	++	0	0.138	1	0.7103	1482	upstream_gene_variant	ZNF521	processed_transcript	17110
rs191586556	18	40856224	A	G	0.9888	0.0007	0.9875	0.9892	1.378	0.3081	7.74e-06	++	0	0.044	1	0.8332	1482	upstream_gene_variant	SYT4	processed_transcript	4108
rs142594209	18	40872546	A	G	0.9887	0.0009	0.987	0.9892	1.3776	0.306	6.73e-06	++	0	0.044	1	0.8332	1482	upstream_gene_variant	SYT4	protein_coding	14931
rs112623337	18	76627220	T	C	0.9084	0.0159	0.9049	0.9801	-0.4899	0.1066	4.33e-06	--	0	0.075	1	0.7849	1482	downstream_gene_variant	CTD-2382H12.2	lincRNA	41409
rs9947697	18	76636952	A	G	0.9005	0.0179	0.8948	0.9569	-0.4853	0.0994	1.05e-06	--	1.7	1.017	1	0.3131	1482	downstream_gene_variant	CTD-2382H12.2	lincRNA	31677
rs9957235	18	76637140	T	G	0.0996	0.0179	0.0432	0.1053	0.4849	0.0994	1.07e-06	++	2.1	1.021	1	0.3122	1482	downstream_gene_variant	CTD-2382H12.2	lincRNA	31489
rs113755043	18	76639503	T	C	0.901	0.0137	0.8959	0.9384	-0.528	0.1116	2.23e-06	--	9.3	1.102	1	0.2938	1482	downstream_gene_variant	CTD-2382H12.2	lincRNA	29126
rs56252635	19	491700	A	C	0.0679	0.0009	0.0674	0.0696	0.7125	0.1514	2.52e-06	++	0	0.265	1	0.6065	1482	upstream_gene_variant	MADCAM1	protein_coding	4754
rs2423089	20	5116199	T	C	0.9022	0.0007	0.9008	0.9025	-0.4597	0.097	2.16e-06	--	64.9	2.845	1	0.09164	1481	upstream_gene_variant	PCNA	protein_coding	8927
rs138773326	20	18318171	T	C	0.0162	0.0006	0.0148	0.0165	-1.1751	0.2621	7.35e-06	--	0	0.591	1	0.4421	1482	downstream_gene_variant	RNY4P11	misc_RNA	8425
