# Supplementary material for: Regulator of G-Protein Signalling 9: A New Candidate Gene for Sweet Food Liking?
Source: Foods. 2023 Apr 22;12(9):1739. doi: 10.3390/foods12091739 (PMC10178705; doi:10.3390/foods12091739)
Supplement: Supplementary file 1 [file foods-12-01739-s001.zip › TableS3.xlsx]

## Sheet: Foglio1
#Uploaded_variation	Location	Allele	Consequence	IMPACT	SYMBOL	Gene	Feature_type	Feature	BIOTYPE	EXON	INTRON	HGVSc	HGVSp	cDNA_position	CDS_position	Protein_position	Amino_acids	Codons	Existing_variation	DISTANCE	STRAND	FLAGS	SYMBOL_SOURCE	HGNC_ID	MANE_SELECT	MANE_PLUS_CLINICAL	TSL	APPRIS	SIFT	PolyPhen	AF	CLIN_SIG	SOMATIC	PHENO	PUBMED	MOTIF_NAME	MOTIF_POS	HIGH_INF_POS	MOTIF_SCORE_CHANGE	TRANSCRIPTION_FACTORS
rs141177185	1:225661277-225661277	A	downstream_gene_variant	MODIFIER	DNAH14	ENSG00000185842	Transcript	ENST00000327794.6	nonsense_mediated_decay	-	-	-	-	-	-	-	-	-	rs141177185	75511	1	cds_start_NF	HGNC	2945	-	-	-	-	-	-	0.002	-	-	-	-	-	-	-	-	-
rs141177185	1:225661277-225661277	A	downstream_gene_variant	MODIFIER	DNAH14	ENSG00000185842	Transcript	ENST00000439375.2	protein_coding	-	-	-	-	-	-	-	-	-	rs141177185	74306	1	-	HGNC	2945	-	-	-	-	-	-	0.002	-	-	-	-	-	-	-	-	-
rs141177185	1:225661277-225661277	A	downstream_gene_variant	MODIFIER	DNAH14	ENSG00000185842	Transcript	ENST00000445597.2	protein_coding	-	-	-	-	-	-	-	-	-	rs141177185	74306	1	-	HGNC	2945	-	-	-	-	-	-	0.002	-	-	-	-	-	-	-	-	-
rs141177185	1:225661277-225661277	A	downstream_gene_variant	MODIFIER	DNAH14	ENSG00000185842	Transcript	ENST00000428003.2	protein_coding	-	-	-	-	-	-	-	-	-	rs141177185	74283	1	cds_start_NF	HGNC	2945	-	-	-	-	-	-	0.002	-	-	-	-	-	-	-	-	-
rs141177185	1:225661277-225661277	A	downstream_gene_variant	MODIFIER	DNAH14	ENSG00000185842	Transcript	ENST00000430092.1	protein_coding	-	-	-	-	-	-	-	-	-	rs141177185	74281	1	-	HGNC	2945	-	-	-	-	-	-	0.002	-	-	-	-	-	-	-	-	-
rs141177185	1:225661277-225661277	A	upstream_gene_variant	MODIFIER	LBR	ENSG00000143815	Transcript	ENST00000441022.1	protein_coding	-	-	-	-	-	-	-	-	-	rs141177185	69010	-1	cds_start_NF	HGNC	6518	-	-	-	-	-	-	0.002	-	-	-	-	-	-	-	-	-
rs141177185	1:225661277-225661277	A	upstream_gene_variant	MODIFIER	LBR	ENSG00000143815	Transcript	ENST00000424022.1	protein_coding	-	-	-	-	-	-	-	-	-	rs141177185	62158	-1	cds_start_NF	HGNC	6518	-	-	-	-	-	-	0.002	-	-	-	-	-	-	-	-	-
rs141177185	1:225661277-225661277	A	downstream_gene_variant	MODIFIER	AC092811.1	ENSG00000203691	Transcript	ENST00000366845.2	protein_coding	-	-	-	-	-	-	-	-	-	rs141177185	59237	1	-	Clone_based_ensembl_gene	-	-	-	-	-	-	-	0.002	-	-	-	-	-	-	-	-	-
rs141177185	1:225661277-225661277	A	upstream_gene_variant	MODIFIER	LBR	ENSG00000143815	Transcript	ENST00000487054.1	processed_transcript	-	-	-	-	-	-	-	-	-	rs141177185	54213	-1	-	HGNC	6518	-	-	-	-	-	-	0.002	-	-	-	-	-	-	-	-	-
rs141177185	1:225661277-225661277	A	upstream_gene_variant	MODIFIER	LBR	ENSG00000143815	Transcript	ENST00000488632.1	processed_transcript	-	-	-	-	-	-	-	-	-	rs141177185	51148	-1	-	HGNC	6518	-	-	-	-	-	-	0.002	-	-	-	-	-	-	-	-	-
rs141177185	1:225661277-225661277	A	upstream_gene_variant	MODIFIER	LBR	ENSG00000143815	Transcript	ENST00000421383.1	protein_coding	-	-	-	-	-	-	-	-	-	rs141177185	45678	-1	cds_end_NF	HGNC	6518	-	-	-	-	-	-	0.002	-	-	-	-	-	-	-	-	-
rs141177185	1:225661277-225661277	A	downstream_gene_variant	MODIFIER	ENAH	ENSG00000154380	Transcript	ENST00000391874.2	processed_transcript	-	-	-	-	-	-	-	-	-	rs141177185	45623	-1	-	HGNC	18271	-	-	-	-	-	-	0.002	-	-	-	-	-	-	-	-	-
rs141177185	1:225661277-225661277	A	upstream_gene_variant	MODIFIER	LBR	ENSG00000143815	Transcript	ENST00000272163.4	protein_coding	-	-	-	-	-	-	-	-	-	rs141177185	45540	-1	-	HGNC	6518	-	-	-	-	-	-	0.002	-	-	-	-	-	-	-	-	-
rs141177185	1:225661277-225661277	A	downstream_gene_variant	MODIFIER	ENAH	ENSG00000154380	Transcript	ENST00000497899.1	retained_intron	-	-	-	-	-	-	-	-	-	rs141177185	45469	-1	-	HGNC	18271	-	-	-	-	-	-	0.002	-	-	-	-	-	-	-	-	-
rs141177185	1:225661277-225661277	A	upstream_gene_variant	MODIFIER	LBR	ENSG00000143815	Transcript	ENST00000338179.2	protein_coding	-	-	-	-	-	-	-	-	-	rs141177185	44758	-1	-	HGNC	6518	-	-	-	-	-	-	0.002	-	-	-	-	-	-	-	-	-
rs141177185	1:225661277-225661277	A	upstream_gene_variant	MODIFIER	LBR	ENSG00000143815	Transcript	ENST00000425080.1	protein_coding	-	-	-	-	-	-	-	-	-	rs141177185	44650	-1	cds_end_NF	HGNC	6518	-	-	-	-	-	-	0.002	-	-	-	-	-	-	-	-	-
rs141177185	1:225661277-225661277	A	downstream_gene_variant	MODIFIER	ENAH	ENSG00000154380	Transcript	ENST00000483952.1	retained_intron	-	-	-	-	-	-	-	-	-	rs141177185	24059	-1	-	HGNC	18271	-	-	-	-	-	-	0.002	-	-	-	-	-	-	-	-	-
rs141177185	1:225661277-225661277	A	downstream_gene_variant	MODIFIER	ENAH	ENSG00000154380	Transcript	ENST00000498108.1	retained_intron	-	-	-	-	-	-	-	-	-	rs141177185	23848	-1	-	HGNC	18271	-	-	-	-	-	-	0.002	-	-	-	-	-	-	-	-	-
rs141177185	1:225661277-225661277	A	downstream_gene_variant	MODIFIER	ENAH	ENSG00000154380	Transcript	ENST00000284563.6	protein_coding	-	-	-	-	-	-	-	-	-	rs141177185	23824	-1	-	HGNC	18271	-	-	-	-	-	-	0.002	-	-	-	-	-	-	-	-	-
rs141177185	1:225661277-225661277	A	downstream_gene_variant	MODIFIER	ENAH	ENSG00000154380	Transcript	ENST00000366843.2	protein_coding	-	-	-	-	-	-	-	-	-	rs141177185	23510	-1	-	HGNC	18271	-	-	-	-	-	-	0.002	-	-	-	-	-	-	-	-	-
rs141177185	1:225661277-225661277	A	downstream_gene_variant	MODIFIER	ENAH	ENSG00000154380	Transcript	ENST00000358675.2	retained_intron	-	-	-	-	-	-	-	-	-	rs141177185	21905	-1	-	HGNC	18271	-	-	-	-	-	-	0.002	-	-	-	-	-	-	-	-	-
rs141177185	1:225661277-225661277	A	downstream_gene_variant	MODIFIER	ENAH	ENSG00000154380	Transcript	ENST00000488523.1	processed_transcript	-	-	-	-	-	-	-	-	-	rs141177185	16225	-1	-	HGNC	18271	-	-	-	-	-	-	0.002	-	-	-	-	-	-	-	-	-
rs141177185	1:225661277-225661277	A	downstream_gene_variant	MODIFIER	ENAH	ENSG00000154380	Transcript	ENST00000366844.3	protein_coding	-	-	-	-	-	-	-	-	-	rs141177185	13260	-1	-	HGNC	18271	-	-	-	-	-	-	0.002	-	-	-	-	-	-	-	-	-
rs141177185	1:225661277-225661277	A	upstream_gene_variant	MODIFIER	RP11-496N12.6	ENSG00000234476	Transcript	ENST00000433058.1	sense_intronic	-	-	-	-	-	-	-	-	-	rs141177185	8292	-1	-	Clone_based_vega_gene	-	-	-	-	-	-	-	0.002	-	-	-	-	-	-	-	-	-
rs141177185	1:225661277-225661277	A	upstream_gene_variant	MODIFIER	RP11-496N12.6	ENSG00000234476	Transcript	ENST00000428642.1	sense_intronic	-	-	-	-	-	-	-	-	-	rs141177185	8232	-1	-	Clone_based_vega_gene	-	-	-	-	-	-	-	0.002	-	-	-	-	-	-	-	-	-
rs11225350	11:102508380-102508380	T	downstream_gene_variant	MODIFIER	MMP8	ENSG00000118113	Transcript	ENST00000532799.1	nonsense_mediated_decay	-	-	-	-	-	-	-	-	-	rs11225350	84894	-1	-	HGNC	7175	-	-	-	-	-	-	0.2342	-	-	-	-	-	-	-	-	-
rs11225350	11:102508380-102508380	T	downstream_gene_variant	MODIFIER	MMP8	ENSG00000118113	Transcript	ENST00000531168.1	nonsense_mediated_decay	-	-	-	-	-	-	-	-	-	rs11225350	84851	-1	-	HGNC	7175	-	-	-	-	-	-	0.2342	-	-	-	-	-	-	-	-	-
rs11225350	11:102508380-102508380	T	downstream_gene_variant	MODIFIER	MMP8	ENSG00000118113	Transcript	ENST00000533258.1	nonsense_mediated_decay	-	-	-	-	-	-	-	-	-	rs11225350	83820	-1	-	HGNC	7175	-	-	-	-	-	-	0.2342	-	-	-	-	-	-	-	-	-
rs11225350	11:102508380-102508380	T	downstream_gene_variant	MODIFIER	MMP8	ENSG00000118113	Transcript	ENST00000438475.2	protein_coding	-	-	-	-	-	-	-	-	-	rs11225350	75481	-1	cds_start_NF	HGNC	7175	-	-	-	-	-	-	0.2342	-	-	-	-	-	-	-	-	-
rs11225350	11:102508380-102508380	T	downstream_gene_variant	MODIFIER	MMP8	ENSG00000118113	Transcript	ENST00000528662.2	nonsense_mediated_decay	-	-	-	-	-	-	-	-	-	rs11225350	74983	-1	-	HGNC	7175	-	-	-	-	-	-	0.2342	-	-	-	-	-	-	-	-	-
rs11225350	11:102508380-102508380	T	downstream_gene_variant	MODIFIER	MMP8	ENSG00000118113	Transcript	ENST00000236826.3	protein_coding	-	-	-	-	-	-	-	-	-	rs11225350	74146	-1	-	HGNC	7175	-	-	-	-	-	-	0.2342	-	-	-	-	-	-	-	-	-
rs11225350	11:102508380-102508380	T	upstream_gene_variant	MODIFIER	MMP20	ENSG00000137674	Transcript	ENST00000542305.1	processed_transcript	-	-	-	-	-	-	-	-	-	rs11225350	54042	-1	-	HGNC	7167	-	-	-	-	-	-	0.2342	-	-	-	-	-	-	-	-	-
rs11225350	11:102508380-102508380	T	downstream_gene_variant	MODIFIER	MMP27	ENSG00000137675	Transcript	ENST00000260229.4	protein_coding	-	-	-	-	-	-	-	-	-	rs11225350	53838	-1	-	HGNC	14250	-	-	-	-	-	-	0.2342	-	-	-	-	-	-	-	-	-
rs11225350	11:102508380-102508380	T	upstream_gene_variant	MODIFIER	RP11-817J15.3	ENSG00000255798	Transcript	ENST00000537079.1	protein_coding	-	-	-	-	-	-	-	-	-	rs11225350	43661	1	-	Clone_based_vega_gene	-	-	-	-	-	-	-	0.2342	-	-	-	-	-	-	-	-	-
rs11225350	11:102508380-102508380	T	upstream_gene_variant	MODIFIER	MMP20	ENSG00000137674	Transcript	ENST00000544938.1	processed_transcript	-	-	-	-	-	-	-	-	-	rs11225350	29799	-1	-	HGNC	7167	-	-	-	-	-	-	0.2342	-	-	-	-	-	-	-	-	-
rs11225350	11:102508380-102508380	T	downstream_gene_variant	MODIFIER	RP11-817J15.2	ENSG00000256916	Transcript	ENST00000544115.1	antisense	-	-	-	-	-	-	-	-	-	rs11225350	29527	1	-	Clone_based_vega_gene	-	-	-	-	-	-	-	0.2342	-	-	-	-	-	-	-	-	-
rs11225350	11:102508380-102508380	T	upstream_gene_variant	MODIFIER	MMP20	ENSG00000137674	Transcript	ENST00000260228.2	protein_coding	-	-	-	-	-	-	-	-	-	rs11225350	12317	-1	-	HGNC	7167	-	-	-	-	-	-	0.2342	-	-	-	-	-	-	-	-	-
rs11225350	11:102508380-102508380	T	downstream_gene_variant	MODIFIER	RP11-817J15.2	ENSG00000256916	Transcript	ENST00000542119.1	antisense	-	-	-	-	-	-	-	-	-	rs11225350	9579	1	-	Clone_based_vega_gene	-	-	-	-	-	-	-	0.2342	-	-	-	-	-	-	-	-	-
rs11225351	11:102508471-102508471	T	downstream_gene_variant	MODIFIER	MMP8	ENSG00000118113	Transcript	ENST00000532799.1	nonsense_mediated_decay	-	-	-	-	-	-	-	-	-	rs11225351	84803	-1	-	HGNC	7175	-	-	-	-	-	-	0.2342	-	-	-	27018472	-	-	-	-	-
rs11225351	11:102508471-102508471	T	downstream_gene_variant	MODIFIER	MMP8	ENSG00000118113	Transcript	ENST00000531168.1	nonsense_mediated_decay	-	-	-	-	-	-	-	-	-	rs11225351	84760	-1	-	HGNC	7175	-	-	-	-	-	-	0.2342	-	-	-	27018472	-	-	-	-	-
rs11225351	11:102508471-102508471	T	downstream_gene_variant	MODIFIER	MMP8	ENSG00000118113	Transcript	ENST00000533258.1	nonsense_mediated_decay	-	-	-	-	-	-	-	-	-	rs11225351	83729	-1	-	HGNC	7175	-	-	-	-	-	-	0.2342	-	-	-	27018472	-	-	-	-	-
rs11225351	11:102508471-102508471	T	downstream_gene_variant	MODIFIER	MMP8	ENSG00000118113	Transcript	ENST00000438475.2	protein_coding	-	-	-	-	-	-	-	-	-	rs11225351	75390	-1	cds_start_NF	HGNC	7175	-	-	-	-	-	-	0.2342	-	-	-	27018472	-	-	-	-	-
rs11225351	11:102508471-102508471	T	downstream_gene_variant	MODIFIER	MMP8	ENSG00000118113	Transcript	ENST00000528662.2	nonsense_mediated_decay	-	-	-	-	-	-	-	-	-	rs11225351	74892	-1	-	HGNC	7175	-	-	-	-	-	-	0.2342	-	-	-	27018472	-	-	-	-	-
rs11225351	11:102508471-102508471	T	downstream_gene_variant	MODIFIER	MMP8	ENSG00000118113	Transcript	ENST00000236826.3	protein_coding	-	-	-	-	-	-	-	-	-	rs11225351	74055	-1	-	HGNC	7175	-	-	-	-	-	-	0.2342	-	-	-	27018472	-	-	-	-	-
rs11225351	11:102508471-102508471	T	upstream_gene_variant	MODIFIER	MMP20	ENSG00000137674	Transcript	ENST00000542305.1	processed_transcript	-	-	-	-	-	-	-	-	-	rs11225351	54133	-1	-	HGNC	7167	-	-	-	-	-	-	0.2342	-	-	-	27018472	-	-	-	-	-
rs11225351	11:102508471-102508471	T	downstream_gene_variant	MODIFIER	MMP27	ENSG00000137675	Transcript	ENST00000260229.4	protein_coding	-	-	-	-	-	-	-	-	-	rs11225351	53747	-1	-	HGNC	14250	-	-	-	-	-	-	0.2342	-	-	-	27018472	-	-	-	-	-
rs11225351	11:102508471-102508471	T	upstream_gene_variant	MODIFIER	RP11-817J15.3	ENSG00000255798	Transcript	ENST00000537079.1	protein_coding	-	-	-	-	-	-	-	-	-	rs11225351	43570	1	-	Clone_based_vega_gene	-	-	-	-	-	-	-	0.2342	-	-	-	27018472	-	-	-	-	-
rs11225351	11:102508471-102508471	T	upstream_gene_variant	MODIFIER	MMP20	ENSG00000137674	Transcript	ENST00000544938.1	processed_transcript	-	-	-	-	-	-	-	-	-	rs11225351	29890	-1	-	HGNC	7167	-	-	-	-	-	-	0.2342	-	-	-	27018472	-	-	-	-	-
rs11225351	11:102508471-102508471	T	downstream_gene_variant	MODIFIER	RP11-817J15.2	ENSG00000256916	Transcript	ENST00000544115.1	antisense	-	-	-	-	-	-	-	-	-	rs11225351	29618	1	-	Clone_based_vega_gene	-	-	-	-	-	-	-	0.2342	-	-	-	27018472	-	-	-	-	-
rs11225351	11:102508471-102508471	T	upstream_gene_variant	MODIFIER	MMP20	ENSG00000137674	Transcript	ENST00000260228.2	protein_coding	-	-	-	-	-	-	-	-	-	rs11225351	12408	-1	-	HGNC	7167	-	-	-	-	-	-	0.2342	-	-	-	27018472	-	-	-	-	-
rs11225351	11:102508471-102508471	T	downstream_gene_variant	MODIFIER	RP11-817J15.2	ENSG00000256916	Transcript	ENST00000542119.1	antisense	-	-	-	-	-	-	-	-	-	rs11225351	9670	1	-	Clone_based_vega_gene	-	-	-	-	-	-	-	0.2342	-	-	-	27018472	-	-	-	-	-
rs11225352	11:102508721-102508721	A	downstream_gene_variant	MODIFIER	MMP8	ENSG00000118113	Transcript	ENST00000532799.1	nonsense_mediated_decay	-	-	-	-	-	-	-	-	-	rs11225352	84553	-1	-	HGNC	7175	-	-	-	-	-	-	0.2346	-	-	-	-	-	-	-	-	-
rs11225352	11:102508721-102508721	A	downstream_gene_variant	MODIFIER	MMP8	ENSG00000118113	Transcript	ENST00000531168.1	nonsense_mediated_decay	-	-	-	-	-	-	-	-	-	rs11225352	84510	-1	-	HGNC	7175	-	-	-	-	-	-	0.2346	-	-	-	-	-	-	-	-	-
rs11225352	11:102508721-102508721	A	downstream_gene_variant	MODIFIER	MMP8	ENSG00000118113	Transcript	ENST00000533258.1	nonsense_mediated_decay	-	-	-	-	-	-	-	-	-	rs11225352	83479	-1	-	HGNC	7175	-	-	-	-	-	-	0.2346	-	-	-	-	-	-	-	-	-
rs11225352	11:102508721-102508721	A	downstream_gene_variant	MODIFIER	MMP8	ENSG00000118113	Transcript	ENST00000438475.2	protein_coding	-	-	-	-	-	-	-	-	-	rs11225352	75140	-1	cds_start_NF	HGNC	7175	-	-	-	-	-	-	0.2346	-	-	-	-	-	-	-	-	-
rs11225352	11:102508721-102508721	A	downstream_gene_variant	MODIFIER	MMP8	ENSG00000118113	Transcript	ENST00000528662.2	nonsense_mediated_decay	-	-	-	-	-	-	-	-	-	rs11225352	74642	-1	-	HGNC	7175	-	-	-	-	-	-	0.2346	-	-	-	-	-	-	-	-	-
rs11225352	11:102508721-102508721	A	downstream_gene_variant	MODIFIER	MMP8	ENSG00000118113	Transcript	ENST00000236826.3	protein_coding	-	-	-	-	-	-	-	-	-	rs11225352	73805	-1	-	HGNC	7175	-	-	-	-	-	-	0.2346	-	-	-	-	-	-	-	-	-
rs11225352	11:102508721-102508721	A	upstream_gene_variant	MODIFIER	MMP20	ENSG00000137674	Transcript	ENST00000542305.1	processed_transcript	-	-	-	-	-	-	-	-	-	rs11225352	54383	-1	-	HGNC	7167	-	-	-	-	-	-	0.2346	-	-	-	-	-	-	-	-	-
rs11225352	11:102508721-102508721	A	downstream_gene_variant	MODIFIER	MMP27	ENSG00000137675	Transcript	ENST00000260229.4	protein_coding	-	-	-	-	-	-	-	-	-	rs11225352	53497	-1	-	HGNC	14250	-	-	-	-	-	-	0.2346	-	-	-	-	-	-	-	-	-
rs11225352	11:102508721-102508721	A	upstream_gene_variant	MODIFIER	RP11-817J15.3	ENSG00000255798	Transcript	ENST00000537079.1	protein_coding	-	-	-	-	-	-	-	-	-	rs11225352	43320	1	-	Clone_based_vega_gene	-	-	-	-	-	-	-	0.2346	-	-	-	-	-	-	-	-	-
rs11225352	11:102508721-102508721	A	upstream_gene_variant	MODIFIER	MMP20	ENSG00000137674	Transcript	ENST00000544938.1	processed_transcript	-	-	-	-	-	-	-	-	-	rs11225352	30140	-1	-	HGNC	7167	-	-	-	-	-	-	0.2346	-	-	-	-	-	-	-	-	-
rs11225352	11:102508721-102508721	A	downstream_gene_variant	MODIFIER	RP11-817J15.2	ENSG00000256916	Transcript	ENST00000544115.1	antisense	-	-	-	-	-	-	-	-	-	rs11225352	29868	1	-	Clone_based_vega_gene	-	-	-	-	-	-	-	0.2346	-	-	-	-	-	-	-	-	-
rs11225352	11:102508721-102508721	A	upstream_gene_variant	MODIFIER	MMP20	ENSG00000137674	Transcript	ENST00000260228.2	protein_coding	-	-	-	-	-	-	-	-	-	rs11225352	12658	-1	-	HGNC	7167	-	-	-	-	-	-	0.2346	-	-	-	-	-	-	-	-	-
rs11225352	11:102508721-102508721	A	downstream_gene_variant	MODIFIER	RP11-817J15.2	ENSG00000256916	Transcript	ENST00000542119.1	antisense	-	-	-	-	-	-	-	-	-	rs11225352	9920	1	-	Clone_based_vega_gene	-	-	-	-	-	-	-	0.2346	-	-	-	-	-	-	-	-	-
rs10895329	11:102509228-102509228	A	downstream_gene_variant	MODIFIER	MMP8	ENSG00000118113	Transcript	ENST00000532799.1	nonsense_mediated_decay	-	-	-	-	-	-	-	-	-	rs10895329	84046	-1	-	HGNC	7175	-	-	-	-	-	-	0.234	-	-	-	-	-	-	-	-	-
rs10895329	11:102509228-102509228	A	downstream_gene_variant	MODIFIER	MMP8	ENSG00000118113	Transcript	ENST00000531168.1	nonsense_mediated_decay	-	-	-	-	-	-	-	-	-	rs10895329	84003	-1	-	HGNC	7175	-	-	-	-	-	-	0.234	-	-	-	-	-	-	-	-	-
rs10895329	11:102509228-102509228	A	downstream_gene_variant	MODIFIER	MMP8	ENSG00000118113	Transcript	ENST00000533258.1	nonsense_mediated_decay	-	-	-	-	-	-	-	-	-	rs10895329	82972	-1	-	HGNC	7175	-	-	-	-	-	-	0.234	-	-	-	-	-	-	-	-	-
rs10895329	11:102509228-102509228	A	downstream_gene_variant	MODIFIER	MMP8	ENSG00000118113	Transcript	ENST00000438475.2	protein_coding	-	-	-	-	-	-	-	-	-	rs10895329	74633	-1	cds_start_NF	HGNC	7175	-	-	-	-	-	-	0.234	-	-	-	-	-	-	-	-	-
rs10895329	11:102509228-102509228	A	downstream_gene_variant	MODIFIER	MMP8	ENSG00000118113	Transcript	ENST00000528662.2	nonsense_mediated_decay	-	-	-	-	-	-	-	-	-	rs10895329	74135	-1	-	HGNC	7175	-	-	-	-	-	-	0.234	-	-	-	-	-	-	-	-	-
rs10895329	11:102509228-102509228	A	downstream_gene_variant	MODIFIER	MMP8	ENSG00000118113	Transcript	ENST00000236826.3	protein_coding	-	-	-	-	-	-	-	-	-	rs10895329	73298	-1	-	HGNC	7175	-	-	-	-	-	-	0.234	-	-	-	-	-	-	-	-	-
rs10895329	11:102509228-102509228	A	upstream_gene_variant	MODIFIER	MMP20	ENSG00000137674	Transcript	ENST00000542305.1	processed_transcript	-	-	-	-	-	-	-	-	-	rs10895329	54890	-1	-	HGNC	7167	-	-	-	-	-	-	0.234	-	-	-	-	-	-	-	-	-
rs10895329	11:102509228-102509228	A	downstream_gene_variant	MODIFIER	MMP27	ENSG00000137675	Transcript	ENST00000260229.4	protein_coding	-	-	-	-	-	-	-	-	-	rs10895329	52990	-1	-	HGNC	14250	-	-	-	-	-	-	0.234	-	-	-	-	-	-	-	-	-
rs10895329	11:102509228-102509228	A	upstream_gene_variant	MODIFIER	RP11-817J15.3	ENSG00000255798	Transcript	ENST00000537079.1	protein_coding	-	-	-	-	-	-	-	-	-	rs10895329	42813	1	-	Clone_based_vega_gene	-	-	-	-	-	-	-	0.234	-	-	-	-	-	-	-	-	-
rs10895329	11:102509228-102509228	A	upstream_gene_variant	MODIFIER	MMP20	ENSG00000137674	Transcript	ENST00000544938.1	processed_transcript	-	-	-	-	-	-	-	-	-	rs10895329	30647	-1	-	HGNC	7167	-	-	-	-	-	-	0.234	-	-	-	-	-	-	-	-	-
rs10895329	11:102509228-102509228	A	downstream_gene_variant	MODIFIER	RP11-817J15.2	ENSG00000256916	Transcript	ENST00000544115.1	antisense	-	-	-	-	-	-	-	-	-	rs10895329	30375	1	-	Clone_based_vega_gene	-	-	-	-	-	-	-	0.234	-	-	-	-	-	-	-	-	-
rs10895329	11:102509228-102509228	A	upstream_gene_variant	MODIFIER	MMP20	ENSG00000137674	Transcript	ENST00000260228.2	protein_coding	-	-	-	-	-	-	-	-	-	rs10895329	13165	-1	-	HGNC	7167	-	-	-	-	-	-	0.234	-	-	-	-	-	-	-	-	-
rs10895329	11:102509228-102509228	A	downstream_gene_variant	MODIFIER	RP11-817J15.2	ENSG00000256916	Transcript	ENST00000542119.1	antisense	-	-	-	-	-	-	-	-	-	rs10895329	10427	1	-	Clone_based_vega_gene	-	-	-	-	-	-	-	0.234	-	-	-	-	-	-	-	-	-
rs10895330	11:102509275-102509275	A	downstream_gene_variant	MODIFIER	MMP8	ENSG00000118113	Transcript	ENST00000532799.1	nonsense_mediated_decay	-	-	-	-	-	-	-	-	-	rs10895330	83999	-1	-	HGNC	7175	-	-	-	-	-	-	0.2346	-	-	-	-	-	-	-	-	-
rs10895330	11:102509275-102509275	T	downstream_gene_variant	MODIFIER	MMP8	ENSG00000118113	Transcript	ENST00000532799.1	nonsense_mediated_decay	-	-	-	-	-	-	-	-	-	rs10895330	83999	-1	-	HGNC	7175	-	-	-	-	-	-	-	-	-	-	-	-	-	-	-	-
rs10895330	11:102509275-102509275	A	downstream_gene_variant	MODIFIER	MMP8	ENSG00000118113	Transcript	ENST00000531168.1	nonsense_mediated_decay	-	-	-	-	-	-	-	-	-	rs10895330	83956	-1	-	HGNC	7175	-	-	-	-	-	-	0.2346	-	-	-	-	-	-	-	-	-
rs10895330	11:102509275-102509275	T	downstream_gene_variant	MODIFIER	MMP8	ENSG00000118113	Transcript	ENST00000531168.1	nonsense_mediated_decay	-	-	-	-	-	-	-	-	-	rs10895330	83956	-1	-	HGNC	7175	-	-	-	-	-	-	-	-	-	-	-	-	-	-	-	-
rs10895330	11:102509275-102509275	A	downstream_gene_variant	MODIFIER	MMP8	ENSG00000118113	Transcript	ENST00000533258.1	nonsense_mediated_decay	-	-	-	-	-	-	-	-	-	rs10895330	82925	-1	-	HGNC	7175	-	-	-	-	-	-	0.2346	-	-	-	-	-	-	-	-	-
rs10895330	11:102509275-102509275	T	downstream_gene_variant	MODIFIER	MMP8	ENSG00000118113	Transcript	ENST00000533258.1	nonsense_mediated_decay	-	-	-	-	-	-	-	-	-	rs10895330	82925	-1	-	HGNC	7175	-	-	-	-	-	-	-	-	-	-	-	-	-	-	-	-
rs10895330	11:102509275-102509275	A	downstream_gene_variant	MODIFIER	MMP8	ENSG00000118113	Transcript	ENST00000438475.2	protein_coding	-	-	-	-	-	-	-	-	-	rs10895330	74586	-1	cds_start_NF	HGNC	7175	-	-	-	-	-	-	0.2346	-	-	-	-	-	-	-	-	-
rs10895330	11:102509275-102509275	T	downstream_gene_variant	MODIFIER	MMP8	ENSG00000118113	Transcript	ENST00000438475.2	protein_coding	-	-	-	-	-	-	-	-	-	rs10895330	74586	-1	cds_start_NF	HGNC	7175	-	-	-	-	-	-	-	-	-	-	-	-	-	-	-	-
rs10895330	11:102509275-102509275	A	downstream_gene_variant	MODIFIER	MMP8	ENSG00000118113	Transcript	ENST00000528662.2	nonsense_mediated_decay	-	-	-	-	-	-	-	-	-	rs10895330	74088	-1	-	HGNC	7175	-	-	-	-	-	-	0.2346	-	-	-	-	-	-	-	-	-
rs10895330	11:102509275-102509275	T	downstream_gene_variant	MODIFIER	MMP8	ENSG00000118113	Transcript	ENST00000528662.2	nonsense_mediated_decay	-	-	-	-	-	-	-	-	-	rs10895330	74088	-1	-	HGNC	7175	-	-	-	-	-	-	-	-	-	-	-	-	-	-	-	-
rs10895330	11:102509275-102509275	A	downstream_gene_variant	MODIFIER	MMP8	ENSG00000118113	Transcript	ENST00000236826.3	protein_coding	-	-	-	-	-	-	-	-	-	rs10895330	73251	-1	-	HGNC	7175	-	-	-	-	-	-	0.2346	-	-	-	-	-	-	-	-	-
rs10895330	11:102509275-102509275	T	downstream_gene_variant	MODIFIER	MMP8	ENSG00000118113	Transcript	ENST00000236826.3	protein_coding	-	-	-	-	-	-	-	-	-	rs10895330	73251	-1	-	HGNC	7175	-	-	-	-	-	-	-	-	-	-	-	-	-	-	-	-
rs10895330	11:102509275-102509275	A	upstream_gene_variant	MODIFIER	MMP20	ENSG00000137674	Transcript	ENST00000542305.1	processed_transcript	-	-	-	-	-	-	-	-	-	rs10895330	54937	-1	-	HGNC	7167	-	-	-	-	-	-	0.2346	-	-	-	-	-	-	-	-	-
rs10895330	11:102509275-102509275	T	upstream_gene_variant	MODIFIER	MMP20	ENSG00000137674	Transcript	ENST00000542305.1	processed_transcript	-	-	-	-	-	-	-	-	-	rs10895330	54937	-1	-	HGNC	7167	-	-	-	-	-	-	-	-	-	-	-	-	-	-	-	-
rs10895330	11:102509275-102509275	A	downstream_gene_variant	MODIFIER	MMP27	ENSG00000137675	Transcript	ENST00000260229.4	protein_coding	-	-	-	-	-	-	-	-	-	rs10895330	52943	-1	-	HGNC	14250	-	-	-	-	-	-	0.2346	-	-	-	-	-	-	-	-	-
rs10895330	11:102509275-102509275	T	downstream_gene_variant	MODIFIER	MMP27	ENSG00000137675	Transcript	ENST00000260229.4	protein_coding	-	-	-	-	-	-	-	-	-	rs10895330	52943	-1	-	HGNC	14250	-	-	-	-	-	-	-	-	-	-	-	-	-	-	-	-
rs10895330	11:102509275-102509275	A	upstream_gene_variant	MODIFIER	RP11-817J15.3	ENSG00000255798	Transcript	ENST00000537079.1	protein_coding	-	-	-	-	-	-	-	-	-	rs10895330	42766	1	-	Clone_based_vega_gene	-	-	-	-	-	-	-	0.2346	-	-	-	-	-	-	-	-	-
rs10895330	11:102509275-102509275	T	upstream_gene_variant	MODIFIER	RP11-817J15.3	ENSG00000255798	Transcript	ENST00000537079.1	protein_coding	-	-	-	-	-	-	-	-	-	rs10895330	42766	1	-	Clone_based_vega_gene	-	-	-	-	-	-	-	-	-	-	-	-	-	-	-	-	-
rs10895330	11:102509275-102509275	A	upstream_gene_variant	MODIFIER	MMP20	ENSG00000137674	Transcript	ENST00000544938.1	processed_transcript	-	-	-	-	-	-	-	-	-	rs10895330	30694	-1	-	HGNC	7167	-	-	-	-	-	-	0.2346	-	-	-	-	-	-	-	-	-
rs10895330	11:102509275-102509275	T	upstream_gene_variant	MODIFIER	MMP20	ENSG00000137674	Transcript	ENST00000544938.1	processed_transcript	-	-	-	-	-	-	-	-	-	rs10895330	30694	-1	-	HGNC	7167	-	-	-	-	-	-	-	-	-	-	-	-	-	-	-	-
rs10895330	11:102509275-102509275	A	downstream_gene_variant	MODIFIER	RP11-817J15.2	ENSG00000256916	Transcript	ENST00000544115.1	antisense	-	-	-	-	-	-	-	-	-	rs10895330	30422	1	-	Clone_based_vega_gene	-	-	-	-	-	-	-	0.2346	-	-	-	-	-	-	-	-	-
rs10895330	11:102509275-102509275	T	downstream_gene_variant	MODIFIER	RP11-817J15.2	ENSG00000256916	Transcript	ENST00000544115.1	antisense	-	-	-	-	-	-	-	-	-	rs10895330	30422	1	-	Clone_based_vega_gene	-	-	-	-	-	-	-	-	-	-	-	-	-	-	-	-	-
rs10895330	11:102509275-102509275	A	upstream_gene_variant	MODIFIER	MMP20	ENSG00000137674	Transcript	ENST00000260228.2	protein_coding	-	-	-	-	-	-	-	-	-	rs10895330	13212	-1	-	HGNC	7167	-	-	-	-	-	-	0.2346	-	-	-	-	-	-	-	-	-
rs10895330	11:102509275-102509275	T	upstream_gene_variant	MODIFIER	MMP20	ENSG00000137674	Transcript	ENST00000260228.2	protein_coding	-	-	-	-	-	-	-	-	-	rs10895330	13212	-1	-	HGNC	7167	-	-	-	-	-	-	-	-	-	-	-	-	-	-	-	-
rs10895330	11:102509275-102509275	A	downstream_gene_variant	MODIFIER	RP11-817J15.2	ENSG00000256916	Transcript	ENST00000542119.1	antisense	-	-	-	-	-	-	-	-	-	rs10895330	10474	1	-	Clone_based_vega_gene	-	-	-	-	-	-	-	0.2346	-	-	-	-	-	-	-	-	-
rs10895330	11:102509275-102509275	T	downstream_gene_variant	MODIFIER	RP11-817J15.2	ENSG00000256916	Transcript	ENST00000542119.1	antisense	-	-	-	-	-	-	-	-	-	rs10895330	10474	1	-	Clone_based_vega_gene	-	-	-	-	-	-	-	-	-	-	-	-	-	-	-	-	-
rs12363883	11:102509352-102509352	G	downstream_gene_variant	MODIFIER	MMP8	ENSG00000118113	Transcript	ENST00000532799.1	nonsense_mediated_decay	-	-	-	-	-	-	-	-	-	rs12363883	83922	-1	-	HGNC	7175	-	-	-	-	-	-	0.2342	-	-	-	-	-	-	-	-	-
rs12363883	11:102509352-102509352	G	downstream_gene_variant	MODIFIER	MMP8	ENSG00000118113	Transcript	ENST00000531168.1	nonsense_mediated_decay	-	-	-	-	-	-	-	-	-	rs12363883	83879	-1	-	HGNC	7175	-	-	-	-	-	-	0.2342	-	-	-	-	-	-	-	-	-
rs12363883	11:102509352-102509352	G	downstream_gene_variant	MODIFIER	MMP8	ENSG00000118113	Transcript	ENST00000533258.1	nonsense_mediated_decay	-	-	-	-	-	-	-	-	-	rs12363883	82848	-1	-	HGNC	7175	-	-	-	-	-	-	0.2342	-	-	-	-	-	-	-	-	-
rs12363883	11:102509352-102509352	G	downstream_gene_variant	MODIFIER	MMP8	ENSG00000118113	Transcript	ENST00000438475.2	protein_coding	-	-	-	-	-	-	-	-	-	rs12363883	74509	-1	cds_start_NF	HGNC	7175	-	-	-	-	-	-	0.2342	-	-	-	-	-	-	-	-	-
rs12363883	11:102509352-102509352	G	downstream_gene_variant	MODIFIER	MMP8	ENSG00000118113	Transcript	ENST00000528662.2	nonsense_mediated_decay	-	-	-	-	-	-	-	-	-	rs12363883	74011	-1	-	HGNC	7175	-	-	-	-	-	-	0.2342	-	-	-	-	-	-	-	-	-
rs12363883	11:102509352-102509352	G	downstream_gene_variant	MODIFIER	MMP8	ENSG00000118113	Transcript	ENST00000236826.3	protein_coding	-	-	-	-	-	-	-	-	-	rs12363883	73174	-1	-	HGNC	7175	-	-	-	-	-	-	0.2342	-	-	-	-	-	-	-	-	-
rs12363883	11:102509352-102509352	G	upstream_gene_variant	MODIFIER	MMP20	ENSG00000137674	Transcript	ENST00000542305.1	processed_transcript	-	-	-	-	-	-	-	-	-	rs12363883	55014	-1	-	HGNC	7167	-	-	-	-	-	-	0.2342	-	-	-	-	-	-	-	-	-
rs12363883	11:102509352-102509352	G	downstream_gene_variant	MODIFIER	MMP27	ENSG00000137675	Transcript	ENST00000260229.4	protein_coding	-	-	-	-	-	-	-	-	-	rs12363883	52866	-1	-	HGNC	14250	-	-	-	-	-	-	0.2342	-	-	-	-	-	-	-	-	-
rs12363883	11:102509352-102509352	G	upstream_gene_variant	MODIFIER	RP11-817J15.3	ENSG00000255798	Transcript	ENST00000537079.1	protein_coding	-	-	-	-	-	-	-	-	-	rs12363883	42689	1	-	Clone_based_vega_gene	-	-	-	-	-	-	-	0.2342	-	-	-	-	-	-	-	-	-
rs12363883	11:102509352-102509352	G	upstream_gene_variant	MODIFIER	MMP20	ENSG00000137674	Transcript	ENST00000544938.1	processed_transcript	-	-	-	-	-	-	-	-	-	rs12363883	30771	-1	-	HGNC	7167	-	-	-	-	-	-	0.2342	-	-	-	-	-	-	-	-	-
rs12363883	11:102509352-102509352	G	downstream_gene_variant	MODIFIER	RP11-817J15.2	ENSG00000256916	Transcript	ENST00000544115.1	antisense	-	-	-	-	-	-	-	-	-	rs12363883	30499	1	-	Clone_based_vega_gene	-	-	-	-	-	-	-	0.2342	-	-	-	-	-	-	-	-	-
rs12363883	11:102509352-102509352	G	upstream_gene_variant	MODIFIER	MMP20	ENSG00000137674	Transcript	ENST00000260228.2	protein_coding	-	-	-	-	-	-	-	-	-	rs12363883	13289	-1	-	HGNC	7167	-	-	-	-	-	-	0.2342	-	-	-	-	-	-	-	-	-
rs12363883	11:102509352-102509352	G	downstream_gene_variant	MODIFIER	RP11-817J15.2	ENSG00000256916	Transcript	ENST00000542119.1	antisense	-	-	-	-	-	-	-	-	-	rs12363883	10551	1	-	Clone_based_vega_gene	-	-	-	-	-	-	-	0.2342	-	-	-	-	-	-	-	-	-
rs12363884	11:102509360-102509360	A	downstream_gene_variant	MODIFIER	MMP8	ENSG00000118113	Transcript	ENST00000532799.1	nonsense_mediated_decay	-	-	-	-	-	-	-	-	-	rs12363884	83914	-1	-	HGNC	7175	-	-	-	-	-	-	0.2342	-	-	-	-	-	-	-	-	-
rs12363884	11:102509360-102509360	A	downstream_gene_variant	MODIFIER	MMP8	ENSG00000118113	Transcript	ENST00000531168.1	nonsense_mediated_decay	-	-	-	-	-	-	-	-	-	rs12363884	83871	-1	-	HGNC	7175	-	-	-	-	-	-	0.2342	-	-	-	-	-	-	-	-	-
rs12363884	11:102509360-102509360	A	downstream_gene_variant	MODIFIER	MMP8	ENSG00000118113	Transcript	ENST00000533258.1	nonsense_mediated_decay	-	-	-	-	-	-	-	-	-	rs12363884	82840	-1	-	HGNC	7175	-	-	-	-	-	-	0.2342	-	-	-	-	-	-	-	-	-
rs12363884	11:102509360-102509360	A	downstream_gene_variant	MODIFIER	MMP8	ENSG00000118113	Transcript	ENST00000438475.2	protein_coding	-	-	-	-	-	-	-	-	-	rs12363884	74501	-1	cds_start_NF	HGNC	7175	-	-	-	-	-	-	0.2342	-	-	-	-	-	-	-	-	-
rs12363884	11:102509360-102509360	A	downstream_gene_variant	MODIFIER	MMP8	ENSG00000118113	Transcript	ENST00000528662.2	nonsense_mediated_decay	-	-	-	-	-	-	-	-	-	rs12363884	74003	-1	-	HGNC	7175	-	-	-	-	-	-	0.2342	-	-	-	-	-	-	-	-	-
rs12363884	11:102509360-102509360	A	downstream_gene_variant	MODIFIER	MMP8	ENSG00000118113	Transcript	ENST00000236826.3	protein_coding	-	-	-	-	-	-	-	-	-	rs12363884	73166	-1	-	HGNC	7175	-	-	-	-	-	-	0.2342	-	-	-	-	-	-	-	-	-
rs12363884	11:102509360-102509360	A	upstream_gene_variant	MODIFIER	MMP20	ENSG00000137674	Transcript	ENST00000542305.1	processed_transcript	-	-	-	-	-	-	-	-	-	rs12363884	55022	-1	-	HGNC	7167	-	-	-	-	-	-	0.2342	-	-	-	-	-	-	-	-	-
rs12363884	11:102509360-102509360	A	downstream_gene_variant	MODIFIER	MMP27	ENSG00000137675	Transcript	ENST00000260229.4	protein_coding	-	-	-	-	-	-	-	-	-	rs12363884	52858	-1	-	HGNC	14250	-	-	-	-	-	-	0.2342	-	-	-	-	-	-	-	-	-
rs12363884	11:102509360-102509360	A	upstream_gene_variant	MODIFIER	RP11-817J15.3	ENSG00000255798	Transcript	ENST00000537079.1	protein_coding	-	-	-	-	-	-	-	-	-	rs12363884	42681	1	-	Clone_based_vega_gene	-	-	-	-	-	-	-	0.2342	-	-	-	-	-	-	-	-	-
rs12363884	11:102509360-102509360	A	upstream_gene_variant	MODIFIER	MMP20	ENSG00000137674	Transcript	ENST00000544938.1	processed_transcript	-	-	-	-	-	-	-	-	-	rs12363884	30779	-1	-	HGNC	7167	-	-	-	-	-	-	0.2342	-	-	-	-	-	-	-	-	-
rs12363884	11:102509360-102509360	A	downstream_gene_variant	MODIFIER	RP11-817J15.2	ENSG00000256916	Transcript	ENST00000544115.1	antisense	-	-	-	-	-	-	-	-	-	rs12363884	30507	1	-	Clone_based_vega_gene	-	-	-	-	-	-	-	0.2342	-	-	-	-	-	-	-	-	-
rs12363884	11:102509360-102509360	A	upstream_gene_variant	MODIFIER	MMP20	ENSG00000137674	Transcript	ENST00000260228.2	protein_coding	-	-	-	-	-	-	-	-	-	rs12363884	13297	-1	-	HGNC	7167	-	-	-	-	-	-	0.2342	-	-	-	-	-	-	-	-	-
rs12363884	11:102509360-102509360	A	downstream_gene_variant	MODIFIER	RP11-817J15.2	ENSG00000256916	Transcript	ENST00000542119.1	antisense	-	-	-	-	-	-	-	-	-	rs12363884	10559	1	-	Clone_based_vega_gene	-	-	-	-	-	-	-	0.2342	-	-	-	-	-	-	-	-	-
rs192789286	11:103927811-103927811	A	intron_variant	MODIFIER	PDGFD	ENSG00000170962	Transcript	ENST00000302251.5	protein_coding	-	1/6	-	-	-	-	-	-	-	rs192789286	-	-1	-	HGNC	30620	-	-	-	-	-	-	0.0072	-	-	-	-	-	-	-	-	-
rs192789286	11:103927811-103927811	A	intron_variant	MODIFIER	PDGFD	ENSG00000170962	Transcript	ENST00000393158.2	protein_coding	-	1/6	-	-	-	-	-	-	-	rs192789286	-	-1	-	HGNC	30620	-	-	-	-	-	-	0.0072	-	-	-	-	-	-	-	-	-
rs192789286	11:103927811-103927811	A	upstream_gene_variant	MODIFIER	PDGFD	ENSG00000170962	Transcript	ENST00000529268.1	protein_coding	-	-	-	-	-	-	-	-	-	rs192789286	20057	-1	cds_start_NF,cds_end_NF	HGNC	30620	-	-	-	-	-	-	0.0072	-	-	-	-	-	-	-	-	-
rs192789286	11:103927811-103927811	A	downstream_gene_variant	MODIFIER	DDI1	ENSG00000170967	Transcript	ENST00000302259.3	protein_coding	-	-	-	-	-	-	-	-	-	rs192789286	17889	1	-	HGNC	18961	-	-	-	-	-	-	0.0072	-	-	-	-	-	-	-	-	-
rs142094633	11:103932880-103932880	C	intron_variant	MODIFIER	PDGFD	ENSG00000170962	Transcript	ENST00000302251.5	protein_coding	-	1/6	-	-	-	-	-	-	-	rs142094633	-	-1	-	HGNC	30620	-	-	-	-	-	-	0.0072	-	-	-	-	-	-	-	-	-
rs142094633	11:103932880-103932880	G	intron_variant	MODIFIER	PDGFD	ENSG00000170962	Transcript	ENST00000302251.5	protein_coding	-	1/6	-	-	-	-	-	-	-	rs142094633	-	-1	-	HGNC	30620	-	-	-	-	-	-	-	-	-	-	-	-	-	-	-	-
rs142094633	11:103932880-103932880	C	intron_variant	MODIFIER	PDGFD	ENSG00000170962	Transcript	ENST00000393158.2	protein_coding	-	1/6	-	-	-	-	-	-	-	rs142094633	-	-1	-	HGNC	30620	-	-	-	-	-	-	0.0072	-	-	-	-	-	-	-	-	-
rs142094633	11:103932880-103932880	G	intron_variant	MODIFIER	PDGFD	ENSG00000170962	Transcript	ENST00000393158.2	protein_coding	-	1/6	-	-	-	-	-	-	-	rs142094633	-	-1	-	HGNC	30620	-	-	-	-	-	-	-	-	-	-	-	-	-	-	-	-
rs142094633	11:103932880-103932880	C	regulatory_region_variant	MODIFIER	-	-	RegulatoryFeature	ENSR00001539980	promoter_flanking_region	-	-	-	-	-	-	-	-	-	rs142094633	-	-	-	-	-	-	-	-	-	-	-	0.0072	-	-	-	-	-	-	-	-	-
rs142094633	11:103932880-103932880	G	regulatory_region_variant	MODIFIER	-	-	RegulatoryFeature	ENSR00001539980	promoter_flanking_region	-	-	-	-	-	-	-	-	-	rs142094633	-	-	-	-	-	-	-	-	-	-	-	-	-	-	-	-	-	-	-	-	-
rs142094633	11:103932880-103932880	C	upstream_gene_variant	MODIFIER	PDGFD	ENSG00000170962	Transcript	ENST00000529268.1	protein_coding	-	-	-	-	-	-	-	-	-	rs142094633	25126	-1	cds_start_NF,cds_end_NF	HGNC	30620	-	-	-	-	-	-	0.0072	-	-	-	-	-	-	-	-	-
rs142094633	11:103932880-103932880	G	upstream_gene_variant	MODIFIER	PDGFD	ENSG00000170962	Transcript	ENST00000529268.1	protein_coding	-	-	-	-	-	-	-	-	-	rs142094633	25126	-1	cds_start_NF,cds_end_NF	HGNC	30620	-	-	-	-	-	-	-	-	-	-	-	-	-	-	-	-
rs142094633	11:103932880-103932880	C	downstream_gene_variant	MODIFIER	DDI1	ENSG00000170967	Transcript	ENST00000302259.3	protein_coding	-	-	-	-	-	-	-	-	-	rs142094633	22958	1	-	HGNC	18961	-	-	-	-	-	-	0.0072	-	-	-	-	-	-	-	-	-
rs142094633	11:103932880-103932880	G	downstream_gene_variant	MODIFIER	DDI1	ENSG00000170967	Transcript	ENST00000302259.3	protein_coding	-	-	-	-	-	-	-	-	-	rs142094633	22958	1	-	HGNC	18961	-	-	-	-	-	-	-	-	-	-	-	-	-	-	-	-
rs188810052	11:104615062-104615062	G	upstream_gene_variant	MODIFIER	RP11-681H10.1	ENSG00000270449	Transcript	ENST00000604799.1	processed_pseudogene	-	-	-	-	-	-	-	-	-	rs188810052	61753	-1	-	Clone_based_vega_gene	-	-	-	-	-	-	-	0.0058	-	-	-	-	-	-	-	-	-
rs12430464	13:67534526-67534526	C	intron_variant	MODIFIER	PCDH9	ENSG00000184226	Transcript	ENST00000328454.5	protein_coding	-	1/2	-	-	-	-	-	-	-	rs12430464	-	-1	-	HGNC	8661	-	-	-	-	-	-	0.0196	-	-	-	-	-	-	-	-	-
rs12430464	13:67534526-67534526	C	intron_variant	MODIFIER	PCDH9	ENSG00000184226	Transcript	ENST00000377865.2	protein_coding	-	1/3	-	-	-	-	-	-	-	rs12430464	-	-1	-	HGNC	8661	-	-	-	-	-	-	0.0196	-	-	-	-	-	-	-	-	-
rs12430464	13:67534526-67534526	C	intron_variant	MODIFIER	PCDH9	ENSG00000184226	Transcript	ENST00000456367.1	protein_coding	-	2/3	-	-	-	-	-	-	-	rs12430464	-	-1	-	HGNC	8661	-	-	-	-	-	-	0.0196	-	-	-	-	-	-	-	-	-
rs12430464	13:67534526-67534526	C	intron_variant	MODIFIER	PCDH9	ENSG00000184226	Transcript	ENST00000544246.1	protein_coding	-	2/4	-	-	-	-	-	-	-	rs12430464	-	-1	-	HGNC	8661	-	-	-	-	-	-	0.0196	-	-	-	-	-	-	-	-	-
rs12430464	13:67534526-67534526	C	downstream_gene_variant	MODIFIER	PCDH9-AS2	ENSG00000228842	Transcript	ENST00000419371.2	antisense	-	-	-	-	-	-	-	-	-	rs12430464	45363	1	-	HGNC	39896	-	-	-	-	-	-	0.0196	-	-	-	-	-	-	-	-	-
rs12430464	13:67534526-67534526	C	upstream_gene_variant	MODIFIER	PCDH9-AS4	ENSG00000233840	Transcript	ENST00000456459.1	antisense	-	-	-	-	-	-	-	-	-	rs12430464	30492	1	-	HGNC	40428	-	-	-	-	-	-	0.0196	-	-	-	-	-	-	-	-	-
rs12430464	13:67534526-67534526	C	upstream_gene_variant	MODIFIER	PCDH9-AS3	ENSG00000225263	Transcript	ENST00000434073.1	antisense	-	-	-	-	-	-	-	-	-	rs12430464	17038	1	-	HGNC	40427	-	-	-	-	-	-	0.0196	-	-	-	-	-	-	-	-	-
rs117038487	13:67536509-67536509	T	intron_variant	MODIFIER	PCDH9	ENSG00000184226	Transcript	ENST00000328454.5	protein_coding	-	1/2	-	-	-	-	-	-	-	rs117038487	-	-1	-	HGNC	8661	-	-	-	-	-	-	0.0198	-	-	-	-	-	-	-	-	-
rs117038487	13:67536509-67536509	T	intron_variant	MODIFIER	PCDH9	ENSG00000184226	Transcript	ENST00000377865.2	protein_coding	-	1/3	-	-	-	-	-	-	-	rs117038487	-	-1	-	HGNC	8661	-	-	-	-	-	-	0.0198	-	-	-	-	-	-	-	-	-
rs117038487	13:67536509-67536509	T	intron_variant	MODIFIER	PCDH9	ENSG00000184226	Transcript	ENST00000456367.1	protein_coding	-	2/3	-	-	-	-	-	-	-	rs117038487	-	-1	-	HGNC	8661	-	-	-	-	-	-	0.0198	-	-	-	-	-	-	-	-	-
rs117038487	13:67536509-67536509	T	intron_variant	MODIFIER	PCDH9	ENSG00000184226	Transcript	ENST00000544246.1	protein_coding	-	2/4	-	-	-	-	-	-	-	rs117038487	-	-1	-	HGNC	8661	-	-	-	-	-	-	0.0198	-	-	-	-	-	-	-	-	-
rs117038487	13:67536509-67536509	T	downstream_gene_variant	MODIFIER	PCDH9-AS2	ENSG00000228842	Transcript	ENST00000419371.2	antisense	-	-	-	-	-	-	-	-	-	rs117038487	47346	1	-	HGNC	39896	-	-	-	-	-	-	0.0198	-	-	-	-	-	-	-	-	-
rs117038487	13:67536509-67536509	T	upstream_gene_variant	MODIFIER	PCDH9-AS4	ENSG00000233840	Transcript	ENST00000456459.1	antisense	-	-	-	-	-	-	-	-	-	rs117038487	28509	1	-	HGNC	40428	-	-	-	-	-	-	0.0198	-	-	-	-	-	-	-	-	-
rs117038487	13:67536509-67536509	T	upstream_gene_variant	MODIFIER	PCDH9-AS3	ENSG00000225263	Transcript	ENST00000434073.1	antisense	-	-	-	-	-	-	-	-	-	rs117038487	15055	1	-	HGNC	40427	-	-	-	-	-	-	0.0198	-	-	-	-	-	-	-	-	-
rs72683633	14:51269276-51269276	A	intron_variant	MODIFIER	NIN	ENSG00000100503	Transcript	ENST00000245441.5	protein_coding	-	4/30	-	-	-	-	-	-	-	rs72683633	-	-1	-	HGNC	14906	-	-	-	-	-	-	0.0609	-	-	-	-	-	-	-	-	-
rs72683633	14:51269276-51269276	A	intron_variant	MODIFIER	NIN	ENSG00000100503	Transcript	ENST00000324330.9	protein_coding	-	4/30	-	-	-	-	-	-	-	rs72683633	-	-1	-	HGNC	14906	-	-	-	-	-	-	0.0609	-	-	-	-	-	-	-	-	-
rs72683633	14:51269276-51269276	A	intron_variant	MODIFIER	NIN	ENSG00000100503	Transcript	ENST00000382041.3	protein_coding	-	4/29	-	-	-	-	-	-	-	rs72683633	-	-1	-	HGNC	14906	-	-	-	-	-	-	0.0609	-	-	-	-	-	-	-	-	-
rs72683633	14:51269276-51269276	A	intron_variant	MODIFIER	NIN	ENSG00000100503	Transcript	ENST00000382043.4	protein_coding	-	3/27	-	-	-	-	-	-	-	rs72683633	-	-1	-	HGNC	14906	-	-	-	-	-	-	0.0609	-	-	-	-	-	-	-	-	-
rs72683633	14:51269276-51269276	A	intron_variant	MODIFIER	NIN	ENSG00000100503	Transcript	ENST00000389868.3	protein_coding	-	4/30	-	-	-	-	-	-	-	rs72683633	-	-1	-	HGNC	14906	-	-	-	-	-	-	0.0609	-	-	-	-	-	-	-	-	-
rs72683633	14:51269276-51269276	A	intron_variant	MODIFIER	NIN	ENSG00000100503	Transcript	ENST00000453196.1	protein_coding	-	4/29	-	-	-	-	-	-	-	rs72683633	-	-1	-	HGNC	14906	-	-	-	-	-	-	0.0609	-	-	-	-	-	-	-	-	-
rs72683633	14:51269276-51269276	A	intron_variant	MODIFIER	NIN	ENSG00000100503	Transcript	ENST00000453401.2	protein_coding	-	4/11	-	-	-	-	-	-	-	rs72683633	-	-1	cds_end_NF	HGNC	14906	-	-	-	-	-	-	0.0609	-	-	-	-	-	-	-	-	-
rs72683633	14:51269276-51269276	A	intron_variant,NMD_transcript_variant	MODIFIER	NIN	ENSG00000100503	Transcript	ENST00000476352.1	nonsense_mediated_decay	-	4/31	-	-	-	-	-	-	-	rs72683633	-	-1	-	HGNC	14906	-	-	-	-	-	-	0.0609	-	-	-	-	-	-	-	-	-
rs72683633	14:51269276-51269276	A	intron_variant	MODIFIER	NIN	ENSG00000100503	Transcript	ENST00000486950.1	protein_coding	-	2/4	-	-	-	-	-	-	-	rs72683633	-	-1	cds_start_NF	HGNC	14906	-	-	-	-	-	-	0.0609	-	-	-	-	-	-	-	-	-
rs72683633	14:51269276-51269276	A	intron_variant	MODIFIER	NIN	ENSG00000100503	Transcript	ENST00000496749.1	protein_coding	-	3/3	-	-	-	-	-	-	-	rs72683633	-	-1	cds_end_NF	HGNC	14906	-	-	-	-	-	-	0.0609	-	-	-	-	-	-	-	-	-
rs72683633	14:51269276-51269276	A	intron_variant	MODIFIER	NIN	ENSG00000100503	Transcript	ENST00000530997.2	protein_coding	-	2/28	-	-	-	-	-	-	-	rs72683633	-	-1	-	HGNC	14906	-	-	-	-	-	-	0.0609	-	-	-	-	-	-	-	-	-
rs72683633	14:51269276-51269276	A	regulatory_region_variant	MODIFIER	-	-	RegulatoryFeature	ENSR00001070001	promoter_flanking_region	-	-	-	-	-	-	-	-	-	rs72683633	-	-	-	-	-	-	-	-	-	-	-	0.0609	-	-	-	-	-	-	-	-	-
rs72683633	14:51269276-51269276	A	upstream_gene_variant	MODIFIER	ZFP64P1	ENSG00000258491	Transcript	ENST00000553836.2	processed_pseudogene	-	-	-	-	-	-	-	-	-	rs72683633	97047	-1	-	HGNC	19820	-	-	-	-	-	-	0.0609	-	-	-	-	-	-	-	-	-
rs72683633	14:51269276-51269276	A	upstream_gene_variant	MODIFIER	ABHD12B	ENSG00000131969	Transcript	ENST00000553715.1	processed_transcript	-	-	-	-	-	-	-	-	-	rs72683633	91182	1	-	HGNC	19837	-	-	-	-	-	-	0.0609	-	-	-	-	-	-	-	-	-
rs72683633	14:51269276-51269276	A	upstream_gene_variant	MODIFIER	ABHD12B	ENSG00000131969	Transcript	ENST00000554566.1	processed_transcript	-	-	-	-	-	-	-	-	-	rs72683633	91024	1	-	HGNC	19837	-	-	-	-	-	-	0.0609	-	-	-	-	-	-	-	-	-
rs72683633	14:51269276-51269276	A	upstream_gene_variant	MODIFIER	ABHD12B	ENSG00000131969	Transcript	ENST00000556857.1	processed_transcript	-	-	-	-	-	-	-	-	-	rs72683633	88516	1	-	HGNC	19837	-	-	-	-	-	-	0.0609	-	-	-	-	-	-	-	-	-
rs72683633	14:51269276-51269276	A	upstream_gene_variant	MODIFIER	ABHD12B	ENSG00000131969	Transcript	ENST00000555292.1	processed_transcript	-	-	-	-	-	-	-	-	-	rs72683633	83220	1	-	HGNC	19837	-	-	-	-	-	-	0.0609	-	-	-	-	-	-	-	-	-
rs72683633	14:51269276-51269276	A	upstream_gene_variant	MODIFIER	RP11-248J18.3	ENSG00000270062	Transcript	ENST00000602615.1	sense_intronic	-	-	-	-	-	-	-	-	-	rs72683633	78286	-1	-	Clone_based_vega_gene	-	-	-	-	-	-	-	0.0609	-	-	-	-	-	-	-	-	-
rs72683633	14:51269276-51269276	A	upstream_gene_variant	MODIFIER	NIN	ENSG00000100503	Transcript	ENST00000555984.1	retained_intron	-	-	-	-	-	-	-	-	-	rs72683633	76144	-1	-	HGNC	14906	-	-	-	-	-	-	0.0609	-	-	-	-	-	-	-	-	-
rs72683633	14:51269276-51269276	A	upstream_gene_variant	MODIFIER	ABHD12B	ENSG00000131969	Transcript	ENST00000554241.1	processed_transcript	-	-	-	-	-	-	-	-	-	rs72683633	69605	1	-	HGNC	19837	-	-	-	-	-	-	0.0609	-	-	-	-	-	-	-	-	-
rs72683633	14:51269276-51269276	A	upstream_gene_variant	MODIFIER	ABHD12B	ENSG00000131969	Transcript	ENST00000337334.2	protein_coding	-	-	-	-	-	-	-	-	-	rs72683633	69602	1	-	HGNC	19837	-	-	-	-	-	-	0.0609	-	-	-	-	-	-	-	-	-
rs72683633	14:51269276-51269276	A	upstream_gene_variant	MODIFIER	ABHD12B	ENSG00000131969	Transcript	ENST00000353130.1	protein_coding	-	-	-	-	-	-	-	-	-	rs72683633	69602	1	-	HGNC	19837	-	-	-	-	-	-	0.0609	-	-	-	-	-	-	-	-	-
rs72683633	14:51269276-51269276	A	upstream_gene_variant	MODIFIER	ABHD12B	ENSG00000131969	Transcript	ENST00000382029.3	nonsense_mediated_decay	-	-	-	-	-	-	-	-	-	rs72683633	69602	1	-	HGNC	19837	-	-	-	-	-	-	0.0609	-	-	-	-	-	-	-	-	-
rs72683633	14:51269276-51269276	A	upstream_gene_variant	MODIFIER	ABHD12B	ENSG00000131969	Transcript	ENST00000395752.1	protein_coding	-	-	-	-	-	-	-	-	-	rs72683633	69602	1	-	HGNC	19837	-	-	-	-	-	-	0.0609	-	-	-	-	-	-	-	-	-
rs72683633	14:51269276-51269276	A	upstream_gene_variant	MODIFIER	ABHD12B	ENSG00000131969	Transcript	ENST00000557345.1	nonsense_mediated_decay	-	-	-	-	-	-	-	-	-	rs72683633	69602	1	-	HGNC	19837	-	-	-	-	-	-	0.0609	-	-	-	-	-	-	-	-	-
rs72683633	14:51269276-51269276	A	upstream_gene_variant	MODIFIER	NIN	ENSG00000100503	Transcript	ENST00000485005.1	nonsense_mediated_decay	-	-	-	-	-	-	-	-	-	rs72683633	63170	-1	cds_start_NF	HGNC	14906	-	-	-	-	-	-	0.0609	-	-	-	-	-	-	-	-	-
rs72683633	14:51269276-51269276	A	upstream_gene_variant	MODIFIER	NIN	ENSG00000100503	Transcript	ENST00000480476.1	retained_intron	-	-	-	-	-	-	-	-	-	rs72683633	60173	-1	-	HGNC	14906	-	-	-	-	-	-	0.0609	-	-	-	-	-	-	-	-	-
rs72683633	14:51269276-51269276	A	downstream_gene_variant	MODIFIER	PYGL	ENSG00000100504	Transcript	ENST00000532462.1	protein_coding	-	-	-	-	-	-	-	-	-	rs72683633	55333	-1	-	HGNC	9725	-	-	-	-	-	-	0.0609	-	-	-	-	-	-	-	-	-
rs72683633	14:51269276-51269276	A	upstream_gene_variant	MODIFIER	RP11-218E20.2	ENSG00000258687	Transcript	ENST00000557152.1	antisense	-	-	-	-	-	-	-	-	-	rs72683633	45564	1	-	Clone_based_vega_gene	-	-	-	-	-	-	-	0.0609	-	-	-	-	-	-	-	-	-
rs72683633	14:51269276-51269276	A	upstream_gene_variant	MODIFIER	snoU83B	ENSG00000252945	Transcript	ENST00000517136.1	snoRNA	-	-	-	-	-	-	-	-	-	rs72683633	42067	1	-	RFAM	-	-	-	-	-	-	-	0.0609	-	-	-	-	-	-	-	-	-
rs72683633	14:51269276-51269276	A	upstream_gene_variant	MODIFIER	NIN	ENSG00000100503	Transcript	ENST00000389869.3	protein_coding	-	-	-	-	-	-	-	-	-	rs72683633	35763	-1	cds_start_NF	HGNC	14906	-	-	-	-	-	-	0.0609	-	-	-	-	-	-	-	-	-
rs72683633	14:51269276-51269276	A	upstream_gene_variant	MODIFIER	NIN	ENSG00000100503	Transcript	ENST00000530853.1	protein_coding	-	-	-	-	-	-	-	-	-	rs72683633	35763	-1	cds_start_NF	HGNC	14906	-	-	-	-	-	-	0.0609	-	-	-	-	-	-	-	-	-
rs72683633	14:51269276-51269276	A	upstream_gene_variant	MODIFIER	NIN	ENSG00000100503	Transcript	ENST00000474937.1	retained_intron	-	-	-	-	-	-	-	-	-	rs72683633	29560	-1	-	HGNC	14906	-	-	-	-	-	-	0.0609	-	-	-	-	-	-	-	-	-
rs72683633	14:51269276-51269276	A	upstream_gene_variant	MODIFIER	RP11-286O18.1	ENSG00000258843	Transcript	ENST00000555966.1	antisense	-	-	-	-	-	-	-	-	-	rs72683633	19322	1	-	Clone_based_vega_gene	-	-	-	-	-	-	-	0.0609	-	-	-	-	-	-	-	-	-
rs72683633	14:51269276-51269276	A	upstream_gene_variant	MODIFIER	NIN	ENSG00000100503	Transcript	ENST00000486200.1	processed_transcript	-	-	-	-	-	-	-	-	-	rs72683633	8040	-1	-	HGNC	14906	-	-	-	-	-	-	0.0609	-	-	-	-	-	-	-	-	-
rs72683633	14:51269276-51269276	A	downstream_gene_variant	MODIFIER	NIN	ENSG00000100503	Transcript	ENST00000463419.1	retained_intron	-	-	-	-	-	-	-	-	-	rs72683633	3359	-1	-	HGNC	14906	-	-	-	-	-	-	0.0609	-	-	-	-	-	-	-	-	-
rs72683650	14:51285237-51285237	A	intron_variant	MODIFIER	NIN	ENSG00000100503	Transcript	ENST00000245441.5	protein_coding	-	3/30	-	-	-	-	-	-	-	rs72683650	-	-1	-	HGNC	14906	-	-	-	-	-	-	0.1306	-	-	-	-	-	-	-	-	-
rs72683650	14:51285237-51285237	A	intron_variant	MODIFIER	NIN	ENSG00000100503	Transcript	ENST00000324330.9	protein_coding	-	3/30	-	-	-	-	-	-	-	rs72683650	-	-1	-	HGNC	14906	-	-	-	-	-	-	0.1306	-	-	-	-	-	-	-	-	-
rs72683650	14:51285237-51285237	A	intron_variant	MODIFIER	NIN	ENSG00000100503	Transcript	ENST00000382041.3	protein_coding	-	3/29	-	-	-	-	-	-	-	rs72683650	-	-1	-	HGNC	14906	-	-	-	-	-	-	0.1306	-	-	-	-	-	-	-	-	-
rs72683650	14:51285237-51285237	A	intron_variant	MODIFIER	NIN	ENSG00000100503	Transcript	ENST00000382043.4	protein_coding	-	2/27	-	-	-	-	-	-	-	rs72683650	-	-1	-	HGNC	14906	-	-	-	-	-	-	0.1306	-	-	-	-	-	-	-	-	-
rs72683650	14:51285237-51285237	A	intron_variant	MODIFIER	NIN	ENSG00000100503	Transcript	ENST00000389868.3	protein_coding	-	3/30	-	-	-	-	-	-	-	rs72683650	-	-1	-	HGNC	14906	-	-	-	-	-	-	0.1306	-	-	-	-	-	-	-	-	-
rs72683650	14:51285237-51285237	A	intron_variant	MODIFIER	NIN	ENSG00000100503	Transcript	ENST00000453196.1	protein_coding	-	3/29	-	-	-	-	-	-	-	rs72683650	-	-1	-	HGNC	14906	-	-	-	-	-	-	0.1306	-	-	-	-	-	-	-	-	-
rs72683650	14:51285237-51285237	A	intron_variant	MODIFIER	NIN	ENSG00000100503	Transcript	ENST00000453401.2	protein_coding	-	3/11	-	-	-	-	-	-	-	rs72683650	-	-1	cds_end_NF	HGNC	14906	-	-	-	-	-	-	0.1306	-	-	-	-	-	-	-	-	-
rs72683650	14:51285237-51285237	A	intron_variant,non_coding_transcript_variant	MODIFIER	NIN	ENSG00000100503	Transcript	ENST00000463419.1	retained_intron	-	2/2	-	-	-	-	-	-	-	rs72683650	-	-1	-	HGNC	14906	-	-	-	-	-	-	0.1306	-	-	-	-	-	-	-	-	-
rs72683650	14:51285237-51285237	A	intron_variant,NMD_transcript_variant	MODIFIER	NIN	ENSG00000100503	Transcript	ENST00000476352.1	nonsense_mediated_decay	-	3/31	-	-	-	-	-	-	-	rs72683650	-	-1	-	HGNC	14906	-	-	-	-	-	-	0.1306	-	-	-	-	-	-	-	-	-
rs72683650	14:51285237-51285237	A	intron_variant	MODIFIER	NIN	ENSG00000100503	Transcript	ENST00000486950.1	protein_coding	-	1/4	-	-	-	-	-	-	-	rs72683650	-	-1	cds_start_NF	HGNC	14906	-	-	-	-	-	-	0.1306	-	-	-	-	-	-	-	-	-
rs72683650	14:51285237-51285237	A	intron_variant	MODIFIER	NIN	ENSG00000100503	Transcript	ENST00000496749.1	protein_coding	-	2/3	-	-	-	-	-	-	-	rs72683650	-	-1	cds_end_NF	HGNC	14906	-	-	-	-	-	-	0.1306	-	-	-	-	-	-	-	-	-
rs72683650	14:51285237-51285237	A	intron_variant	MODIFIER	NIN	ENSG00000100503	Transcript	ENST00000530997.2	protein_coding	-	1/28	-	-	-	-	-	-	-	rs72683650	-	-1	-	HGNC	14906	-	-	-	-	-	-	0.1306	-	-	-	-	-	-	-	-	-
rs72683650	14:51285237-51285237	A	downstream_gene_variant	MODIFIER	PYGL	ENSG00000100504	Transcript	ENST00000553872.1	retained_intron	-	-	-	-	-	-	-	-	-	rs72683650	98497	-1	-	HGNC	9725	-	-	-	-	-	-	0.1306	-	-	-	-	-	-	-	-	-
rs72683650	14:51285237-51285237	A	downstream_gene_variant	MODIFIER	PYGL	ENSG00000100504	Transcript	ENST00000528757.2	retained_intron	-	-	-	-	-	-	-	-	-	rs72683650	96671	-1	-	HGNC	9725	-	-	-	-	-	-	0.1306	-	-	-	-	-	-	-	-	-
rs72683650	14:51285237-51285237	A	upstream_gene_variant	MODIFIER	RP11-248J18.3	ENSG00000270062	Transcript	ENST00000602615.1	sense_intronic	-	-	-	-	-	-	-	-	-	rs72683650	94247	-1	-	Clone_based_vega_gene	-	-	-	-	-	-	-	0.1306	-	-	-	-	-	-	-	-	-
rs72683650	14:51285237-51285237	A	upstream_gene_variant	MODIFIER	RP11-218E20.5	ENSG00000258745	Transcript	ENST00000557343.1	antisense	-	-	-	-	-	-	-	-	-	rs72683650	93707	1	-	Clone_based_vega_gene	-	-	-	-	-	-	-	0.1306	-	-	-	-	-	-	-	-	-
rs72683650	14:51285237-51285237	A	upstream_gene_variant	MODIFIER	NIN	ENSG00000100503	Transcript	ENST00000555984.1	retained_intron	-	-	-	-	-	-	-	-	-	rs72683650	92105	-1	-	HGNC	14906	-	-	-	-	-	-	0.1306	-	-	-	-	-	-	-	-	-
rs72683650	14:51285237-51285237	A	downstream_gene_variant	MODIFIER	PYGL	ENSG00000100504	Transcript	ENST00000532107.1	retained_intron	-	-	-	-	-	-	-	-	-	rs72683650	89623	-1	-	HGNC	9725	-	-	-	-	-	-	0.1306	-	-	-	-	-	-	-	-	-
rs72683650	14:51285237-51285237	A	downstream_gene_variant	MODIFIER	PYGL	ENSG00000100504	Transcript	ENST00000216392.7	protein_coding	-	-	-	-	-	-	-	-	-	rs72683650	86702	-1	-	HGNC	9725	-	-	-	-	-	-	0.1306	-	-	-	-	-	-	-	-	-
rs72683650	14:51285237-51285237	A	downstream_gene_variant	MODIFIER	PYGL	ENSG00000100504	Transcript	ENST00000544180.2	protein_coding	-	-	-	-	-	-	-	-	-	rs72683650	86699	-1	-	HGNC	9725	-	-	-	-	-	-	0.1306	-	-	-	-	-	-	-	-	-
rs72683650	14:51285237-51285237	A	upstream_gene_variant	MODIFIER	NIN	ENSG00000100503	Transcript	ENST00000485005.1	nonsense_mediated_decay	-	-	-	-	-	-	-	-	-	rs72683650	79131	-1	cds_start_NF	HGNC	14906	-	-	-	-	-	-	0.1306	-	-	-	-	-	-	-	-	-
rs72683650	14:51285237-51285237	A	upstream_gene_variant	MODIFIER	NIN	ENSG00000100503	Transcript	ENST00000480476.1	retained_intron	-	-	-	-	-	-	-	-	-	rs72683650	76134	-1	-	HGNC	14906	-	-	-	-	-	-	0.1306	-	-	-	-	-	-	-	-	-
rs72683650	14:51285237-51285237	A	upstream_gene_variant	MODIFIER	ABHD12B	ENSG00000131969	Transcript	ENST00000553715.1	processed_transcript	-	-	-	-	-	-	-	-	-	rs72683650	75221	1	-	HGNC	19837	-	-	-	-	-	-	0.1306	-	-	-	-	-	-	-	-	-
rs72683650	14:51285237-51285237	A	upstream_gene_variant	MODIFIER	ABHD12B	ENSG00000131969	Transcript	ENST00000554566.1	processed_transcript	-	-	-	-	-	-	-	-	-	rs72683650	75063	1	-	HGNC	19837	-	-	-	-	-	-	0.1306	-	-	-	-	-	-	-	-	-
rs72683650	14:51285237-51285237	A	upstream_gene_variant	MODIFIER	ABHD12B	ENSG00000131969	Transcript	ENST00000556857.1	processed_transcript	-	-	-	-	-	-	-	-	-	rs72683650	72555	1	-	HGNC	19837	-	-	-	-	-	-	0.1306	-	-	-	-	-	-	-	-	-
rs72683650	14:51285237-51285237	A	upstream_gene_variant	MODIFIER	ABHD12B	ENSG00000131969	Transcript	ENST00000555292.1	processed_transcript	-	-	-	-	-	-	-	-	-	rs72683650	67259	1	-	HGNC	19837	-	-	-	-	-	-	0.1306	-	-	-	-	-	-	-	-	-
rs72683650	14:51285237-51285237	A	upstream_gene_variant	MODIFIER	ABHD12B	ENSG00000131969	Transcript	ENST00000554241.1	processed_transcript	-	-	-	-	-	-	-	-	-	rs72683650	53644	1	-	HGNC	19837	-	-	-	-	-	-	0.1306	-	-	-	-	-	-	-	-	-
rs72683650	14:51285237-51285237	A	upstream_gene_variant	MODIFIER	ABHD12B	ENSG00000131969	Transcript	ENST00000337334.2	protein_coding	-	-	-	-	-	-	-	-	-	rs72683650	53641	1	-	HGNC	19837	-	-	-	-	-	-	0.1306	-	-	-	-	-	-	-	-	-
rs72683650	14:51285237-51285237	A	upstream_gene_variant	MODIFIER	ABHD12B	ENSG00000131969	Transcript	ENST00000353130.1	protein_coding	-	-	-	-	-	-	-	-	-	rs72683650	53641	1	-	HGNC	19837	-	-	-	-	-	-	0.1306	-	-	-	-	-	-	-	-	-
rs72683650	14:51285237-51285237	A	upstream_gene_variant	MODIFIER	ABHD12B	ENSG00000131969	Transcript	ENST00000382029.3	nonsense_mediated_decay	-	-	-	-	-	-	-	-	-	rs72683650	53641	1	-	HGNC	19837	-	-	-	-	-	-	0.1306	-	-	-	-	-	-	-	-	-
rs72683650	14:51285237-51285237	A	upstream_gene_variant	MODIFIER	ABHD12B	ENSG00000131969	Transcript	ENST00000395752.1	protein_coding	-	-	-	-	-	-	-	-	-	rs72683650	53641	1	-	HGNC	19837	-	-	-	-	-	-	0.1306	-	-	-	-	-	-	-	-	-
rs72683650	14:51285237-51285237	A	upstream_gene_variant	MODIFIER	ABHD12B	ENSG00000131969	Transcript	ENST00000557345.1	nonsense_mediated_decay	-	-	-	-	-	-	-	-	-	rs72683650	53641	1	-	HGNC	19837	-	-	-	-	-	-	0.1306	-	-	-	-	-	-	-	-	-
rs72683650	14:51285237-51285237	A	upstream_gene_variant	MODIFIER	NIN	ENSG00000100503	Transcript	ENST00000389869.3	protein_coding	-	-	-	-	-	-	-	-	-	rs72683650	51724	-1	cds_start_NF	HGNC	14906	-	-	-	-	-	-	0.1306	-	-	-	-	-	-	-	-	-
rs72683650	14:51285237-51285237	A	upstream_gene_variant	MODIFIER	NIN	ENSG00000100503	Transcript	ENST00000530853.1	protein_coding	-	-	-	-	-	-	-	-	-	rs72683650	51724	-1	cds_start_NF	HGNC	14906	-	-	-	-	-	-	0.1306	-	-	-	-	-	-	-	-	-
rs72683650	14:51285237-51285237	A	upstream_gene_variant	MODIFIER	NIN	ENSG00000100503	Transcript	ENST00000474937.1	retained_intron	-	-	-	-	-	-	-	-	-	rs72683650	45521	-1	-	HGNC	14906	-	-	-	-	-	-	0.1306	-	-	-	-	-	-	-	-	-
rs72683650	14:51285237-51285237	A	downstream_gene_variant	MODIFIER	PYGL	ENSG00000100504	Transcript	ENST00000532462.1	protein_coding	-	-	-	-	-	-	-	-	-	rs72683650	39372	-1	-	HGNC	9725	-	-	-	-	-	-	0.1306	-	-	-	-	-	-	-	-	-
rs72683650	14:51285237-51285237	A	upstream_gene_variant	MODIFIER	RP11-218E20.2	ENSG00000258687	Transcript	ENST00000557152.1	antisense	-	-	-	-	-	-	-	-	-	rs72683650	29603	1	-	Clone_based_vega_gene	-	-	-	-	-	-	-	0.1306	-	-	-	-	-	-	-	-	-
rs72683650	14:51285237-51285237	A	upstream_gene_variant	MODIFIER	snoU83B	ENSG00000252945	Transcript	ENST00000517136.1	snoRNA	-	-	-	-	-	-	-	-	-	rs72683650	26106	1	-	RFAM	-	-	-	-	-	-	-	0.1306	-	-	-	-	-	-	-	-	-
rs72683650	14:51285237-51285237	A	upstream_gene_variant	MODIFIER	NIN	ENSG00000100503	Transcript	ENST00000486200.1	processed_transcript	-	-	-	-	-	-	-	-	-	rs72683650	24001	-1	-	HGNC	14906	-	-	-	-	-	-	0.1306	-	-	-	-	-	-	-	-	-
rs72683650	14:51285237-51285237	A	upstream_gene_variant	MODIFIER	RP11-286O18.1	ENSG00000258843	Transcript	ENST00000555966.1	antisense	-	-	-	-	-	-	-	-	-	rs72683650	3361	1	-	Clone_based_vega_gene	-	-	-	-	-	-	-	0.1306	-	-	-	-	-	-	-	-	-
rs3759526	14:51292535-51292535	T	intron_variant	MODIFIER	NIN	ENSG00000100503	Transcript	ENST00000245441.5	protein_coding	-	2/30	-	-	-	-	-	-	-	rs3759526	-	-1	-	HGNC	14906	-	-	-	-	-	-	0.2248	-	-	-	-	-	-	-	-	-
rs3759526	14:51292535-51292535	T	intron_variant	MODIFIER	NIN	ENSG00000100503	Transcript	ENST00000324330.9	protein_coding	-	2/30	-	-	-	-	-	-	-	rs3759526	-	-1	-	HGNC	14906	-	-	-	-	-	-	0.2248	-	-	-	-	-	-	-	-	-
rs3759526	14:51292535-51292535	T	intron_variant	MODIFIER	NIN	ENSG00000100503	Transcript	ENST00000382041.3	protein_coding	-	2/29	-	-	-	-	-	-	-	rs3759526	-	-1	-	HGNC	14906	-	-	-	-	-	-	0.2248	-	-	-	-	-	-	-	-	-
rs3759526	14:51292535-51292535	T	intron_variant	MODIFIER	NIN	ENSG00000100503	Transcript	ENST00000382043.4	protein_coding	-	1/27	-	-	-	-	-	-	-	rs3759526	-	-1	-	HGNC	14906	-	-	-	-	-	-	0.2248	-	-	-	-	-	-	-	-	-
rs3759526	14:51292535-51292535	T	intron_variant	MODIFIER	NIN	ENSG00000100503	Transcript	ENST00000389868.3	protein_coding	-	2/30	-	-	-	-	-	-	-	rs3759526	-	-1	-	HGNC	14906	-	-	-	-	-	-	0.2248	-	-	-	-	-	-	-	-	-
rs3759526	14:51292535-51292535	T	intron_variant	MODIFIER	NIN	ENSG00000100503	Transcript	ENST00000453196.1	protein_coding	-	2/29	-	-	-	-	-	-	-	rs3759526	-	-1	-	HGNC	14906	-	-	-	-	-	-	0.2248	-	-	-	-	-	-	-	-	-
rs3759526	14:51292535-51292535	T	intron_variant	MODIFIER	NIN	ENSG00000100503	Transcript	ENST00000453401.2	protein_coding	-	2/11	-	-	-	-	-	-	-	rs3759526	-	-1	cds_end_NF	HGNC	14906	-	-	-	-	-	-	0.2248	-	-	-	-	-	-	-	-	-
rs3759526	14:51292535-51292535	T	intron_variant,non_coding_transcript_variant	MODIFIER	NIN	ENSG00000100503	Transcript	ENST00000463419.1	retained_intron	-	1/2	-	-	-	-	-	-	-	rs3759526	-	-1	-	HGNC	14906	-	-	-	-	-	-	0.2248	-	-	-	-	-	-	-	-	-
rs3759526	14:51292535-51292535	T	intron_variant,NMD_transcript_variant	MODIFIER	NIN	ENSG00000100503	Transcript	ENST00000476352.1	nonsense_mediated_decay	-	2/31	-	-	-	-	-	-	-	rs3759526	-	-1	-	HGNC	14906	-	-	-	-	-	-	0.2248	-	-	-	-	-	-	-	-	-
rs3759526	14:51292535-51292535	T	intron_variant	MODIFIER	NIN	ENSG00000100503	Transcript	ENST00000496749.1	protein_coding	-	1/3	-	-	-	-	-	-	-	rs3759526	-	-1	cds_end_NF	HGNC	14906	-	-	-	-	-	-	0.2248	-	-	-	-	-	-	-	-	-
rs3759526	14:51292535-51292535	T	upstream_gene_variant	MODIFIER	NIN	ENSG00000100503	Transcript	ENST00000555984.1	retained_intron	-	-	-	-	-	-	-	-	-	rs3759526	99403	-1	-	HGNC	14906	-	-	-	-	-	-	0.2248	-	-	-	-	-	-	-	-	-
rs3759526	14:51292535-51292535	T	downstream_gene_variant	MODIFIER	PYGL	ENSG00000100504	Transcript	ENST00000530336.2	retained_intron	-	-	-	-	-	-	-	-	-	rs3759526	97420	-1	-	HGNC	9725	-	-	-	-	-	-	0.2248	-	-	-	-	-	-	-	-	-
rs3759526	14:51292535-51292535	T	downstream_gene_variant	MODIFIER	PYGL	ENSG00000100504	Transcript	ENST00000553872.1	retained_intron	-	-	-	-	-	-	-	-	-	rs3759526	91199	-1	-	HGNC	9725	-	-	-	-	-	-	0.2248	-	-	-	-	-	-	-	-	-
rs3759526	14:51292535-51292535	T	downstream_gene_variant	MODIFIER	PYGL	ENSG00000100504	Transcript	ENST00000528757.2	retained_intron	-	-	-	-	-	-	-	-	-	rs3759526	89373	-1	-	HGNC	9725	-	-	-	-	-	-	0.2248	-	-	-	-	-	-	-	-	-
rs3759526	14:51292535-51292535	T	upstream_gene_variant	MODIFIER	NIN	ENSG00000100503	Transcript	ENST00000485005.1	nonsense_mediated_decay	-	-	-	-	-	-	-	-	-	rs3759526	86429	-1	cds_start_NF	HGNC	14906	-	-	-	-	-	-	0.2248	-	-	-	-	-	-	-	-	-
rs3759526	14:51292535-51292535	T	upstream_gene_variant	MODIFIER	RP11-218E20.5	ENSG00000258745	Transcript	ENST00000557343.1	antisense	-	-	-	-	-	-	-	-	-	rs3759526	86409	1	-	Clone_based_vega_gene	-	-	-	-	-	-	-	0.2248	-	-	-	-	-	-	-	-	-
rs3759526	14:51292535-51292535	T	upstream_gene_variant	MODIFIER	NIN	ENSG00000100503	Transcript	ENST00000480476.1	retained_intron	-	-	-	-	-	-	-	-	-	rs3759526	83432	-1	-	HGNC	14906	-	-	-	-	-	-	0.2248	-	-	-	-	-	-	-	-	-
rs3759526	14:51292535-51292535	T	downstream_gene_variant	MODIFIER	PYGL	ENSG00000100504	Transcript	ENST00000532107.1	retained_intron	-	-	-	-	-	-	-	-	-	rs3759526	82325	-1	-	HGNC	9725	-	-	-	-	-	-	0.2248	-	-	-	-	-	-	-	-	-
rs3759526	14:51292535-51292535	T	downstream_gene_variant	MODIFIER	PYGL	ENSG00000100504	Transcript	ENST00000216392.7	protein_coding	-	-	-	-	-	-	-	-	-	rs3759526	79404	-1	-	HGNC	9725	-	-	-	-	-	-	0.2248	-	-	-	-	-	-	-	-	-
rs3759526	14:51292535-51292535	T	downstream_gene_variant	MODIFIER	PYGL	ENSG00000100504	Transcript	ENST00000544180.2	protein_coding	-	-	-	-	-	-	-	-	-	rs3759526	79401	-1	-	HGNC	9725	-	-	-	-	-	-	0.2248	-	-	-	-	-	-	-	-	-
rs3759526	14:51292535-51292535	T	upstream_gene_variant	MODIFIER	ABHD12B	ENSG00000131969	Transcript	ENST00000553715.1	processed_transcript	-	-	-	-	-	-	-	-	-	rs3759526	67923	1	-	HGNC	19837	-	-	-	-	-	-	0.2248	-	-	-	-	-	-	-	-	-
rs3759526	14:51292535-51292535	T	upstream_gene_variant	MODIFIER	ABHD12B	ENSG00000131969	Transcript	ENST00000554566.1	processed_transcript	-	-	-	-	-	-	-	-	-	rs3759526	67765	1	-	HGNC	19837	-	-	-	-	-	-	0.2248	-	-	-	-	-	-	-	-	-
rs3759526	14:51292535-51292535	T	upstream_gene_variant	MODIFIER	ABHD12B	ENSG00000131969	Transcript	ENST00000556857.1	processed_transcript	-	-	-	-	-	-	-	-	-	rs3759526	65257	1	-	HGNC	19837	-	-	-	-	-	-	0.2248	-	-	-	-	-	-	-	-	-
rs3759526	14:51292535-51292535	T	upstream_gene_variant	MODIFIER	ABHD12B	ENSG00000131969	Transcript	ENST00000555292.1	processed_transcript	-	-	-	-	-	-	-	-	-	rs3759526	59961	1	-	HGNC	19837	-	-	-	-	-	-	0.2248	-	-	-	-	-	-	-	-	-
rs3759526	14:51292535-51292535	T	upstream_gene_variant	MODIFIER	NIN	ENSG00000100503	Transcript	ENST00000389869.3	protein_coding	-	-	-	-	-	-	-	-	-	rs3759526	59022	-1	cds_start_NF	HGNC	14906	-	-	-	-	-	-	0.2248	-	-	-	-	-	-	-	-	-
rs3759526	14:51292535-51292535	T	upstream_gene_variant	MODIFIER	NIN	ENSG00000100503	Transcript	ENST00000530853.1	protein_coding	-	-	-	-	-	-	-	-	-	rs3759526	59022	-1	cds_start_NF	HGNC	14906	-	-	-	-	-	-	0.2248	-	-	-	-	-	-	-	-	-
rs3759526	14:51292535-51292535	T	upstream_gene_variant	MODIFIER	NIN	ENSG00000100503	Transcript	ENST00000474937.1	retained_intron	-	-	-	-	-	-	-	-	-	rs3759526	52819	-1	-	HGNC	14906	-	-	-	-	-	-	0.2248	-	-	-	-	-	-	-	-	-
rs3759526	14:51292535-51292535	T	upstream_gene_variant	MODIFIER	ABHD12B	ENSG00000131969	Transcript	ENST00000554241.1	processed_transcript	-	-	-	-	-	-	-	-	-	rs3759526	46346	1	-	HGNC	19837	-	-	-	-	-	-	0.2248	-	-	-	-	-	-	-	-	-
rs3759526	14:51292535-51292535	T	upstream_gene_variant	MODIFIER	ABHD12B	ENSG00000131969	Transcript	ENST00000337334.2	protein_coding	-	-	-	-	-	-	-	-	-	rs3759526	46343	1	-	HGNC	19837	-	-	-	-	-	-	0.2248	-	-	-	-	-	-	-	-	-
rs3759526	14:51292535-51292535	T	upstream_gene_variant	MODIFIER	ABHD12B	ENSG00000131969	Transcript	ENST00000353130.1	protein_coding	-	-	-	-	-	-	-	-	-	rs3759526	46343	1	-	HGNC	19837	-	-	-	-	-	-	0.2248	-	-	-	-	-	-	-	-	-
rs3759526	14:51292535-51292535	T	upstream_gene_variant	MODIFIER	ABHD12B	ENSG00000131969	Transcript	ENST00000382029.3	nonsense_mediated_decay	-	-	-	-	-	-	-	-	-	rs3759526	46343	1	-	HGNC	19837	-	-	-	-	-	-	0.2248	-	-	-	-	-	-	-	-	-
rs3759526	14:51292535-51292535	T	upstream_gene_variant	MODIFIER	ABHD12B	ENSG00000131969	Transcript	ENST00000395752.1	protein_coding	-	-	-	-	-	-	-	-	-	rs3759526	46343	1	-	HGNC	19837	-	-	-	-	-	-	0.2248	-	-	-	-	-	-	-	-	-
rs3759526	14:51292535-51292535	T	upstream_gene_variant	MODIFIER	ABHD12B	ENSG00000131969	Transcript	ENST00000557345.1	nonsense_mediated_decay	-	-	-	-	-	-	-	-	-	rs3759526	46343	1	-	HGNC	19837	-	-	-	-	-	-	0.2248	-	-	-	-	-	-	-	-	-
rs3759526	14:51292535-51292535	T	downstream_gene_variant	MODIFIER	PYGL	ENSG00000100504	Transcript	ENST00000532462.1	protein_coding	-	-	-	-	-	-	-	-	-	rs3759526	32074	-1	-	HGNC	9725	-	-	-	-	-	-	0.2248	-	-	-	-	-	-	-	-	-
rs3759526	14:51292535-51292535	T	upstream_gene_variant	MODIFIER	NIN	ENSG00000100503	Transcript	ENST00000486200.1	processed_transcript	-	-	-	-	-	-	-	-	-	rs3759526	31299	-1	-	HGNC	14906	-	-	-	-	-	-	0.2248	-	-	-	-	-	-	-	-	-
rs3759526	14:51292535-51292535	T	upstream_gene_variant	MODIFIER	RP11-218E20.2	ENSG00000258687	Transcript	ENST00000557152.1	antisense	-	-	-	-	-	-	-	-	-	rs3759526	22305	1	-	Clone_based_vega_gene	-	-	-	-	-	-	-	0.2248	-	-	-	-	-	-	-	-	-
rs3759526	14:51292535-51292535	T	upstream_gene_variant	MODIFIER	snoU83B	ENSG00000252945	Transcript	ENST00000517136.1	snoRNA	-	-	-	-	-	-	-	-	-	rs3759526	18808	1	-	RFAM	-	-	-	-	-	-	-	0.2248	-	-	-	-	-	-	-	-	-
rs3759526	14:51292535-51292535	T	upstream_gene_variant	MODIFIER	NIN	ENSG00000100503	Transcript	ENST00000486950.1	protein_coding	-	-	-	-	-	-	-	-	-	rs3759526	3861	-1	cds_start_NF	HGNC	14906	-	-	-	-	-	-	0.2248	-	-	-	-	-	-	-	-	-
rs3759526	14:51292535-51292535	T	upstream_gene_variant	MODIFIER	NIN	ENSG00000100503	Transcript	ENST00000530997.2	protein_coding	-	-	-	-	-	-	-	-	-	rs3759526	3761	-1	-	HGNC	14906	-	-	-	-	-	-	0.2248	-	-	-	-	-	-	-	-	-
rs3759526	14:51292535-51292535	T	downstream_gene_variant	MODIFIER	RP11-286O18.1	ENSG00000258843	Transcript	ENST00000555966.1	antisense	-	-	-	-	-	-	-	-	-	rs3759526	2316	1	-	Clone_based_vega_gene	-	-	-	-	-	-	-	0.2248	-	-	-	-	-	-	-	-	-
rs117769956	15:24743454-24743454	C	intron_variant,non_coding_transcript_variant	MODIFIER	PWRN1	ENSG00000259905	Transcript	ENST00000565893.1	lincRNA	-	1/4	-	-	-	-	-	-	-	rs117769956	-	1	-	HGNC	33235	-	-	-	-	-	-	0.0088	-	-	-	-	-	-	-	-	-
rs117769956	15:24743454-24743454	C	upstream_gene_variant	MODIFIER	PWRN1	ENSG00000259905	Transcript	ENST00000568019.1	lincRNA	-	-	-	-	-	-	-	-	-	rs117769956	89290	1	-	HGNC	33235	-	-	-	-	-	-	0.0088	-	-	-	-	-	-	-	-	-
rs117769956	15:24743454-24743454	C	upstream_gene_variant	MODIFIER	PWRN1	ENSG00000259905	Transcript	ENST00000564898.1	lincRNA	-	-	-	-	-	-	-	-	-	rs117769956	76645	1	-	HGNC	33235	-	-	-	-	-	-	0.0088	-	-	-	-	-	-	-	-	-
rs117769956	15:24743454-24743454	C	upstream_gene_variant	MODIFIER	PWRN1	ENSG00000259905	Transcript	ENST00000562501.1	lincRNA	-	-	-	-	-	-	-	-	-	rs117769956	71719	1	-	HGNC	33235	-	-	-	-	-	-	0.0088	-	-	-	-	-	-	-	-	-
rs117769956	15:24743454-24743454	C	upstream_gene_variant	MODIFIER	PWRN1	ENSG00000259905	Transcript	ENST00000565241.1	lincRNA	-	-	-	-	-	-	-	-	-	rs117769956	59910	1	-	HGNC	33235	-	-	-	-	-	-	0.0088	-	-	-	-	-	-	-	-	-
rs117769956	15:24743454-24743454	C	upstream_gene_variant	MODIFIER	PWRN1	ENSG00000259905	Transcript	ENST00000567647.1	lincRNA	-	-	-	-	-	-	-	-	-	rs117769956	59865	1	-	HGNC	33235	-	-	-	-	-	-	0.0088	-	-	-	-	-	-	-	-	-
rs117769956	15:24743454-24743454	C	upstream_gene_variant	MODIFIER	PWRN1	ENSG00000259905	Transcript	ENST00000569908.1	lincRNA	-	-	-	-	-	-	-	-	-	rs117769956	59851	1	-	HGNC	33235	-	-	-	-	-	-	0.0088	-	-	-	-	-	-	-	-	-
rs117769956	15:24743454-24743454	C	upstream_gene_variant	MODIFIER	PWRN1	ENSG00000259905	Transcript	ENST00000568609.1	lincRNA	-	-	-	-	-	-	-	-	-	rs117769956	59845	1	-	HGNC	33235	-	-	-	-	-	-	0.0088	-	-	-	-	-	-	-	-	-
rs117769956	15:24743454-24743454	C	downstream_gene_variant	MODIFIER	PWRN3	ENSG00000260760	Transcript	ENST00000566797.1	lincRNA	-	-	-	-	-	-	-	-	-	rs117769956	50340	1	-	HGNC	49131	-	-	-	-	-	-	0.0088	-	-	-	-	-	-	-	-	-
rs117769956	15:24743454-24743454	C	upstream_gene_variant	MODIFIER	PWRN1	ENSG00000259905	Transcript	ENST00000565295.1	lincRNA	-	-	-	-	-	-	-	-	-	rs117769956	49489	1	-	HGNC	33235	-	-	-	-	-	-	0.0088	-	-	-	-	-	-	-	-	-
rs117769956	15:24743454-24743454	C	upstream_gene_variant	MODIFIER	PWRN1	ENSG00000259905	Transcript	ENST00000568045.1	lincRNA	-	-	-	-	-	-	-	-	-	rs117769956	35388	1	-	HGNC	33235	-	-	-	-	-	-	0.0088	-	-	-	-	-	-	-	-	-
rs117769956	15:24743454-24743454	C	upstream_gene_variant	MODIFIER	PWRN1	ENSG00000259905	Transcript	ENST00000562244.1	lincRNA	-	-	-	-	-	-	-	-	-	rs117769956	23374	1	-	HGNC	33235	-	-	-	-	-	-	0.0088	-	-	-	-	-	-	-	-	-
rs117769956	15:24743454-24743454	C	upstream_gene_variant	MODIFIER	PWRN1	ENSG00000259905	Transcript	ENST00000565512.1	lincRNA	-	-	-	-	-	-	-	-	-	rs117769956	14763	1	-	HGNC	33235	-	-	-	-	-	-	0.0088	-	-	-	-	-	-	-	-	-
rs138174602	15:24803377-24803377	A	non_coding_transcript_exon_variant	MODIFIER	PWRN1	ENSG00000259905	Transcript	ENST00000565241.1	lincRNA	1/3	-	-	-	14	-	-	-	-	rs138174602	-	1	-	HGNC	33235	-	-	-	-	-	-	0.0088	-	-	-	-	-	-	-	-	-
rs138174602	15:24803377-24803377	A	intron_variant,non_coding_transcript_variant	MODIFIER	PWRN1	ENSG00000259905	Transcript	ENST00000565295.1	lincRNA	-	2/3	-	-	-	-	-	-	-	rs138174602	-	1	-	HGNC	33235	-	-	-	-	-	-	0.0088	-	-	-	-	-	-	-	-	-
rs138174602	15:24803377-24803377	A	non_coding_transcript_exon_variant	MODIFIER	PWRN1	ENSG00000259905	Transcript	ENST00000567647.1	lincRNA	1/6	-	-	-	59	-	-	-	-	rs138174602	-	1	-	HGNC	33235	-	-	-	-	-	-	0.0088	-	-	-	-	-	-	-	-	-
rs138174602	15:24803377-24803377	A	intron_variant,non_coding_transcript_variant	MODIFIER	PWRN1	ENSG00000259905	Transcript	ENST00000568045.1	lincRNA	-	2/8	-	-	-	-	-	-	-	rs138174602	-	1	-	HGNC	33235	-	-	-	-	-	-	0.0088	-	-	-	-	-	-	-	-	-
rs138174602	15:24803377-24803377	A	non_coding_transcript_exon_variant	MODIFIER	PWRN1	ENSG00000259905	Transcript	ENST00000568609.1	lincRNA	1/9	-	-	-	79	-	-	-	-	rs138174602	-	1	-	HGNC	33235	-	-	-	-	-	-	0.0088	-	-	-	-	-	-	-	-	-
rs138174602	15:24803377-24803377	A	non_coding_transcript_exon_variant	MODIFIER	PWRN1	ENSG00000259905	Transcript	ENST00000569908.1	lincRNA	1/1	-	-	-	73	-	-	-	-	rs138174602	-	1	-	HGNC	33235	-	-	-	-	-	-	0.0088	-	-	-	-	-	-	-	-	-
rs138174602	15:24803377-24803377	A	downstream_gene_variant	MODIFIER	PWRN1	ENSG00000259905	Transcript	ENST00000565893.1	lincRNA	-	-	-	-	-	-	-	-	-	rs138174602	45086	1	-	HGNC	33235	-	-	-	-	-	-	0.0088	-	-	-	-	-	-	-	-	-
rs138174602	15:24803377-24803377	A	upstream_gene_variant	MODIFIER	PWRN1	ENSG00000259905	Transcript	ENST00000568019.1	lincRNA	-	-	-	-	-	-	-	-	-	rs138174602	29367	1	-	HGNC	33235	-	-	-	-	-	-	0.0088	-	-	-	-	-	-	-	-	-
rs138174602	15:24803377-24803377	A	downstream_gene_variant	MODIFIER	PWRN1	ENSG00000259905	Transcript	ENST00000562244.1	lincRNA	-	-	-	-	-	-	-	-	-	rs138174602	24322	1	-	HGNC	33235	-	-	-	-	-	-	0.0088	-	-	-	-	-	-	-	-	-
rs138174602	15:24803377-24803377	A	downstream_gene_variant	MODIFIER	PWRN1	ENSG00000259905	Transcript	ENST00000565512.1	lincRNA	-	-	-	-	-	-	-	-	-	rs138174602	24322	1	-	HGNC	33235	-	-	-	-	-	-	0.0088	-	-	-	-	-	-	-	-	-
rs138174602	15:24803377-24803377	A	upstream_gene_variant	MODIFIER	PWRN1	ENSG00000259905	Transcript	ENST00000564898.1	lincRNA	-	-	-	-	-	-	-	-	-	rs138174602	16722	1	-	HGNC	33235	-	-	-	-	-	-	0.0088	-	-	-	-	-	-	-	-	-
rs138174602	15:24803377-24803377	A	upstream_gene_variant	MODIFIER	PWRN1	ENSG00000259905	Transcript	ENST00000562501.1	lincRNA	-	-	-	-	-	-	-	-	-	rs138174602	11796	1	-	HGNC	33235	-	-	-	-	-	-	0.0088	-	-	-	-	-	-	-	-	-
rs140477641	15:24808488-24808488	G	intron_variant,non_coding_transcript_variant	MODIFIER	PWRN1	ENSG00000259905	Transcript	ENST00000565241.1	lincRNA	-	1/2	-	-	-	-	-	-	-	rs140477641	-	1	-	HGNC	33235	-	-	-	-	-	-	0.009	-	-	-	-	-	-	-	-	-
rs140477641	15:24808488-24808488	G	intron_variant,non_coding_transcript_variant	MODIFIER	PWRN1	ENSG00000259905	Transcript	ENST00000565295.1	lincRNA	-	2/3	-	-	-	-	-	-	-	rs140477641	-	1	-	HGNC	33235	-	-	-	-	-	-	0.009	-	-	-	-	-	-	-	-	-
rs140477641	15:24808488-24808488	G	intron_variant,non_coding_transcript_variant	MODIFIER	PWRN1	ENSG00000259905	Transcript	ENST00000567647.1	lincRNA	-	1/5	-	-	-	-	-	-	-	rs140477641	-	1	-	HGNC	33235	-	-	-	-	-	-	0.009	-	-	-	-	-	-	-	-	-
rs140477641	15:24808488-24808488	G	intron_variant,non_coding_transcript_variant	MODIFIER	PWRN1	ENSG00000259905	Transcript	ENST00000568045.1	lincRNA	-	2/8	-	-	-	-	-	-	-	rs140477641	-	1	-	HGNC	33235	-	-	-	-	-	-	0.009	-	-	-	-	-	-	-	-	-
rs140477641	15:24808488-24808488	G	intron_variant,non_coding_transcript_variant	MODIFIER	PWRN1	ENSG00000259905	Transcript	ENST00000568609.1	lincRNA	-	1/8	-	-	-	-	-	-	-	rs140477641	-	1	-	HGNC	33235	-	-	-	-	-	-	0.009	-	-	-	-	-	-	-	-	-
rs140477641	15:24808488-24808488	G	downstream_gene_variant	MODIFIER	PWRN1	ENSG00000259905	Transcript	ENST00000565893.1	lincRNA	-	-	-	-	-	-	-	-	-	rs140477641	50197	1	-	HGNC	33235	-	-	-	-	-	-	0.009	-	-	-	-	-	-	-	-	-
rs140477641	15:24808488-24808488	G	downstream_gene_variant	MODIFIER	PWRN1	ENSG00000259905	Transcript	ENST00000562244.1	lincRNA	-	-	-	-	-	-	-	-	-	rs140477641	29433	1	-	HGNC	33235	-	-	-	-	-	-	0.009	-	-	-	-	-	-	-	-	-
rs140477641	15:24808488-24808488	G	downstream_gene_variant	MODIFIER	PWRN1	ENSG00000259905	Transcript	ENST00000565512.1	lincRNA	-	-	-	-	-	-	-	-	-	rs140477641	29433	1	-	HGNC	33235	-	-	-	-	-	-	0.009	-	-	-	-	-	-	-	-	-
rs140477641	15:24808488-24808488	G	upstream_gene_variant	MODIFIER	PWRN1	ENSG00000259905	Transcript	ENST00000568019.1	lincRNA	-	-	-	-	-	-	-	-	-	rs140477641	24256	1	-	HGNC	33235	-	-	-	-	-	-	0.009	-	-	-	-	-	-	-	-	-
rs140477641	15:24808488-24808488	G	upstream_gene_variant	MODIFIER	PWRN1	ENSG00000259905	Transcript	ENST00000564898.1	lincRNA	-	-	-	-	-	-	-	-	-	rs140477641	11611	1	-	HGNC	33235	-	-	-	-	-	-	0.009	-	-	-	-	-	-	-	-	-
rs140477641	15:24808488-24808488	G	upstream_gene_variant	MODIFIER	PWRN1	ENSG00000259905	Transcript	ENST00000562501.1	lincRNA	-	-	-	-	-	-	-	-	-	rs140477641	6685	1	-	HGNC	33235	-	-	-	-	-	-	0.009	-	-	-	-	-	-	-	-	-
rs140477641	15:24808488-24808488	G	downstream_gene_variant	MODIFIER	PWRN1	ENSG00000259905	Transcript	ENST00000569908.1	lincRNA	-	-	-	-	-	-	-	-	-	rs140477641	3749	1	-	HGNC	33235	-	-	-	-	-	-	0.009	-	-	-	-	-	-	-	-	-
rs71462850	15:33444215-33444215	G	intron_variant	MODIFIER	FMN1	ENSG00000248905	Transcript	ENST00000320930.7	protein_coding	-	4/4	-	-	-	-	-	-	-	rs71462850	-	-1	-	HGNC	3768	-	-	-	-	-	-	0.0791	-	-	-	-	-	-	-	-	-
rs71462850	15:33444215-33444215	G	intron_variant	MODIFIER	FMN1	ENSG00000248905	Transcript	ENST00000559047.1	protein_coding	-	1/17	-	-	-	-	-	-	-	rs71462850	-	-1	-	HGNC	3768	-	-	-	-	-	-	0.0791	-	-	-	-	-	-	-	-	-
rs71462850	15:33444215-33444215	G	intron_variant	MODIFIER	FMN1	ENSG00000248905	Transcript	ENST00000561249.1	protein_coding	-	1/15	-	-	-	-	-	-	-	rs71462850	-	-1	-	HGNC	3768	-	-	-	-	-	-	0.0791	-	-	-	-	-	-	-	-	-
rs71462850	15:33444215-33444215	G	downstream_gene_variant	MODIFIER	TMCO5B	ENSG00000215296	Transcript	ENST00000526835.1	retained_intron	-	-	-	-	-	-	-	-	-	rs71462850	92961	-1	-	HGNC	34243	-	-	-	-	-	-	0.0791	-	-	-	-	-	-	-	-	-
rs71462850	15:33444215-33444215	G	downstream_gene_variant	MODIFIER	TMCO5B	ENSG00000215296	Transcript	ENST00000528283.1	processed_transcript	-	-	-	-	-	-	-	-	-	rs71462850	91725	-1	-	HGNC	34243	-	-	-	-	-	-	0.0791	-	-	-	-	-	-	-	-	-
rs71462850	15:33444215-33444215	G	downstream_gene_variant	MODIFIER	TMCO5B	ENSG00000215296	Transcript	ENST00000529623.1	processed_transcript	-	-	-	-	-	-	-	-	-	rs71462850	90706	-1	-	HGNC	34243	-	-	-	-	-	-	0.0791	-	-	-	-	-	-	-	-	-
rs71462850	15:33444215-33444215	G	downstream_gene_variant	MODIFIER	TMCO5B	ENSG00000215296	Transcript	ENST00000530871.1	processed_transcript	-	-	-	-	-	-	-	-	-	rs71462850	90677	-1	-	HGNC	34243	-	-	-	-	-	-	0.0791	-	-	-	-	-	-	-	-	-
rs71462850	15:33444215-33444215	G	downstream_gene_variant	MODIFIER	TMCO5B	ENSG00000215296	Transcript	ENST00000530020.1	unitary_pseudogene	-	-	-	-	-	-	-	-	-	rs71462850	84579	-1	-	HGNC	34243	-	-	-	-	-	-	0.0791	-	-	-	-	-	-	-	-	-
rs71462850	15:33444215-33444215	G	upstream_gene_variant	MODIFIER	FMN1	ENSG00000248905	Transcript	ENST00000334528.9	protein_coding	-	-	-	-	-	-	-	-	-	rs71462850	84130	-1	-	HGNC	3768	-	-	-	-	-	-	0.0791	-	-	-	-	-	-	-	-	-
rs71462850	15:33444215-33444215	G	upstream_gene_variant	MODIFIER	FMN1	ENSG00000248905	Transcript	ENST00000559150.1	processed_transcript	-	-	-	-	-	-	-	-	-	rs71462850	83982	-1	-	HGNC	3768	-	-	-	-	-	-	0.0791	-	-	-	-	-	-	-	-	-
rs71462850	15:33444215-33444215	G	upstream_gene_variant	MODIFIER	FMN1	ENSG00000248905	Transcript	ENST00000558197.1	protein_coding	-	-	-	-	-	-	-	-	-	rs71462850	83852	-1	-	HGNC	3768	-	-	-	-	-	-	0.0791	-	-	-	-	-	-	-	-	-
rs71462850	15:33444215-33444215	G	downstream_gene_variant	MODIFIER	TMCO5B	ENSG00000215296	Transcript	ENST00000529696.1	processed_transcript	-	-	-	-	-	-	-	-	-	rs71462850	83538	-1	-	HGNC	34243	-	-	-	-	-	-	0.0791	-	-	-	-	-	-	-	-	-
rs140744472	15:87605286-87605286	C	downstream_gene_variant	MODIFIER	AGBL1	ENSG00000166748	Transcript	ENST00000389298.3	protein_coding	-	-	-	-	-	-	-	-	-	rs140744472	73963	1	-	HGNC	26504	-	-	-	-	-	-	0.0062	-	-	-	-	-	-	-	-	-
rs140744472	15:87605286-87605286	C	downstream_gene_variant	MODIFIER	AGBL1	ENSG00000166748	Transcript	ENST00000421325.2	protein_coding	-	-	-	-	-	-	-	-	-	rs140744472	73963	1	-	HGNC	26504	-	-	-	-	-	-	0.0062	-	-	-	-	-	-	-	-	-
rs140744472	15:87605286-87605286	C	upstream_gene_variant	MODIFIER	RP11-133L19.1	ENSG00000259620	Transcript	ENST00000558587.1	antisense	-	-	-	-	-	-	-	-	-	rs140744472	73629	-1	-	Clone_based_vega_gene	-	-	-	-	-	-	-	0.0062	-	-	-	-	-	-	-	-	-
rs140744472	15:87605286-87605286	C	downstream_gene_variant	MODIFIER	AGBL1	ENSG00000166748	Transcript	ENST00000441037.2	protein_coding	-	-	-	-	-	-	-	-	-	rs140744472	33003	1	-	HGNC	26504	-	-	-	-	-	-	0.0062	-	-	-	-	-	-	-	-	-
rs140744472	15:87605286-87605286	C	downstream_gene_variant	MODIFIER	RP11-138H10.2	ENSG00000259761	Transcript	ENST00000560803.1	lincRNA	-	-	-	-	-	-	-	-	-	rs140744472	14894	1	-	Clone_based_vega_gene	-	-	-	-	-	-	-	0.0062	-	-	-	-	-	-	-	-	-
rs117597134	15:88563315-88563315	T	intron_variant	MODIFIER	NTRK3	ENSG00000140538	Transcript	ENST00000317501.3	protein_coding	-	13/14	-	-	-	-	-	-	-	rs117597134	-	-1	-	HGNC	8033	-	-	-	-	-	-	0.0046	-	-	-	-	-	-	-	-	-
rs117597134	15:88563315-88563315	T	intron_variant	MODIFIER	NTRK3	ENSG00000140538	Transcript	ENST00000355254.2	protein_coding	-	13/17	-	-	-	-	-	-	-	rs117597134	-	-1	-	HGNC	8033	-	-	-	-	-	-	0.0046	-	-	-	-	-	-	-	-	-
rs117597134	15:88563315-88563315	T	intron_variant	MODIFIER	NTRK3	ENSG00000140538	Transcript	ENST00000357724.2	protein_coding	-	12/17	-	-	-	-	-	-	-	rs117597134	-	-1	-	HGNC	8033	-	-	-	-	-	-	0.0046	-	-	-	-	-	-	-	-	-
rs117597134	15:88563315-88563315	T	intron_variant	MODIFIER	NTRK3	ENSG00000140538	Transcript	ENST00000360948.2	protein_coding	-	13/18	-	-	-	-	-	-	-	rs117597134	-	-1	-	HGNC	8033	-	-	-	-	-	-	0.0046	-	-	-	-	-	-	-	-	-
rs117597134	15:88563315-88563315	T	intron_variant	MODIFIER	NTRK3	ENSG00000140538	Transcript	ENST00000394480.2	protein_coding	-	14/18	-	-	-	-	-	-	-	rs117597134	-	-1	-	HGNC	8033	-	-	-	-	-	-	0.0046	-	-	-	-	-	-	-	-	-
rs117597134	15:88563315-88563315	T	intron_variant,non_coding_transcript_variant	MODIFIER	NTRK3	ENSG00000140538	Transcript	ENST00000537300.2	processed_transcript	-	1/1	-	-	-	-	-	-	-	rs117597134	-	-1	-	HGNC	8033	-	-	-	-	-	-	0.0046	-	-	-	-	-	-	-	-	-
rs117597134	15:88563315-88563315	T	intron_variant	MODIFIER	NTRK3	ENSG00000140538	Transcript	ENST00000540489.2	protein_coding	-	12/13	-	-	-	-	-	-	-	rs117597134	-	-1	-	HGNC	8033	-	-	-	-	-	-	0.0046	-	-	-	-	-	-	-	-	-
rs117597134	15:88563315-88563315	T	intron_variant	MODIFIER	NTRK3	ENSG00000140538	Transcript	ENST00000542733.2	protein_coding	-	12/15	-	-	-	-	-	-	-	rs117597134	-	-1	-	HGNC	8033	-	-	-	-	-	-	0.0046	-	-	-	-	-	-	-	-	-
rs117597134	15:88563315-88563315	T	intron_variant	MODIFIER	NTRK3	ENSG00000140538	Transcript	ENST00000557856.1	protein_coding	-	11/15	-	-	-	-	-	-	-	rs117597134	-	-1	-	HGNC	8033	-	-	-	-	-	-	0.0046	-	-	-	-	-	-	-	-	-
rs117597134	15:88563315-88563315	T	intron_variant,non_coding_transcript_variant	MODIFIER	NTRK3	ENSG00000140538	Transcript	ENST00000558306.1	processed_transcript	-	2/2	-	-	-	-	-	-	-	rs117597134	-	-1	-	HGNC	8033	-	-	-	-	-	-	0.0046	-	-	-	-	-	-	-	-	-
rs117597134	15:88563315-88563315	T	intron_variant	MODIFIER	NTRK3	ENSG00000140538	Transcript	ENST00000558676.1	protein_coding	-	11/13	-	-	-	-	-	-	-	rs117597134	-	-1	-	HGNC	8033	-	-	-	-	-	-	0.0046	-	-	-	-	-	-	-	-	-
rs117597134	15:88563315-88563315	T	upstream_gene_variant	MODIFIER	NTRK3	ENSG00000140538	Transcript	ENST00000558576.1	protein_coding	-	-	-	-	-	-	-	-	-	rs117597134	86994	-1	cds_start_NF	HGNC	8033	-	-	-	-	-	-	0.0046	-	-	-	-	-	-	-	-	-
rs117597134	15:88563315-88563315	T	upstream_gene_variant	MODIFIER	NTRK3	ENSG00000140538	Transcript	ENST00000559680.1	processed_transcript	-	-	-	-	-	-	-	-	-	rs117597134	79349	-1	-	HGNC	8033	-	-	-	-	-	-	0.0046	-	-	-	-	-	-	-	-	-
rs117597134	15:88563315-88563315	T	downstream_gene_variant	MODIFIER	NTRK3	ENSG00000140538	Transcript	ENST00000557897.1	processed_transcript	-	-	-	-	-	-	-	-	-	rs117597134	52517	-1	-	HGNC	8033	-	-	-	-	-	-	0.0046	-	-	-	-	-	-	-	-	-
rs117597134	15:88563315-88563315	T	downstream_gene_variant	MODIFIER	NTRK3	ENSG00000140538	Transcript	ENST00000560017.1	protein_coding	-	-	-	-	-	-	-	-	-	rs117597134	52467	-1	cds_start_NF,cds_end_NF	HGNC	8033	-	-	-	-	-	-	0.0046	-	-	-	-	-	-	-	-	-
rs117597134	15:88563315-88563315	T	downstream_gene_variant	MODIFIER	NTRK3	ENSG00000140538	Transcript	ENST00000560739.1	processed_transcript	-	-	-	-	-	-	-	-	-	rs117597134	52340	-1	-	HGNC	8033	-	-	-	-	-	-	0.0046	-	-	-	-	-	-	-	-	-
rs117597134	15:88563315-88563315	T	upstream_gene_variant	MODIFIER	NTRK3	ENSG00000140538	Transcript	ENST00000560201.1	processed_transcript	-	-	-	-	-	-	-	-	-	rs117597134	41281	-1	-	HGNC	8033	-	-	-	-	-	-	0.0046	-	-	-	-	-	-	-	-	-
rs1036532429	16:2268700-2268700	C	regulatory_region_variant	MODIFIER	-	-	RegulatoryFeature	ENSR00001877686	promoter_flanking_region	-	-	-	-	-	-	-	-	-	rs1036532429	-	-	-	-	-	-	-	-	-	-	-	-	-	-	-	-	-	-	-	-	-
rs1036532429	16:2268700-2268700	G	regulatory_region_variant	MODIFIER	-	-	RegulatoryFeature	ENSR00001877686	promoter_flanking_region	-	-	-	-	-	-	-	-	-	rs1036532429	-	-	-	-	-	-	-	-	-	-	-	-	-	-	-	-	-	-	-	-	-
rs1036532429	16:2268700-2268700	C	downstream_gene_variant	MODIFIER	RP11-304L19.2	ENSG00000260447	Transcript	ENST00000562027.1	antisense	-	-	-	-	-	-	-	-	-	rs1036532429	98451	1	-	Clone_based_vega_gene	-	-	-	-	-	-	-	-	-	-	-	-	-	-	-	-	-
rs1036532429	16:2268700-2268700	G	downstream_gene_variant	MODIFIER	RP11-304L19.2	ENSG00000260447	Transcript	ENST00000562027.1	antisense	-	-	-	-	-	-	-	-	-	rs1036532429	98451	1	-	Clone_based_vega_gene	-	-	-	-	-	-	-	-	-	-	-	-	-	-	-	-	-
rs1036532429	16:2268700-2268700	C	downstream_gene_variant	MODIFIER	Y_RNA	ENSG00000200059	Transcript	ENST00000363189.1	misc_RNA	-	-	-	-	-	-	-	-	-	rs1036532429	86749	1	-	RFAM	-	-	-	-	-	-	-	-	-	-	-	-	-	-	-	-	-
rs1036532429	16:2268700-2268700	G	downstream_gene_variant	MODIFIER	Y_RNA	ENSG00000200059	Transcript	ENST00000363189.1	misc_RNA	-	-	-	-	-	-	-	-	-	rs1036532429	86749	1	-	RFAM	-	-	-	-	-	-	-	-	-	-	-	-	-	-	-	-	-
rs1036532429	16:2268700-2268700	C	downstream_gene_variant	MODIFIER	MIR4516	ENSG00000265867	Transcript	ENST00000583451.1	miRNA	-	-	-	-	-	-	-	-	-	rs1036532429	85495	1	-	HGNC	41617	-	-	-	-	-	-	-	-	-	-	-	-	-	-	-	-
rs1036532429	16:2268700-2268700	G	downstream_gene_variant	MODIFIER	MIR4516	ENSG00000265867	Transcript	ENST00000583451.1	miRNA	-	-	-	-	-	-	-	-	-	rs1036532429	85495	1	-	HGNC	41617	-	-	-	-	-	-	-	-	-	-	-	-	-	-	-	-
rs1036532429	16:2268700-2268700	C	upstream_gene_variant	MODIFIER	PKD1	ENSG00000008710	Transcript	ENST00000262304.4	protein_coding	-	-	-	-	-	-	-	-	-	rs1036532429	82801	-1	-	HGNC	9008	-	-	-	-	-	-	-	-	-	-	-	-	-	-	-	-
rs1036532429	16:2268700-2268700	G	upstream_gene_variant	MODIFIER	PKD1	ENSG00000008710	Transcript	ENST00000262304.4	protein_coding	-	-	-	-	-	-	-	-	-	rs1036532429	82801	-1	-	HGNC	9008	-	-	-	-	-	-	-	-	-	-	-	-	-	-	-	-
rs1036532429	16:2268700-2268700	C	upstream_gene_variant	MODIFIER	PKD1	ENSG00000008710	Transcript	ENST00000423118.1	protein_coding	-	-	-	-	-	-	-	-	-	rs1036532429	82801	-1	-	HGNC	9008	-	-	-	-	-	-	-	-	-	-	-	-	-	-	-	-
rs1036532429	16:2268700-2268700	G	upstream_gene_variant	MODIFIER	PKD1	ENSG00000008710	Transcript	ENST00000423118.1	protein_coding	-	-	-	-	-	-	-	-	-	rs1036532429	82801	-1	-	HGNC	9008	-	-	-	-	-	-	-	-	-	-	-	-	-	-	-	-
rs1036532429	16:2268700-2268700	C	upstream_gene_variant	MODIFIER	MIR3180-5	ENSG00000264397	Transcript	ENST00000583743.1	miRNA	-	-	-	-	-	-	-	-	-	rs1036532429	82570	-1	-	HGNC	38969	-	-	-	-	-	-	-	-	-	-	-	-	-	-	-	-
rs1036532429	16:2268700-2268700	G	upstream_gene_variant	MODIFIER	MIR3180-5	ENSG00000264397	Transcript	ENST00000583743.1	miRNA	-	-	-	-	-	-	-	-	-	rs1036532429	82570	-1	-	HGNC	38969	-	-	-	-	-	-	-	-	-	-	-	-	-	-	-	-
rs1036532429	16:2268700-2268700	C	downstream_gene_variant	MODIFIER	ABCA3	ENSG00000167972	Transcript	ENST00000563623.1	retained_intron	-	-	-	-	-	-	-	-	-	rs1036532429	70349	-1	-	HGNC	33	-	-	-	-	-	-	-	-	-	-	-	-	-	-	-	-
rs1036532429	16:2268700-2268700	G	downstream_gene_variant	MODIFIER	ABCA3	ENSG00000167972	Transcript	ENST00000563623.1	retained_intron	-	-	-	-	-	-	-	-	-	rs1036532429	70349	-1	-	HGNC	33	-	-	-	-	-	-	-	-	-	-	-	-	-	-	-	-
rs1036532429	16:2268700-2268700	C	downstream_gene_variant	MODIFIER	RAB26	ENSG00000167964	Transcript	ENST00000565592.1	nonsense_mediated_decay	-	-	-	-	-	-	-	-	-	rs1036532429	65629	1	-	HGNC	14259	-	-	-	-	-	-	-	-	-	-	-	-	-	-	-	-
rs1036532429	16:2268700-2268700	G	downstream_gene_variant	MODIFIER	RAB26	ENSG00000167964	Transcript	ENST00000565592.1	nonsense_mediated_decay	-	-	-	-	-	-	-	-	-	rs1036532429	65629	1	-	HGNC	14259	-	-	-	-	-	-	-	-	-	-	-	-	-	-	-	-
rs1036532429	16:2268700-2268700	C	downstream_gene_variant	MODIFIER	RAB26	ENSG00000167964	Transcript	ENST00000567145.2	retained_intron	-	-	-	-	-	-	-	-	-	rs1036532429	65323	1	-	HGNC	14259	-	-	-	-	-	-	-	-	-	-	-	-	-	-	-	-
rs1036532429	16:2268700-2268700	G	downstream_gene_variant	MODIFIER	RAB26	ENSG00000167964	Transcript	ENST00000567145.2	retained_intron	-	-	-	-	-	-	-	-	-	rs1036532429	65323	1	-	HGNC	14259	-	-	-	-	-	-	-	-	-	-	-	-	-	-	-	-
rs1036532429	16:2268700-2268700	C	downstream_gene_variant	MODIFIER	RAB26	ENSG00000167964	Transcript	ENST00000561600.1	retained_intron	-	-	-	-	-	-	-	-	-	rs1036532429	65310	1	-	HGNC	14259	-	-	-	-	-	-	-	-	-	-	-	-	-	-	-	-
rs1036532429	16:2268700-2268700	G	downstream_gene_variant	MODIFIER	RAB26	ENSG00000167964	Transcript	ENST00000561600.1	retained_intron	-	-	-	-	-	-	-	-	-	rs1036532429	65310	1	-	HGNC	14259	-	-	-	-	-	-	-	-	-	-	-	-	-	-	-	-
rs1036532429	16:2268700-2268700	C	downstream_gene_variant	MODIFIER	RAB26	ENSG00000167964	Transcript	ENST00000541451.1	protein_coding	-	-	-	-	-	-	-	-	-	rs1036532429	65278	1	-	HGNC	14259	-	-	-	-	-	-	-	-	-	-	-	-	-	-	-	-
rs1036532429	16:2268700-2268700	G	downstream_gene_variant	MODIFIER	RAB26	ENSG00000167964	Transcript	ENST00000541451.1	protein_coding	-	-	-	-	-	-	-	-	-	rs1036532429	65278	1	-	HGNC	14259	-	-	-	-	-	-	-	-	-	-	-	-	-	-	-	-
rs1036532429	16:2268700-2268700	C	downstream_gene_variant	MODIFIER	RAB26	ENSG00000167964	Transcript	ENST00000562735.1	retained_intron	-	-	-	-	-	-	-	-	-	rs1036532429	64589	1	-	HGNC	14259	-	-	-	-	-	-	-	-	-	-	-	-	-	-	-	-
rs1036532429	16:2268700-2268700	G	downstream_gene_variant	MODIFIER	RAB26	ENSG00000167964	Transcript	ENST00000562735.1	retained_intron	-	-	-	-	-	-	-	-	-	rs1036532429	64589	1	-	HGNC	14259	-	-	-	-	-	-	-	-	-	-	-	-	-	-	-	-
rs1036532429	16:2268700-2268700	C	downstream_gene_variant	MODIFIER	RAB26	ENSG00000167964	Transcript	ENST00000564426.1	retained_intron	-	-	-	-	-	-	-	-	-	rs1036532429	64560	1	-	HGNC	14259	-	-	-	-	-	-	-	-	-	-	-	-	-	-	-	-
rs1036532429	16:2268700-2268700	G	downstream_gene_variant	MODIFIER	RAB26	ENSG00000167964	Transcript	ENST00000564426.1	retained_intron	-	-	-	-	-	-	-	-	-	rs1036532429	64560	1	-	HGNC	14259	-	-	-	-	-	-	-	-	-	-	-	-	-	-	-	-
rs1036532429	16:2268700-2268700	C	downstream_gene_variant	MODIFIER	RAB26	ENSG00000167964	Transcript	ENST00000566724.1	protein_coding	-	-	-	-	-	-	-	-	-	rs1036532429	64559	1	cds_start_NF	HGNC	14259	-	-	-	-	-	-	-	-	-	-	-	-	-	-	-	-
rs1036532429	16:2268700-2268700	G	downstream_gene_variant	MODIFIER	RAB26	ENSG00000167964	Transcript	ENST00000566724.1	protein_coding	-	-	-	-	-	-	-	-	-	rs1036532429	64559	1	cds_start_NF	HGNC	14259	-	-	-	-	-	-	-	-	-	-	-	-	-	-	-	-
rs1036532429	16:2268700-2268700	C	downstream_gene_variant	MODIFIER	RAB26	ENSG00000167964	Transcript	ENST00000210187.6	protein_coding	-	-	-	-	-	-	-	-	-	rs1036532429	64534	1	-	HGNC	14259	-	-	-	-	-	-	-	-	-	-	-	-	-	-	-	-
rs1036532429	16:2268700-2268700	G	downstream_gene_variant	MODIFIER	RAB26	ENSG00000167964	Transcript	ENST00000210187.6	protein_coding	-	-	-	-	-	-	-	-	-	rs1036532429	64534	1	-	HGNC	14259	-	-	-	-	-	-	-	-	-	-	-	-	-	-	-	-
rs1036532429	16:2268700-2268700	C	upstream_gene_variant	MODIFIER	SNORD60	ENSG00000206630	Transcript	ENST00000383903.1	snoRNA	-	-	-	-	-	-	-	-	-	rs1036532429	63594	-1	-	HGNC	10217	-	-	-	-	-	-	-	-	-	-	-	-	-	-	-	-
rs1036532429	16:2268700-2268700	G	upstream_gene_variant	MODIFIER	SNORD60	ENSG00000206630	Transcript	ENST00000383903.1	snoRNA	-	-	-	-	-	-	-	-	-	rs1036532429	63594	-1	-	HGNC	10217	-	-	-	-	-	-	-	-	-	-	-	-	-	-	-	-
rs1036532429	16:2268700-2268700	C	upstream_gene_variant	MODIFIER	RP11-304L19.5	ENSG00000260260	Transcript	ENST00000563192.1	lincRNA	-	-	-	-	-	-	-	-	-	rs1036532429	63341	-1	-	Clone_based_vega_gene	-	-	-	-	-	-	-	-	-	-	-	-	-	-	-	-	-
rs1036532429	16:2268700-2268700	G	upstream_gene_variant	MODIFIER	RP11-304L19.5	ENSG00000260260	Transcript	ENST00000563192.1	lincRNA	-	-	-	-	-	-	-	-	-	rs1036532429	63341	-1	-	Clone_based_vega_gene	-	-	-	-	-	-	-	-	-	-	-	-	-	-	-	-	-
rs1036532429	16:2268700-2268700	C	downstream_gene_variant	MODIFIER	ABCA3	ENSG00000167972	Transcript	ENST00000569062.1	retained_intron	-	-	-	-	-	-	-	-	-	rs1036532429	62694	-1	-	HGNC	33	-	-	-	-	-	-	-	-	-	-	-	-	-	-	-	-
rs1036532429	16:2268700-2268700	G	downstream_gene_variant	MODIFIER	ABCA3	ENSG00000167972	Transcript	ENST00000569062.1	retained_intron	-	-	-	-	-	-	-	-	-	rs1036532429	62694	-1	-	HGNC	33	-	-	-	-	-	-	-	-	-	-	-	-	-	-	-	-
rs1036532429	16:2268700-2268700	C	downstream_gene_variant	MODIFIER	ABCA3	ENSG00000167972	Transcript	ENST00000566200.1	retained_intron	-	-	-	-	-	-	-	-	-	rs1036532429	59596	-1	-	HGNC	33	-	-	-	-	-	-	-	-	-	-	-	-	-	-	-	-
rs1036532429	16:2268700-2268700	G	downstream_gene_variant	MODIFIER	ABCA3	ENSG00000167972	Transcript	ENST00000566200.1	retained_intron	-	-	-	-	-	-	-	-	-	rs1036532429	59596	-1	-	HGNC	33	-	-	-	-	-	-	-	-	-	-	-	-	-	-	-	-
rs1036532429	16:2268700-2268700	C	downstream_gene_variant	MODIFIER	ABCA3	ENSG00000167972	Transcript	ENST00000301732.5	protein_coding	-	-	-	-	-	-	-	-	-	rs1036532429	57182	-1	-	HGNC	33	-	-	-	-	-	-	-	-	-	-	-	-	-	-	-	-
rs1036532429	16:2268700-2268700	G	downstream_gene_variant	MODIFIER	ABCA3	ENSG00000167972	Transcript	ENST00000301732.5	protein_coding	-	-	-	-	-	-	-	-	-	rs1036532429	57182	-1	-	HGNC	33	-	-	-	-	-	-	-	-	-	-	-	-	-	-	-	-
rs1036532429	16:2268700-2268700	C	downstream_gene_variant	MODIFIER	ABCA3	ENSG00000167972	Transcript	ENST00000382381.3	protein_coding	-	-	-	-	-	-	-	-	-	rs1036532429	57182	-1	-	HGNC	33	-	-	-	-	-	-	-	-	-	-	-	-	-	-	-	-
rs1036532429	16:2268700-2268700	G	downstream_gene_variant	MODIFIER	ABCA3	ENSG00000167972	Transcript	ENST00000382381.3	protein_coding	-	-	-	-	-	-	-	-	-	rs1036532429	57182	-1	-	HGNC	33	-	-	-	-	-	-	-	-	-	-	-	-	-	-	-	-
rs1036532429	16:2268700-2268700	C	upstream_gene_variant	MODIFIER	MIR4717	ENSG00000264004	Transcript	ENST00000584656.1	miRNA	-	-	-	-	-	-	-	-	-	rs1036532429	55921	1	-	HGNC	41571	-	-	-	-	-	-	-	-	-	-	-	-	-	-	-	-
rs1036532429	16:2268700-2268700	G	upstream_gene_variant	MODIFIER	MIR4717	ENSG00000264004	Transcript	ENST00000584656.1	miRNA	-	-	-	-	-	-	-	-	-	rs1036532429	55921	1	-	HGNC	41571	-	-	-	-	-	-	-	-	-	-	-	-	-	-	-	-
rs1036532429	16:2268700-2268700	C	upstream_gene_variant	MODIFIER	MIR940	ENSG00000260778	Transcript	ENST00000401276.1	miRNA	-	-	-	-	-	-	-	-	-	rs1036532429	53048	1	-	HGNC	33683	-	-	-	-	-	-	-	-	-	-	-	-	-	-	-	-
rs1036532429	16:2268700-2268700	G	upstream_gene_variant	MODIFIER	MIR940	ENSG00000260778	Transcript	ENST00000401276.1	miRNA	-	-	-	-	-	-	-	-	-	rs1036532429	53048	1	-	HGNC	33683	-	-	-	-	-	-	-	-	-	-	-	-	-	-	-	-
rs1036532429	16:2268700-2268700	C	upstream_gene_variant	MODIFIER	MIR3677	ENSG00000266643	Transcript	ENST00000578964.1	miRNA	-	-	-	-	-	-	-	-	-	rs1036532429	52014	1	-	HGNC	38932	-	-	-	-	-	-	-	-	-	-	-	-	-	-	-	-
rs1036532429	16:2268700-2268700	G	upstream_gene_variant	MODIFIER	MIR3677	ENSG00000266643	Transcript	ENST00000578964.1	miRNA	-	-	-	-	-	-	-	-	-	rs1036532429	52014	1	-	HGNC	38932	-	-	-	-	-	-	-	-	-	-	-	-	-	-	-	-
rs1036532429	16:2268700-2268700	C	downstream_gene_variant	MODIFIER	TRAF7	ENSG00000131653	Transcript	ENST00000567653.1	retained_intron	-	-	-	-	-	-	-	-	-	rs1036532429	50189	1	-	HGNC	20456	-	-	-	-	-	-	-	-	-	-	-	-	-	-	-	-
rs1036532429	16:2268700-2268700	G	downstream_gene_variant	MODIFIER	TRAF7	ENSG00000131653	Transcript	ENST00000567653.1	retained_intron	-	-	-	-	-	-	-	-	-	rs1036532429	50189	1	-	HGNC	20456	-	-	-	-	-	-	-	-	-	-	-	-	-	-	-	-
rs1036532429	16:2268700-2268700	C	downstream_gene_variant	MODIFIER	TRAF7	ENSG00000131653	Transcript	ENST00000565383.1	retained_intron	-	-	-	-	-	-	-	-	-	rs1036532429	50184	1	-	HGNC	20456	-	-	-	-	-	-	-	-	-	-	-	-	-	-	-	-
rs1036532429	16:2268700-2268700	G	downstream_gene_variant	MODIFIER	TRAF7	ENSG00000131653	Transcript	ENST00000565383.1	retained_intron	-	-	-	-	-	-	-	-	-	rs1036532429	50184	1	-	HGNC	20456	-	-	-	-	-	-	-	-	-	-	-	-	-	-	-	-
rs1036532429	16:2268700-2268700	C	upstream_gene_variant	MODIFIER	MIR940	ENSG00000260778	Transcript	ENST00000562838.1	lincRNA	-	-	-	-	-	-	-	-	-	rs1036532429	49964	1	-	HGNC	33683	-	-	-	-	-	-	-	-	-	-	-	-	-	-	-	-
rs1036532429	16:2268700-2268700	G	upstream_gene_variant	MODIFIER	MIR940	ENSG00000260778	Transcript	ENST00000562838.1	lincRNA	-	-	-	-	-	-	-	-	-	rs1036532429	49964	1	-	HGNC	33683	-	-	-	-	-	-	-	-	-	-	-	-	-	-	-	-
rs1036532429	16:2268700-2268700	C	upstream_gene_variant	MODIFIER	MIR940	ENSG00000260778	Transcript	ENST00000567888.1	lincRNA	-	-	-	-	-	-	-	-	-	rs1036532429	49924	1	-	HGNC	33683	-	-	-	-	-	-	-	-	-	-	-	-	-	-	-	-
rs1036532429	16:2268700-2268700	G	upstream_gene_variant	MODIFIER	MIR940	ENSG00000260778	Transcript	ENST00000567888.1	lincRNA	-	-	-	-	-	-	-	-	-	rs1036532429	49924	1	-	HGNC	33683	-	-	-	-	-	-	-	-	-	-	-	-	-	-	-	-
rs1036532429	16:2268700-2268700	C	upstream_gene_variant	MODIFIER	MIR940	ENSG00000260778	Transcript	ENST00000563734.1	lincRNA	-	-	-	-	-	-	-	-	-	rs1036532429	49456	1	-	HGNC	33683	-	-	-	-	-	-	-	-	-	-	-	-	-	-	-	-
rs1036532429	16:2268700-2268700	G	upstream_gene_variant	MODIFIER	MIR940	ENSG00000260778	Transcript	ENST00000563734.1	lincRNA	-	-	-	-	-	-	-	-	-	rs1036532429	49456	1	-	HGNC	33683	-	-	-	-	-	-	-	-	-	-	-	-	-	-	-	-
rs1036532429	16:2268700-2268700	C	downstream_gene_variant	MODIFIER	AC009065.2	ENSG00000207715	Transcript	ENST00000384982.1	miRNA	-	-	-	-	-	-	-	-	-	rs1036532429	49088	-1	-	Clone_based_ensembl_gene	-	-	-	-	-	-	-	-	-	-	-	-	-	-	-	-	-
rs1036532429	16:2268700-2268700	G	downstream_gene_variant	MODIFIER	AC009065.2	ENSG00000207715	Transcript	ENST00000384982.1	miRNA	-	-	-	-	-	-	-	-	-	rs1036532429	49088	-1	-	Clone_based_ensembl_gene	-	-	-	-	-	-	-	-	-	-	-	-	-	-	-	-	-
rs1036532429	16:2268700-2268700	C	downstream_gene_variant	MODIFIER	TRAF7	ENSG00000131653	Transcript	ENST00000567645.1	protein_coding	-	-	-	-	-	-	-	-	-	rs1036532429	47343	1	cds_end_NF	HGNC	20456	-	-	-	-	-	-	-	-	-	-	-	-	-	-	-	-
rs1036532429	16:2268700-2268700	G	downstream_gene_variant	MODIFIER	TRAF7	ENSG00000131653	Transcript	ENST00000567645.1	protein_coding	-	-	-	-	-	-	-	-	-	rs1036532429	47343	1	cds_end_NF	HGNC	20456	-	-	-	-	-	-	-	-	-	-	-	-	-	-	-	-
rs1036532429	16:2268700-2268700	C	downstream_gene_variant	MODIFIER	TRAF7	ENSG00000131653	Transcript	ENST00000569686.1	retained_intron	-	-	-	-	-	-	-	-	-	rs1036532429	47317	1	-	HGNC	20456	-	-	-	-	-	-	-	-	-	-	-	-	-	-	-	-
rs1036532429	16:2268700-2268700	G	downstream_gene_variant	MODIFIER	TRAF7	ENSG00000131653	Transcript	ENST00000569686.1	retained_intron	-	-	-	-	-	-	-	-	-	rs1036532429	47317	1	-	HGNC	20456	-	-	-	-	-	-	-	-	-	-	-	-	-	-	-	-
rs1036532429	16:2268700-2268700	C	downstream_gene_variant	MODIFIER	RNPS1	ENSG00000205937	Transcript	ENST00000566783.1	retained_intron	-	-	-	-	-	-	-	-	-	rs1036532429	46804	-1	-	HGNC	10080	-	-	-	-	-	-	-	-	-	-	-	-	-	-	-	-
rs1036532429	16:2268700-2268700	G	downstream_gene_variant	MODIFIER	RNPS1	ENSG00000205937	Transcript	ENST00000566783.1	retained_intron	-	-	-	-	-	-	-	-	-	rs1036532429	46804	-1	-	HGNC	10080	-	-	-	-	-	-	-	-	-	-	-	-	-	-	-	-
rs1036532429	16:2268700-2268700	C	downstream_gene_variant	MODIFIER	TRAF7	ENSG00000131653	Transcript	ENST00000564067.1	nonsense_mediated_decay	-	-	-	-	-	-	-	-	-	rs1036532429	46110	1	-	HGNC	20456	-	-	-	-	-	-	-	-	-	-	-	-	-	-	-	-
rs1036532429	16:2268700-2268700	G	downstream_gene_variant	MODIFIER	TRAF7	ENSG00000131653	Transcript	ENST00000564067.1	nonsense_mediated_decay	-	-	-	-	-	-	-	-	-	rs1036532429	46110	1	-	HGNC	20456	-	-	-	-	-	-	-	-	-	-	-	-	-	-	-	-
rs1036532429	16:2268700-2268700	C	downstream_gene_variant	MODIFIER	RNPS1	ENSG00000205937	Transcript	ENST00000564822.1	protein_coding	-	-	-	-	-	-	-	-	-	rs1036532429	45616	-1	cds_end_NF	HGNC	10080	-	-	-	-	-	-	-	-	-	-	-	-	-	-	-	-
rs1036532429	16:2268700-2268700	G	downstream_gene_variant	MODIFIER	RNPS1	ENSG00000205937	Transcript	ENST00000564822.1	protein_coding	-	-	-	-	-	-	-	-	-	rs1036532429	45616	-1	cds_end_NF	HGNC	10080	-	-	-	-	-	-	-	-	-	-	-	-	-	-	-	-
rs1036532429	16:2268700-2268700	C	downstream_gene_variant	MODIFIER	RNPS1	ENSG00000205937	Transcript	ENST00000565589.1	protein_coding	-	-	-	-	-	-	-	-	-	rs1036532429	45569	-1	cds_end_NF	HGNC	10080	-	-	-	-	-	-	-	-	-	-	-	-	-	-	-	-
rs1036532429	16:2268700-2268700	G	downstream_gene_variant	MODIFIER	RNPS1	ENSG00000205937	Transcript	ENST00000565589.1	protein_coding	-	-	-	-	-	-	-	-	-	rs1036532429	45569	-1	cds_end_NF	HGNC	10080	-	-	-	-	-	-	-	-	-	-	-	-	-	-	-	-
rs1036532429	16:2268700-2268700	C	downstream_gene_variant	MODIFIER	RNPS1	ENSG00000205937	Transcript	ENST00000563857.1	retained_intron	-	-	-	-	-	-	-	-	-	rs1036532429	45198	-1	-	HGNC	10080	-	-	-	-	-	-	-	-	-	-	-	-	-	-	-	-
rs1036532429	16:2268700-2268700	G	downstream_gene_variant	MODIFIER	RNPS1	ENSG00000205937	Transcript	ENST00000563857.1	retained_intron	-	-	-	-	-	-	-	-	-	rs1036532429	45198	-1	-	HGNC	10080	-	-	-	-	-	-	-	-	-	-	-	-	-	-	-	-
rs1036532429	16:2268700-2268700	C	downstream_gene_variant	MODIFIER	RNPS1	ENSG00000205937	Transcript	ENST00000565333.1	protein_coding	-	-	-	-	-	-	-	-	-	rs1036532429	44561	-1	cds_end_NF	HGNC	10080	-	-	-	-	-	-	-	-	-	-	-	-	-	-	-	-
rs1036532429	16:2268700-2268700	G	downstream_gene_variant	MODIFIER	RNPS1	ENSG00000205937	Transcript	ENST00000565333.1	protein_coding	-	-	-	-	-	-	-	-	-	rs1036532429	44561	-1	cds_end_NF	HGNC	10080	-	-	-	-	-	-	-	-	-	-	-	-	-	-	-	-
rs1036532429	16:2268700-2268700	C	downstream_gene_variant	MODIFIER	RNPS1	ENSG00000205937	Transcript	ENST00000569709.1	protein_coding	-	-	-	-	-	-	-	-	-	rs1036532429	44515	-1	cds_end_NF	HGNC	10080	-	-	-	-	-	-	-	-	-	-	-	-	-	-	-	-
rs1036532429	16:2268700-2268700	G	downstream_gene_variant	MODIFIER	RNPS1	ENSG00000205937	Transcript	ENST00000569709.1	protein_coding	-	-	-	-	-	-	-	-	-	rs1036532429	44515	-1	cds_end_NF	HGNC	10080	-	-	-	-	-	-	-	-	-	-	-	-	-	-	-	-
rs1036532429	16:2268700-2268700	C	downstream_gene_variant	MODIFIER	RNPS1	ENSG00000205937	Transcript	ENST00000562690.1	protein_coding	-	-	-	-	-	-	-	-	-	rs1036532429	44435	-1	cds_end_NF	HGNC	10080	-	-	-	-	-	-	-	-	-	-	-	-	-	-	-	-
rs1036532429	16:2268700-2268700	G	downstream_gene_variant	MODIFIER	RNPS1	ENSG00000205937	Transcript	ENST00000562690.1	protein_coding	-	-	-	-	-	-	-	-	-	rs1036532429	44435	-1	cds_end_NF	HGNC	10080	-	-	-	-	-	-	-	-	-	-	-	-	-	-	-	-
rs1036532429	16:2268700-2268700	C	downstream_gene_variant	MODIFIER	RNPS1	ENSG00000205937	Transcript	ENST00000566180.1	protein_coding	-	-	-	-	-	-	-	-	-	rs1036532429	44397	-1	cds_end_NF	HGNC	10080	-	-	-	-	-	-	-	-	-	-	-	-	-	-	-	-
rs1036532429	16:2268700-2268700	G	downstream_gene_variant	MODIFIER	RNPS1	ENSG00000205937	Transcript	ENST00000566180.1	protein_coding	-	-	-	-	-	-	-	-	-	rs1036532429	44397	-1	cds_end_NF	HGNC	10080	-	-	-	-	-	-	-	-	-	-	-	-	-	-	-	-
rs1036532429	16:2268700-2268700	C	downstream_gene_variant	MODIFIER	RNPS1	ENSG00000205937	Transcript	ENST00000564764.1	protein_coding	-	-	-	-	-	-	-	-	-	rs1036532429	44113	-1	cds_end_NF	HGNC	10080	-	-	-	-	-	-	-	-	-	-	-	-	-	-	-	-
rs1036532429	16:2268700-2268700	G	downstream_gene_variant	MODIFIER	RNPS1	ENSG00000205937	Transcript	ENST00000564764.1	protein_coding	-	-	-	-	-	-	-	-	-	rs1036532429	44113	-1	cds_end_NF	HGNC	10080	-	-	-	-	-	-	-	-	-	-	-	-	-	-	-	-
rs1036532429	16:2268700-2268700	C	downstream_gene_variant	MODIFIER	RNPS1	ENSG00000205937	Transcript	ENST00000564601.1	protein_coding	-	-	-	-	-	-	-	-	-	rs1036532429	44055	-1	cds_end_NF	HGNC	10080	-	-	-	-	-	-	-	-	-	-	-	-	-	-	-	-
rs1036532429	16:2268700-2268700	G	downstream_gene_variant	MODIFIER	RNPS1	ENSG00000205937	Transcript	ENST00000564601.1	protein_coding	-	-	-	-	-	-	-	-	-	rs1036532429	44055	-1	cds_end_NF	HGNC	10080	-	-	-	-	-	-	-	-	-	-	-	-	-	-	-	-
rs1036532429	16:2268700-2268700	C	downstream_gene_variant	MODIFIER	RNPS1	ENSG00000205937	Transcript	ENST00000570051.1	retained_intron	-	-	-	-	-	-	-	-	-	rs1036532429	43509	-1	-	HGNC	10080	-	-	-	-	-	-	-	-	-	-	-	-	-	-	-	-
rs1036532429	16:2268700-2268700	G	downstream_gene_variant	MODIFIER	RNPS1	ENSG00000205937	Transcript	ENST00000570051.1	retained_intron	-	-	-	-	-	-	-	-	-	rs1036532429	43509	-1	-	HGNC	10080	-	-	-	-	-	-	-	-	-	-	-	-	-	-	-	-
rs1036532429	16:2268700-2268700	C	downstream_gene_variant	MODIFIER	TRAF7	ENSG00000131653	Transcript	ENST00000570169.1	retained_intron	-	-	-	-	-	-	-	-	-	rs1036532429	43480	1	-	HGNC	20456	-	-	-	-	-	-	-	-	-	-	-	-	-	-	-	-
rs1036532429	16:2268700-2268700	G	downstream_gene_variant	MODIFIER	TRAF7	ENSG00000131653	Transcript	ENST00000570169.1	retained_intron	-	-	-	-	-	-	-	-	-	rs1036532429	43480	1	-	HGNC	20456	-	-	-	-	-	-	-	-	-	-	-	-	-	-	-	-
rs1036532429	16:2268700-2268700	C	downstream_gene_variant	MODIFIER	TRAF7	ENSG00000131653	Transcript	ENST00000326181.6	protein_coding	-	-	-	-	-	-	-	-	-	rs1036532429	40570	1	-	HGNC	20456	-	-	-	-	-	-	-	-	-	-	-	-	-	-	-	-
rs1036532429	16:2268700-2268700	G	downstream_gene_variant	MODIFIER	TRAF7	ENSG00000131653	Transcript	ENST00000326181.6	protein_coding	-	-	-	-	-	-	-	-	-	rs1036532429	40570	1	-	HGNC	20456	-	-	-	-	-	-	-	-	-	-	-	-	-	-	-	-
rs1036532429	16:2268700-2268700	C	downstream_gene_variant	MODIFIER	RNPS1	ENSG00000205937	Transcript	ENST00000564311.1	nonsense_mediated_decay	-	-	-	-	-	-	-	-	-	rs1036532429	36942	-1	-	HGNC	10080	-	-	-	-	-	-	-	-	-	-	-	-	-	-	-	-
rs1036532429	16:2268700-2268700	G	downstream_gene_variant	MODIFIER	RNPS1	ENSG00000205937	Transcript	ENST00000564311.1	nonsense_mediated_decay	-	-	-	-	-	-	-	-	-	rs1036532429	36942	-1	-	HGNC	10080	-	-	-	-	-	-	-	-	-	-	-	-	-	-	-	-
rs1036532429	16:2268700-2268700	C	downstream_gene_variant	MODIFIER	RNPS1	ENSG00000205937	Transcript	ENST00000561518.1	protein_coding	-	-	-	-	-	-	-	-	-	rs1036532429	35330	-1	cds_end_NF	HGNC	10080	-	-	-	-	-	-	-	-	-	-	-	-	-	-	-	-
rs1036532429	16:2268700-2268700	G	downstream_gene_variant	MODIFIER	RNPS1	ENSG00000205937	Transcript	ENST00000561518.1	protein_coding	-	-	-	-	-	-	-	-	-	rs1036532429	35330	-1	cds_end_NF	HGNC	10080	-	-	-	-	-	-	-	-	-	-	-	-	-	-	-	-
rs1036532429	16:2268700-2268700	C	downstream_gene_variant	MODIFIER	RNPS1	ENSG00000205937	Transcript	ENST00000565870.1	protein_coding	-	-	-	-	-	-	-	-	-	rs1036532429	35276	-1	cds_end_NF	HGNC	10080	-	-	-	-	-	-	-	-	-	-	-	-	-	-	-	-
rs1036532429	16:2268700-2268700	G	downstream_gene_variant	MODIFIER	RNPS1	ENSG00000205937	Transcript	ENST00000565870.1	protein_coding	-	-	-	-	-	-	-	-	-	rs1036532429	35276	-1	cds_end_NF	HGNC	10080	-	-	-	-	-	-	-	-	-	-	-	-	-	-	-	-
rs1036532429	16:2268700-2268700	C	downstream_gene_variant	MODIFIER	RNPS1	ENSG00000205937	Transcript	ENST00000565243.2	retained_intron	-	-	-	-	-	-	-	-	-	rs1036532429	35200	-1	-	HGNC	10080	-	-	-	-	-	-	-	-	-	-	-	-	-	-	-	-
rs1036532429	16:2268700-2268700	G	downstream_gene_variant	MODIFIER	RNPS1	ENSG00000205937	Transcript	ENST00000565243.2	retained_intron	-	-	-	-	-	-	-	-	-	rs1036532429	35200	-1	-	HGNC	10080	-	-	-	-	-	-	-	-	-	-	-	-	-	-	-	-
rs1036532429	16:2268700-2268700	C	downstream_gene_variant	MODIFIER	RNPS1	ENSG00000205937	Transcript	ENST00000567147.1	protein_coding	-	-	-	-	-	-	-	-	-	rs1036532429	35157	-1	-	HGNC	10080	-	-	-	-	-	-	-	-	-	-	-	-	-	-	-	-
rs1036532429	16:2268700-2268700	G	downstream_gene_variant	MODIFIER	RNPS1	ENSG00000205937	Transcript	ENST00000567147.1	protein_coding	-	-	-	-	-	-	-	-	-	rs1036532429	35157	-1	-	HGNC	10080	-	-	-	-	-	-	-	-	-	-	-	-	-	-	-	-
rs1036532429	16:2268700-2268700	C	downstream_gene_variant	MODIFIER	RNPS1	ENSG00000205937	Transcript	ENST00000301730.8	protein_coding	-	-	-	-	-	-	-	-	-	rs1036532429	35147	-1	-	HGNC	10080	-	-	-	-	-	-	-	-	-	-	-	-	-	-	-	-
rs1036532429	16:2268700-2268700	G	downstream_gene_variant	MODIFIER	RNPS1	ENSG00000205937	Transcript	ENST00000301730.8	protein_coding	-	-	-	-	-	-	-	-	-	rs1036532429	35147	-1	-	HGNC	10080	-	-	-	-	-	-	-	-	-	-	-	-	-	-	-	-
rs1036532429	16:2268700-2268700	C	downstream_gene_variant	MODIFIER	RNPS1	ENSG00000205937	Transcript	ENST00000569598.2	protein_coding	-	-	-	-	-	-	-	-	-	rs1036532429	35141	-1	-	HGNC	10080	-	-	-	-	-	-	-	-	-	-	-	-	-	-	-	-
rs1036532429	16:2268700-2268700	G	downstream_gene_variant	MODIFIER	RNPS1	ENSG00000205937	Transcript	ENST00000569598.2	protein_coding	-	-	-	-	-	-	-	-	-	rs1036532429	35141	-1	-	HGNC	10080	-	-	-	-	-	-	-	-	-	-	-	-	-	-	-	-
rs1036532429	16:2268700-2268700	C	downstream_gene_variant	MODIFIER	RNPS1	ENSG00000205937	Transcript	ENST00000568631.1	protein_coding	-	-	-	-	-	-	-	-	-	rs1036532429	35129	-1	-	HGNC	10080	-	-	-	-	-	-	-	-	-	-	-	-	-	-	-	-
rs1036532429	16:2268700-2268700	G	downstream_gene_variant	MODIFIER	RNPS1	ENSG00000205937	Transcript	ENST00000568631.1	protein_coding	-	-	-	-	-	-	-	-	-	rs1036532429	35129	-1	-	HGNC	10080	-	-	-	-	-	-	-	-	-	-	-	-	-	-	-	-
rs1036532429	16:2268700-2268700	C	upstream_gene_variant	MODIFIER	AC009065.1	ENSG00000167970	Transcript	ENST00000454671.1	protein_coding	-	-	-	-	-	-	-	-	-	rs1036532429	35038	1	-	Clone_based_ensembl_gene	-	-	-	-	-	-	-	-	-	-	-	-	-	-	-	-	-
rs1036532429	16:2268700-2268700	G	upstream_gene_variant	MODIFIER	AC009065.1	ENSG00000167970	Transcript	ENST00000454671.1	protein_coding	-	-	-	-	-	-	-	-	-	rs1036532429	35038	1	-	Clone_based_ensembl_gene	-	-	-	-	-	-	-	-	-	-	-	-	-	-	-	-	-
rs1036532429	16:2268700-2268700	C	downstream_gene_variant	MODIFIER	RNPS1	ENSG00000205937	Transcript	ENST00000561718.1	protein_coding	-	-	-	-	-	-	-	-	-	rs1036532429	34440	-1	-	HGNC	10080	-	-	-	-	-	-	-	-	-	-	-	-	-	-	-	-
rs1036532429	16:2268700-2268700	G	downstream_gene_variant	MODIFIER	RNPS1	ENSG00000205937	Transcript	ENST00000561718.1	protein_coding	-	-	-	-	-	-	-	-	-	rs1036532429	34440	-1	-	HGNC	10080	-	-	-	-	-	-	-	-	-	-	-	-	-	-	-	-
rs1036532429	16:2268700-2268700	C	downstream_gene_variant	MODIFIER	RNPS1	ENSG00000205937	Transcript	ENST00000565678.1	protein_coding	-	-	-	-	-	-	-	-	-	rs1036532429	34431	-1	-	HGNC	10080	-	-	-	-	-	-	-	-	-	-	-	-	-	-	-	-
rs1036532429	16:2268700-2268700	G	downstream_gene_variant	MODIFIER	RNPS1	ENSG00000205937	Transcript	ENST00000565678.1	protein_coding	-	-	-	-	-	-	-	-	-	rs1036532429	34431	-1	-	HGNC	10080	-	-	-	-	-	-	-	-	-	-	-	-	-	-	-	-
rs1036532429	16:2268700-2268700	C	downstream_gene_variant	MODIFIER	RNPS1	ENSG00000205937	Transcript	ENST00000566397.1	protein_coding	-	-	-	-	-	-	-	-	-	rs1036532429	34427	-1	-	HGNC	10080	-	-	-	-	-	-	-	-	-	-	-	-	-	-	-	-
rs1036532429	16:2268700-2268700	G	downstream_gene_variant	MODIFIER	RNPS1	ENSG00000205937	Transcript	ENST00000566397.1	protein_coding	-	-	-	-	-	-	-	-	-	rs1036532429	34427	-1	-	HGNC	10080	-	-	-	-	-	-	-	-	-	-	-	-	-	-	-	-
rs1036532429	16:2268700-2268700	C	downstream_gene_variant	MODIFIER	RNPS1	ENSG00000205937	Transcript	ENST00000562205.1	retained_intron	-	-	-	-	-	-	-	-	-	rs1036532429	34424	-1	-	HGNC	10080	-	-	-	-	-	-	-	-	-	-	-	-	-	-	-	-
rs1036532429	16:2268700-2268700	G	downstream_gene_variant	MODIFIER	RNPS1	ENSG00000205937	Transcript	ENST00000562205.1	retained_intron	-	-	-	-	-	-	-	-	-	rs1036532429	34424	-1	-	HGNC	10080	-	-	-	-	-	-	-	-	-	-	-	-	-	-	-	-
rs1036532429	16:2268700-2268700	C	downstream_gene_variant	MODIFIER	RNPS1	ENSG00000205937	Transcript	ENST00000566458.1	protein_coding	-	-	-	-	-	-	-	-	-	rs1036532429	34418	-1	-	HGNC	10080	-	-	-	-	-	-	-	-	-	-	-	-	-	-	-	-
rs1036532429	16:2268700-2268700	G	downstream_gene_variant	MODIFIER	RNPS1	ENSG00000205937	Transcript	ENST00000566458.1	protein_coding	-	-	-	-	-	-	-	-	-	rs1036532429	34418	-1	-	HGNC	10080	-	-	-	-	-	-	-	-	-	-	-	-	-	-	-	-
rs1036532429	16:2268700-2268700	C	downstream_gene_variant	MODIFIER	RNPS1	ENSG00000205937	Transcript	ENST00000320225.5	protein_coding	-	-	-	-	-	-	-	-	-	rs1036532429	34417	-1	-	HGNC	10080	-	-	-	-	-	-	-	-	-	-	-	-	-	-	-	-
rs1036532429	16:2268700-2268700	G	downstream_gene_variant	MODIFIER	RNPS1	ENSG00000205937	Transcript	ENST00000320225.5	protein_coding	-	-	-	-	-	-	-	-	-	rs1036532429	34417	-1	-	HGNC	10080	-	-	-	-	-	-	-	-	-	-	-	-	-	-	-	-
rs1036532429	16:2268700-2268700	C	downstream_gene_variant	MODIFIER	RNPS1	ENSG00000205937	Transcript	ENST00000397086.2	protein_coding	-	-	-	-	-	-	-	-	-	rs1036532429	34417	-1	-	HGNC	10080	-	-	-	-	-	-	-	-	-	-	-	-	-	-	-	-
rs1036532429	16:2268700-2268700	G	downstream_gene_variant	MODIFIER	RNPS1	ENSG00000205937	Transcript	ENST00000397086.2	protein_coding	-	-	-	-	-	-	-	-	-	rs1036532429	34417	-1	-	HGNC	10080	-	-	-	-	-	-	-	-	-	-	-	-	-	-	-	-
rs1036532429	16:2268700-2268700	C	upstream_gene_variant	MODIFIER	CASKIN1	ENSG00000167971	Transcript	ENST00000564289.1	processed_transcript	-	-	-	-	-	-	-	-	-	rs1036532429	33679	-1	-	HGNC	20879	-	-	-	-	-	-	-	-	-	-	-	-	-	-	-	-
rs1036532429	16:2268700-2268700	G	upstream_gene_variant	MODIFIER	CASKIN1	ENSG00000167971	Transcript	ENST00000564289.1	processed_transcript	-	-	-	-	-	-	-	-	-	rs1036532429	33679	-1	-	HGNC	20879	-	-	-	-	-	-	-	-	-	-	-	-	-	-	-	-
rs1036532429	16:2268700-2268700	C	upstream_gene_variant	MODIFIER	CASKIN1	ENSG00000167971	Transcript	ENST00000562055.1	retained_intron	-	-	-	-	-	-	-	-	-	rs1036532429	29203	-1	-	HGNC	20879	-	-	-	-	-	-	-	-	-	-	-	-	-	-	-	-
rs1036532429	16:2268700-2268700	G	upstream_gene_variant	MODIFIER	CASKIN1	ENSG00000167971	Transcript	ENST00000562055.1	retained_intron	-	-	-	-	-	-	-	-	-	rs1036532429	29203	-1	-	HGNC	20879	-	-	-	-	-	-	-	-	-	-	-	-	-	-	-	-
rs1036532429	16:2268700-2268700	C	downstream_gene_variant	MODIFIER	ECI1	ENSG00000167969	Transcript	ENST00000561688.1	retained_intron	-	-	-	-	-	-	-	-	-	rs1036532429	25439	-1	-	HGNC	2703	-	-	-	-	-	-	-	-	-	-	-	-	-	-	-	-
rs1036532429	16:2268700-2268700	G	downstream_gene_variant	MODIFIER	ECI1	ENSG00000167969	Transcript	ENST00000561688.1	retained_intron	-	-	-	-	-	-	-	-	-	rs1036532429	25439	-1	-	HGNC	2703	-	-	-	-	-	-	-	-	-	-	-	-	-	-	-	-
rs1036532429	16:2268700-2268700	C	downstream_gene_variant	MODIFIER	ECI1	ENSG00000167969	Transcript	ENST00000563029.1	retained_intron	-	-	-	-	-	-	-	-	-	rs1036532429	24470	-1	-	HGNC	2703	-	-	-	-	-	-	-	-	-	-	-	-	-	-	-	-
rs1036532429	16:2268700-2268700	G	downstream_gene_variant	MODIFIER	ECI1	ENSG00000167969	Transcript	ENST00000563029.1	retained_intron	-	-	-	-	-	-	-	-	-	rs1036532429	24470	-1	-	HGNC	2703	-	-	-	-	-	-	-	-	-	-	-	-	-	-	-	-
rs1036532429	16:2268700-2268700	C	downstream_gene_variant	MODIFIER	ECI1	ENSG00000167969	Transcript	ENST00000563447.1	retained_intron	-	-	-	-	-	-	-	-	-	rs1036532429	23716	-1	-	HGNC	2703	-	-	-	-	-	-	-	-	-	-	-	-	-	-	-	-
rs1036532429	16:2268700-2268700	G	downstream_gene_variant	MODIFIER	ECI1	ENSG00000167969	Transcript	ENST00000563447.1	retained_intron	-	-	-	-	-	-	-	-	-	rs1036532429	23716	-1	-	HGNC	2703	-	-	-	-	-	-	-	-	-	-	-	-	-	-	-	-
rs1036532429	16:2268700-2268700	C	upstream_gene_variant	MODIFIER	CASKIN1	ENSG00000167971	Transcript	ENST00000343516.6	protein_coding	-	-	-	-	-	-	-	-	-	rs1036532429	22174	-1	-	HGNC	20879	-	-	-	-	-	-	-	-	-	-	-	-	-	-	-	-
rs1036532429	16:2268700-2268700	G	upstream_gene_variant	MODIFIER	CASKIN1	ENSG00000167971	Transcript	ENST00000343516.6	protein_coding	-	-	-	-	-	-	-	-	-	rs1036532429	22174	-1	-	HGNC	20879	-	-	-	-	-	-	-	-	-	-	-	-	-	-	-	-
rs1036532429	16:2268700-2268700	C	upstream_gene_variant	MODIFIER	RP11-304L19.11	ENSG00000261663	Transcript	ENST00000565709.1	antisense	-	-	-	-	-	-	-	-	-	rs1036532429	21788	1	-	Clone_based_vega_gene	-	-	-	-	-	-	-	-	-	-	-	-	-	-	-	-	-
rs1036532429	16:2268700-2268700	G	upstream_gene_variant	MODIFIER	RP11-304L19.11	ENSG00000261663	Transcript	ENST00000565709.1	antisense	-	-	-	-	-	-	-	-	-	rs1036532429	21788	1	-	Clone_based_vega_gene	-	-	-	-	-	-	-	-	-	-	-	-	-	-	-	-	-
rs1036532429	16:2268700-2268700	C	downstream_gene_variant	MODIFIER	ECI1	ENSG00000167969	Transcript	ENST00000566379.1	protein_coding	-	-	-	-	-	-	-	-	-	rs1036532429	21338	-1	cds_end_NF	HGNC	2703	-	-	-	-	-	-	-	-	-	-	-	-	-	-	-	-
rs1036532429	16:2268700-2268700	G	downstream_gene_variant	MODIFIER	ECI1	ENSG00000167969	Transcript	ENST00000566379.1	protein_coding	-	-	-	-	-	-	-	-	-	rs1036532429	21338	-1	cds_end_NF	HGNC	2703	-	-	-	-	-	-	-	-	-	-	-	-	-	-	-	-
rs1036532429	16:2268700-2268700	C	downstream_gene_variant	MODIFIER	ECI1	ENSG00000167969	Transcript	ENST00000570258.1	protein_coding	-	-	-	-	-	-	-	-	-	rs1036532429	21241	-1	-	HGNC	2703	-	-	-	-	-	-	-	-	-	-	-	-	-	-	-	-
rs1036532429	16:2268700-2268700	G	downstream_gene_variant	MODIFIER	ECI1	ENSG00000167969	Transcript	ENST00000570258.1	protein_coding	-	-	-	-	-	-	-	-	-	rs1036532429	21241	-1	-	HGNC	2703	-	-	-	-	-	-	-	-	-	-	-	-	-	-	-	-
rs1036532429	16:2268700-2268700	C	downstream_gene_variant	MODIFIER	ECI1	ENSG00000167969	Transcript	ENST00000562238.1	protein_coding	-	-	-	-	-	-	-	-	-	rs1036532429	21196	-1	-	HGNC	2703	-	-	-	-	-	-	-	-	-	-	-	-	-	-	-	-
rs1036532429	16:2268700-2268700	G	downstream_gene_variant	MODIFIER	ECI1	ENSG00000167969	Transcript	ENST00000562238.1	protein_coding	-	-	-	-	-	-	-	-	-	rs1036532429	21196	-1	-	HGNC	2703	-	-	-	-	-	-	-	-	-	-	-	-	-	-	-	-
rs1036532429	16:2268700-2268700	C	downstream_gene_variant	MODIFIER	ECI1	ENSG00000167969	Transcript	ENST00000301729.4	protein_coding	-	-	-	-	-	-	-	-	-	rs1036532429	20696	-1	-	HGNC	2703	-	-	-	-	-	-	-	-	-	-	-	-	-	-	-	-
rs1036532429	16:2268700-2268700	G	downstream_gene_variant	MODIFIER	ECI1	ENSG00000167969	Transcript	ENST00000301729.4	protein_coding	-	-	-	-	-	-	-	-	-	rs1036532429	20696	-1	-	HGNC	2703	-	-	-	-	-	-	-	-	-	-	-	-	-	-	-	-
rs1036532429	16:2268700-2268700	C	upstream_gene_variant	MODIFIER	DNASE1L2	ENSG00000167968	Transcript	ENST00000569184.1	protein_coding	-	-	-	-	-	-	-	-	-	rs1036532429	18127	1	cds_start_NF,cds_end_NF	HGNC	2958	-	-	-	-	-	-	-	-	-	-	-	-	-	-	-	-
rs1036532429	16:2268700-2268700	G	upstream_gene_variant	MODIFIER	DNASE1L2	ENSG00000167968	Transcript	ENST00000569184.1	protein_coding	-	-	-	-	-	-	-	-	-	rs1036532429	18127	1	cds_start_NF,cds_end_NF	HGNC	2958	-	-	-	-	-	-	-	-	-	-	-	-	-	-	-	-
rs1036532429	16:2268700-2268700	C	upstream_gene_variant	MODIFIER	DNASE1L2	ENSG00000167968	Transcript	ENST00000382437.4	protein_coding	-	-	-	-	-	-	-	-	-	rs1036532429	18026	1	-	HGNC	2958	-	-	-	-	-	-	-	-	-	-	-	-	-	-	-	-
rs1036532429	16:2268700-2268700	G	upstream_gene_variant	MODIFIER	DNASE1L2	ENSG00000167968	Transcript	ENST00000382437.4	protein_coding	-	-	-	-	-	-	-	-	-	rs1036532429	18026	1	-	HGNC	2958	-	-	-	-	-	-	-	-	-	-	-	-	-	-	-	-
rs1036532429	16:2268700-2268700	C	downstream_gene_variant	MODIFIER	RP11-304L19.12	ENSG00000259780	Transcript	ENST00000594097.1	lincRNA	-	-	-	-	-	-	-	-	-	rs1036532429	18019	-1	-	Clone_based_vega_gene	-	-	-	-	-	-	-	-	-	-	-	-	-	-	-	-	-
rs1036532429	16:2268700-2268700	G	downstream_gene_variant	MODIFIER	RP11-304L19.12	ENSG00000259780	Transcript	ENST00000594097.1	lincRNA	-	-	-	-	-	-	-	-	-	rs1036532429	18019	-1	-	Clone_based_vega_gene	-	-	-	-	-	-	-	-	-	-	-	-	-	-	-	-	-
rs1036532429	16:2268700-2268700	C	upstream_gene_variant	MODIFIER	DNASE1L2	ENSG00000167968	Transcript	ENST00000567494.1	protein_coding	-	-	-	-	-	-	-	-	-	rs1036532429	17770	1	-	HGNC	2958	-	-	-	-	-	-	-	-	-	-	-	-	-	-	-	-
rs1036532429	16:2268700-2268700	G	upstream_gene_variant	MODIFIER	DNASE1L2	ENSG00000167968	Transcript	ENST00000567494.1	protein_coding	-	-	-	-	-	-	-	-	-	rs1036532429	17770	1	-	HGNC	2958	-	-	-	-	-	-	-	-	-	-	-	-	-	-	-	-
rs1036532429	16:2268700-2268700	C	upstream_gene_variant	MODIFIER	DNASE1L2	ENSG00000167968	Transcript	ENST00000320700.5	protein_coding	-	-	-	-	-	-	-	-	-	rs1036532429	17768	1	-	HGNC	2958	-	-	-	-	-	-	-	-	-	-	-	-	-	-	-	-
rs1036532429	16:2268700-2268700	G	upstream_gene_variant	MODIFIER	DNASE1L2	ENSG00000167968	Transcript	ENST00000320700.5	protein_coding	-	-	-	-	-	-	-	-	-	rs1036532429	17768	1	-	HGNC	2958	-	-	-	-	-	-	-	-	-	-	-	-	-	-	-	-
rs1036532429	16:2268700-2268700	C	upstream_gene_variant	MODIFIER	DNASE1L2	ENSG00000167968	Transcript	ENST00000564065.1	protein_coding	-	-	-	-	-	-	-	-	-	rs1036532429	17117	1	-	HGNC	2958	-	-	-	-	-	-	-	-	-	-	-	-	-	-	-	-
rs1036532429	16:2268700-2268700	G	upstream_gene_variant	MODIFIER	DNASE1L2	ENSG00000167968	Transcript	ENST00000564065.1	protein_coding	-	-	-	-	-	-	-	-	-	rs1036532429	17117	1	-	HGNC	2958	-	-	-	-	-	-	-	-	-	-	-	-	-	-	-	-
rs1036532429	16:2268700-2268700	C	downstream_gene_variant	MODIFIER	RP11-304L19.12	ENSG00000259780	Transcript	ENST00000564055.1	lincRNA	-	-	-	-	-	-	-	-	-	rs1036532429	16990	-1	-	Clone_based_vega_gene	-	-	-	-	-	-	-	-	-	-	-	-	-	-	-	-	-
rs1036532429	16:2268700-2268700	G	downstream_gene_variant	MODIFIER	RP11-304L19.12	ENSG00000259780	Transcript	ENST00000564055.1	lincRNA	-	-	-	-	-	-	-	-	-	rs1036532429	16990	-1	-	Clone_based_vega_gene	-	-	-	-	-	-	-	-	-	-	-	-	-	-	-	-	-
rs1036532429	16:2268700-2268700	C	upstream_gene_variant	MODIFIER	E4F1	ENSG00000167967	Transcript	ENST00000567111.1	retained_intron	-	-	-	-	-	-	-	-	-	rs1036532429	15901	1	-	HGNC	3121	-	-	-	-	-	-	-	-	-	-	-	-	-	-	-	-
rs1036532429	16:2268700-2268700	G	upstream_gene_variant	MODIFIER	E4F1	ENSG00000167967	Transcript	ENST00000567111.1	retained_intron	-	-	-	-	-	-	-	-	-	rs1036532429	15901	1	-	HGNC	3121	-	-	-	-	-	-	-	-	-	-	-	-	-	-	-	-
rs1036532429	16:2268700-2268700	C	upstream_gene_variant	MODIFIER	E4F1	ENSG00000167967	Transcript	ENST00000564930.1	retained_intron	-	-	-	-	-	-	-	-	-	rs1036532429	15020	1	-	HGNC	3121	-	-	-	-	-	-	-	-	-	-	-	-	-	-	-	-
rs1036532429	16:2268700-2268700	G	upstream_gene_variant	MODIFIER	E4F1	ENSG00000167967	Transcript	ENST00000564930.1	retained_intron	-	-	-	-	-	-	-	-	-	rs1036532429	15020	1	-	HGNC	3121	-	-	-	-	-	-	-	-	-	-	-	-	-	-	-	-
rs1036532429	16:2268700-2268700	C	upstream_gene_variant	MODIFIER	E4F1	ENSG00000167967	Transcript	ENST00000563643.1	retained_intron	-	-	-	-	-	-	-	-	-	rs1036532429	14307	1	-	HGNC	3121	-	-	-	-	-	-	-	-	-	-	-	-	-	-	-	-
rs1036532429	16:2268700-2268700	G	upstream_gene_variant	MODIFIER	E4F1	ENSG00000167967	Transcript	ENST00000563643.1	retained_intron	-	-	-	-	-	-	-	-	-	rs1036532429	14307	1	-	HGNC	3121	-	-	-	-	-	-	-	-	-	-	-	-	-	-	-	-
rs1036532429	16:2268700-2268700	C	upstream_gene_variant	MODIFIER	AC009065.3	ENSG00000252958	Transcript	ENST00000517149.1	miRNA	-	-	-	-	-	-	-	-	-	rs1036532429	13563	-1	-	Clone_based_ensembl_gene	-	-	-	-	-	-	-	-	-	-	-	-	-	-	-	-	-
rs1036532429	16:2268700-2268700	G	upstream_gene_variant	MODIFIER	AC009065.3	ENSG00000252958	Transcript	ENST00000517149.1	miRNA	-	-	-	-	-	-	-	-	-	rs1036532429	13563	-1	-	Clone_based_ensembl_gene	-	-	-	-	-	-	-	-	-	-	-	-	-	-	-	-	-
rs1036532429	16:2268700-2268700	C	downstream_gene_variant	MODIFIER	MLST8	ENSG00000167965	Transcript	ENST00000562043.1	processed_transcript	-	-	-	-	-	-	-	-	-	rs1036532429	13317	1	-	HGNC	24825	-	-	-	-	-	-	-	-	-	-	-	-	-	-	-	-
rs1036532429	16:2268700-2268700	G	downstream_gene_variant	MODIFIER	MLST8	ENSG00000167965	Transcript	ENST00000562043.1	processed_transcript	-	-	-	-	-	-	-	-	-	rs1036532429	13317	1	-	HGNC	24825	-	-	-	-	-	-	-	-	-	-	-	-	-	-	-	-
rs1036532429	16:2268700-2268700	C	downstream_gene_variant	MODIFIER	MLST8	ENSG00000167965	Transcript	ENST00000565926.1	processed_transcript	-	-	-	-	-	-	-	-	-	rs1036532429	13229	1	-	HGNC	24825	-	-	-	-	-	-	-	-	-	-	-	-	-	-	-	-
rs1036532429	16:2268700-2268700	G	downstream_gene_variant	MODIFIER	MLST8	ENSG00000167965	Transcript	ENST00000565926.1	processed_transcript	-	-	-	-	-	-	-	-	-	rs1036532429	13229	1	-	HGNC	24825	-	-	-	-	-	-	-	-	-	-	-	-	-	-	-	-
rs1036532429	16:2268700-2268700	C	downstream_gene_variant	MODIFIER	MLST8	ENSG00000167965	Transcript	ENST00000563179.1	protein_coding	-	-	-	-	-	-	-	-	-	rs1036532429	12318	1	cds_end_NF	HGNC	24825	-	-	-	-	-	-	-	-	-	-	-	-	-	-	-	-
rs1036532429	16:2268700-2268700	G	downstream_gene_variant	MODIFIER	MLST8	ENSG00000167965	Transcript	ENST00000563179.1	protein_coding	-	-	-	-	-	-	-	-	-	rs1036532429	12318	1	cds_end_NF	HGNC	24825	-	-	-	-	-	-	-	-	-	-	-	-	-	-	-	-
rs1036532429	16:2268700-2268700	C	downstream_gene_variant	MODIFIER	MLST8	ENSG00000167965	Transcript	ENST00000566653.1	retained_intron	-	-	-	-	-	-	-	-	-	rs1036532429	11978	1	-	HGNC	24825	-	-	-	-	-	-	-	-	-	-	-	-	-	-	-	-
rs1036532429	16:2268700-2268700	G	downstream_gene_variant	MODIFIER	MLST8	ENSG00000167965	Transcript	ENST00000566653.1	retained_intron	-	-	-	-	-	-	-	-	-	rs1036532429	11978	1	-	HGNC	24825	-	-	-	-	-	-	-	-	-	-	-	-	-	-	-	-
rs1036532429	16:2268700-2268700	C	downstream_gene_variant	MODIFIER	MLST8	ENSG00000167965	Transcript	ENST00000565269.1	retained_intron	-	-	-	-	-	-	-	-	-	rs1036532429	11976	1	-	HGNC	24825	-	-	-	-	-	-	-	-	-	-	-	-	-	-	-	-
rs1036532429	16:2268700-2268700	G	downstream_gene_variant	MODIFIER	MLST8	ENSG00000167965	Transcript	ENST00000565269.1	retained_intron	-	-	-	-	-	-	-	-	-	rs1036532429	11976	1	-	HGNC	24825	-	-	-	-	-	-	-	-	-	-	-	-	-	-	-	-
rs1036532429	16:2268700-2268700	C	downstream_gene_variant	MODIFIER	MLST8	ENSG00000167965	Transcript	ENST00000567928.1	retained_intron	-	-	-	-	-	-	-	-	-	rs1036532429	11921	1	-	HGNC	24825	-	-	-	-	-	-	-	-	-	-	-	-	-	-	-	-
rs1036532429	16:2268700-2268700	G	downstream_gene_variant	MODIFIER	MLST8	ENSG00000167965	Transcript	ENST00000567928.1	retained_intron	-	-	-	-	-	-	-	-	-	rs1036532429	11921	1	-	HGNC	24825	-	-	-	-	-	-	-	-	-	-	-	-	-	-	-	-
rs1036532429	16:2268700-2268700	C	downstream_gene_variant	MODIFIER	MLST8	ENSG00000167965	Transcript	ENST00000564679.1	retained_intron	-	-	-	-	-	-	-	-	-	rs1036532429	11879	1	-	HGNC	24825	-	-	-	-	-	-	-	-	-	-	-	-	-	-	-	-
rs1036532429	16:2268700-2268700	G	downstream_gene_variant	MODIFIER	MLST8	ENSG00000167965	Transcript	ENST00000564679.1	retained_intron	-	-	-	-	-	-	-	-	-	rs1036532429	11879	1	-	HGNC	24825	-	-	-	-	-	-	-	-	-	-	-	-	-	-	-	-
rs1036532429	16:2268700-2268700	C	downstream_gene_variant	MODIFIER	MLST8	ENSG00000167965	Transcript	ENST00000564294.1	retained_intron	-	-	-	-	-	-	-	-	-	rs1036532429	11819	1	-	HGNC	24825	-	-	-	-	-	-	-	-	-	-	-	-	-	-	-	-
rs1036532429	16:2268700-2268700	G	downstream_gene_variant	MODIFIER	MLST8	ENSG00000167965	Transcript	ENST00000564294.1	retained_intron	-	-	-	-	-	-	-	-	-	rs1036532429	11819	1	-	HGNC	24825	-	-	-	-	-	-	-	-	-	-	-	-	-	-	-	-
rs1036532429	16:2268700-2268700	C	downstream_gene_variant	MODIFIER	MLST8	ENSG00000167965	Transcript	ENST00000562851.1	nonsense_mediated_decay	-	-	-	-	-	-	-	-	-	rs1036532429	11449	1	-	HGNC	24825	-	-	-	-	-	-	-	-	-	-	-	-	-	-	-	-
rs1036532429	16:2268700-2268700	G	downstream_gene_variant	MODIFIER	MLST8	ENSG00000167965	Transcript	ENST00000562851.1	nonsense_mediated_decay	-	-	-	-	-	-	-	-	-	rs1036532429	11449	1	-	HGNC	24825	-	-	-	-	-	-	-	-	-	-	-	-	-	-	-	-
rs1036532429	16:2268700-2268700	C	downstream_gene_variant	MODIFIER	MLST8	ENSG00000167965	Transcript	ENST00000562479.1	protein_coding	-	-	-	-	-	-	-	-	-	rs1036532429	11446	1	cds_end_NF	HGNC	24825	-	-	-	-	-	-	-	-	-	-	-	-	-	-	-	-
rs1036532429	16:2268700-2268700	G	downstream_gene_variant	MODIFIER	MLST8	ENSG00000167965	Transcript	ENST00000562479.1	protein_coding	-	-	-	-	-	-	-	-	-	rs1036532429	11446	1	cds_end_NF	HGNC	24825	-	-	-	-	-	-	-	-	-	-	-	-	-	-	-	-
rs1036532429	16:2268700-2268700	C	downstream_gene_variant	MODIFIER	MLST8	ENSG00000167965	Transcript	ENST00000562844.1	processed_transcript	-	-	-	-	-	-	-	-	-	rs1036532429	11402	1	-	HGNC	24825	-	-	-	-	-	-	-	-	-	-	-	-	-	-	-	-
rs1036532429	16:2268700-2268700	G	downstream_gene_variant	MODIFIER	MLST8	ENSG00000167965	Transcript	ENST00000562844.1	processed_transcript	-	-	-	-	-	-	-	-	-	rs1036532429	11402	1	-	HGNC	24825	-	-	-	-	-	-	-	-	-	-	-	-	-	-	-	-
rs1036532429	16:2268700-2268700	C	downstream_gene_variant	MODIFIER	MLST8	ENSG00000167965	Transcript	ENST00000567623.2	nonsense_mediated_decay	-	-	-	-	-	-	-	-	-	rs1036532429	11373	1	-	HGNC	24825	-	-	-	-	-	-	-	-	-	-	-	-	-	-	-	-
rs1036532429	16:2268700-2268700	G	downstream_gene_variant	MODIFIER	MLST8	ENSG00000167965	Transcript	ENST00000567623.2	nonsense_mediated_decay	-	-	-	-	-	-	-	-	-	rs1036532429	11373	1	-	HGNC	24825	-	-	-	-	-	-	-	-	-	-	-	-	-	-	-	-
rs1036532429	16:2268700-2268700	C	downstream_gene_variant	MODIFIER	MLST8	ENSG00000167965	Transcript	ENST00000569848.1	retained_intron	-	-	-	-	-	-	-	-	-	rs1036532429	11152	1	-	HGNC	24825	-	-	-	-	-	-	-	-	-	-	-	-	-	-	-	-
rs1036532429	16:2268700-2268700	G	downstream_gene_variant	MODIFIER	MLST8	ENSG00000167965	Transcript	ENST00000569848.1	retained_intron	-	-	-	-	-	-	-	-	-	rs1036532429	11152	1	-	HGNC	24825	-	-	-	-	-	-	-	-	-	-	-	-	-	-	-	-
rs1036532429	16:2268700-2268700	C	downstream_gene_variant	MODIFIER	MLST8	ENSG00000167965	Transcript	ENST00000564319.1	processed_transcript	-	-	-	-	-	-	-	-	-	rs1036532429	10723	1	-	HGNC	24825	-	-	-	-	-	-	-	-	-	-	-	-	-	-	-	-
rs1036532429	16:2268700-2268700	G	downstream_gene_variant	MODIFIER	MLST8	ENSG00000167965	Transcript	ENST00000564319.1	processed_transcript	-	-	-	-	-	-	-	-	-	rs1036532429	10723	1	-	HGNC	24825	-	-	-	-	-	-	-	-	-	-	-	-	-	-	-	-
rs1036532429	16:2268700-2268700	C	downstream_gene_variant	MODIFIER	MLST8	ENSG00000167965	Transcript	ENST00000569457.1	protein_coding	-	-	-	-	-	-	-	-	-	rs1036532429	10455	1	cds_end_NF	HGNC	24825	-	-	-	-	-	-	-	-	-	-	-	-	-	-	-	-
rs1036532429	16:2268700-2268700	G	downstream_gene_variant	MODIFIER	MLST8	ENSG00000167965	Transcript	ENST00000569457.1	protein_coding	-	-	-	-	-	-	-	-	-	rs1036532429	10455	1	cds_end_NF	HGNC	24825	-	-	-	-	-	-	-	-	-	-	-	-	-	-	-	-
rs1036532429	16:2268700-2268700	C	downstream_gene_variant	MODIFIER	MLST8	ENSG00000167965	Transcript	ENST00000570224.1	nonsense_mediated_decay	-	-	-	-	-	-	-	-	-	rs1036532429	10375	1	-	HGNC	24825	-	-	-	-	-	-	-	-	-	-	-	-	-	-	-	-
rs1036532429	16:2268700-2268700	G	downstream_gene_variant	MODIFIER	MLST8	ENSG00000167965	Transcript	ENST00000570224.1	nonsense_mediated_decay	-	-	-	-	-	-	-	-	-	rs1036532429	10375	1	-	HGNC	24825	-	-	-	-	-	-	-	-	-	-	-	-	-	-	-	-
rs1036532429	16:2268700-2268700	C	downstream_gene_variant	MODIFIER	MLST8	ENSG00000167965	Transcript	ENST00000565717.1	nonsense_mediated_decay	-	-	-	-	-	-	-	-	-	rs1036532429	10371	1	-	HGNC	24825	-	-	-	-	-	-	-	-	-	-	-	-	-	-	-	-
rs1036532429	16:2268700-2268700	G	downstream_gene_variant	MODIFIER	MLST8	ENSG00000167965	Transcript	ENST00000565717.1	nonsense_mediated_decay	-	-	-	-	-	-	-	-	-	rs1036532429	10371	1	-	HGNC	24825	-	-	-	-	-	-	-	-	-	-	-	-	-	-	-	-
rs1036532429	16:2268700-2268700	C	downstream_gene_variant	MODIFIER	MLST8	ENSG00000167965	Transcript	ENST00000563107.1	nonsense_mediated_decay	-	-	-	-	-	-	-	-	-	rs1036532429	10357	1	-	HGNC	24825	-	-	-	-	-	-	-	-	-	-	-	-	-	-	-	-
rs1036532429	16:2268700-2268700	G	downstream_gene_variant	MODIFIER	MLST8	ENSG00000167965	Transcript	ENST00000563107.1	nonsense_mediated_decay	-	-	-	-	-	-	-	-	-	rs1036532429	10357	1	-	HGNC	24825	-	-	-	-	-	-	-	-	-	-	-	-	-	-	-	-
rs1036532429	16:2268700-2268700	C	downstream_gene_variant	MODIFIER	MLST8	ENSG00000167965	Transcript	ENST00000567282.1	nonsense_mediated_decay	-	-	-	-	-	-	-	-	-	rs1036532429	10300	1	-	HGNC	24825	-	-	-	-	-	-	-	-	-	-	-	-	-	-	-	-
rs1036532429	16:2268700-2268700	G	downstream_gene_variant	MODIFIER	MLST8	ENSG00000167965	Transcript	ENST00000567282.1	nonsense_mediated_decay	-	-	-	-	-	-	-	-	-	rs1036532429	10300	1	-	HGNC	24825	-	-	-	-	-	-	-	-	-	-	-	-	-	-	-	-
rs1036532429	16:2268700-2268700	C	downstream_gene_variant	MODIFIER	MLST8	ENSG00000167965	Transcript	ENST00000561651.1	processed_transcript	-	-	-	-	-	-	-	-	-	rs1036532429	10207	1	-	HGNC	24825	-	-	-	-	-	-	-	-	-	-	-	-	-	-	-	-
rs1036532429	16:2268700-2268700	G	downstream_gene_variant	MODIFIER	MLST8	ENSG00000167965	Transcript	ENST00000561651.1	processed_transcript	-	-	-	-	-	-	-	-	-	rs1036532429	10207	1	-	HGNC	24825	-	-	-	-	-	-	-	-	-	-	-	-	-	-	-	-
rs1036532429	16:2268700-2268700	C	downstream_gene_variant	MODIFIER	MLST8	ENSG00000167965	Transcript	ENST00000562239.1	retained_intron	-	-	-	-	-	-	-	-	-	rs1036532429	10161	1	-	HGNC	24825	-	-	-	-	-	-	-	-	-	-	-	-	-	-	-	-
rs1036532429	16:2268700-2268700	G	downstream_gene_variant	MODIFIER	MLST8	ENSG00000167965	Transcript	ENST00000562239.1	retained_intron	-	-	-	-	-	-	-	-	-	rs1036532429	10161	1	-	HGNC	24825	-	-	-	-	-	-	-	-	-	-	-	-	-	-	-	-
rs1036532429	16:2268700-2268700	C	downstream_gene_variant	MODIFIER	MLST8	ENSG00000167965	Transcript	ENST00000562352.1	protein_coding	-	-	-	-	-	-	-	-	-	rs1036532429	10141	1	cds_end_NF	HGNC	24825	-	-	-	-	-	-	-	-	-	-	-	-	-	-	-	-
rs1036532429	16:2268700-2268700	G	downstream_gene_variant	MODIFIER	MLST8	ENSG00000167965	Transcript	ENST00000562352.1	protein_coding	-	-	-	-	-	-	-	-	-	rs1036532429	10141	1	cds_end_NF	HGNC	24825	-	-	-	-	-	-	-	-	-	-	-	-	-	-	-	-
rs1036532429	16:2268700-2268700	C	downstream_gene_variant	MODIFIER	MLST8	ENSG00000167965	Transcript	ENST00000565687.1	nonsense_mediated_decay	-	-	-	-	-	-	-	-	-	rs1036532429	10087	1	-	HGNC	24825	-	-	-	-	-	-	-	-	-	-	-	-	-	-	-	-
rs1036532429	16:2268700-2268700	G	downstream_gene_variant	MODIFIER	MLST8	ENSG00000167965	Transcript	ENST00000565687.1	nonsense_mediated_decay	-	-	-	-	-	-	-	-	-	rs1036532429	10087	1	-	HGNC	24825	-	-	-	-	-	-	-	-	-	-	-	-	-	-	-	-
rs1036532429	16:2268700-2268700	C	upstream_gene_variant	MODIFIER	E4F1	ENSG00000167967	Transcript	ENST00000569796.1	retained_intron	-	-	-	-	-	-	-	-	-	rs1036532429	9694	1	-	HGNC	3121	-	-	-	-	-	-	-	-	-	-	-	-	-	-	-	-
rs1036532429	16:2268700-2268700	G	upstream_gene_variant	MODIFIER	E4F1	ENSG00000167967	Transcript	ENST00000569796.1	retained_intron	-	-	-	-	-	-	-	-	-	rs1036532429	9694	1	-	HGNC	3121	-	-	-	-	-	-	-	-	-	-	-	-	-	-	-	-
rs1036532429	16:2268700-2268700	C	downstream_gene_variant	MODIFIER	MLST8	ENSG00000167965	Transcript	ENST00000565330.1	retained_intron	-	-	-	-	-	-	-	-	-	rs1036532429	9601	1	-	HGNC	24825	-	-	-	-	-	-	-	-	-	-	-	-	-	-	-	-
rs1036532429	16:2268700-2268700	G	downstream_gene_variant	MODIFIER	MLST8	ENSG00000167965	Transcript	ENST00000565330.1	retained_intron	-	-	-	-	-	-	-	-	-	rs1036532429	9601	1	-	HGNC	24825	-	-	-	-	-	-	-	-	-	-	-	-	-	-	-	-
rs1036532429	16:2268700-2268700	C	downstream_gene_variant	MODIFIER	MLST8	ENSG00000167965	Transcript	ENST00000565250.1	protein_coding	-	-	-	-	-	-	-	-	-	rs1036532429	9347	1	-	HGNC	24825	-	-	-	-	-	-	-	-	-	-	-	-	-	-	-	-
rs1036532429	16:2268700-2268700	G	downstream_gene_variant	MODIFIER	MLST8	ENSG00000167965	Transcript	ENST00000565250.1	protein_coding	-	-	-	-	-	-	-	-	-	rs1036532429	9347	1	-	HGNC	24825	-	-	-	-	-	-	-	-	-	-	-	-	-	-	-	-
rs1036532429	16:2268700-2268700	C	downstream_gene_variant	MODIFIER	MLST8	ENSG00000167965	Transcript	ENST00000563067.1	retained_intron	-	-	-	-	-	-	-	-	-	rs1036532429	9329	1	-	HGNC	24825	-	-	-	-	-	-	-	-	-	-	-	-	-	-	-	-
rs1036532429	16:2268700-2268700	G	downstream_gene_variant	MODIFIER	MLST8	ENSG00000167965	Transcript	ENST00000563067.1	retained_intron	-	-	-	-	-	-	-	-	-	rs1036532429	9329	1	-	HGNC	24825	-	-	-	-	-	-	-	-	-	-	-	-	-	-	-	-
rs1036532429	16:2268700-2268700	C	downstream_gene_variant	MODIFIER	MLST8	ENSG00000167965	Transcript	ENST00000562392.1	retained_intron	-	-	-	-	-	-	-	-	-	rs1036532429	9307	1	-	HGNC	24825	-	-	-	-	-	-	-	-	-	-	-	-	-	-	-	-
rs1036532429	16:2268700-2268700	G	downstream_gene_variant	MODIFIER	MLST8	ENSG00000167965	Transcript	ENST00000562392.1	retained_intron	-	-	-	-	-	-	-	-	-	rs1036532429	9307	1	-	HGNC	24825	-	-	-	-	-	-	-	-	-	-	-	-	-	-	-	-
rs1036532429	16:2268700-2268700	C	downstream_gene_variant	MODIFIER	MLST8	ENSG00000167965	Transcript	ENST00000568542.1	retained_intron	-	-	-	-	-	-	-	-	-	rs1036532429	9306	1	-	HGNC	24825	-	-	-	-	-	-	-	-	-	-	-	-	-	-	-	-
rs1036532429	16:2268700-2268700	G	downstream_gene_variant	MODIFIER	MLST8	ENSG00000167965	Transcript	ENST00000568542.1	retained_intron	-	-	-	-	-	-	-	-	-	rs1036532429	9306	1	-	HGNC	24825	-	-	-	-	-	-	-	-	-	-	-	-	-	-	-	-
rs1036532429	16:2268700-2268700	C	downstream_gene_variant	MODIFIER	MLST8	ENSG00000167965	Transcript	ENST00000301725.7	protein_coding	-	-	-	-	-	-	-	-	-	rs1036532429	9303	1	-	HGNC	24825	-	-	-	-	-	-	-	-	-	-	-	-	-	-	-	-
rs1036532429	16:2268700-2268700	G	downstream_gene_variant	MODIFIER	MLST8	ENSG00000167965	Transcript	ENST00000301725.7	protein_coding	-	-	-	-	-	-	-	-	-	rs1036532429	9303	1	-	HGNC	24825	-	-	-	-	-	-	-	-	-	-	-	-	-	-	-	-
rs1036532429	16:2268700-2268700	C	downstream_gene_variant	MODIFIER	MLST8	ENSG00000167965	Transcript	ENST00000382450.4	protein_coding	-	-	-	-	-	-	-	-	-	rs1036532429	9303	1	-	HGNC	24825	-	-	-	-	-	-	-	-	-	-	-	-	-	-	-	-
rs1036532429	16:2268700-2268700	G	downstream_gene_variant	MODIFIER	MLST8	ENSG00000167965	Transcript	ENST00000382450.4	protein_coding	-	-	-	-	-	-	-	-	-	rs1036532429	9303	1	-	HGNC	24825	-	-	-	-	-	-	-	-	-	-	-	-	-	-	-	-
rs1036532429	16:2268700-2268700	C	downstream_gene_variant	MODIFIER	MLST8	ENSG00000167965	Transcript	ENST00000564088.1	protein_coding	-	-	-	-	-	-	-	-	-	rs1036532429	9303	1	-	HGNC	24825	-	-	-	-	-	-	-	-	-	-	-	-	-	-	-	-
rs1036532429	16:2268700-2268700	G	downstream_gene_variant	MODIFIER	MLST8	ENSG00000167965	Transcript	ENST00000564088.1	protein_coding	-	-	-	-	-	-	-	-	-	rs1036532429	9303	1	-	HGNC	24825	-	-	-	-	-	-	-	-	-	-	-	-	-	-	-	-
rs1036532429	16:2268700-2268700	C	downstream_gene_variant	MODIFIER	MLST8	ENSG00000167965	Transcript	ENST00000397124.1	protein_coding	-	-	-	-	-	-	-	-	-	rs1036532429	9302	1	-	HGNC	24825	-	-	-	-	-	-	-	-	-	-	-	-	-	-	-	-
rs1036532429	16:2268700-2268700	G	downstream_gene_variant	MODIFIER	MLST8	ENSG00000167965	Transcript	ENST00000397124.1	protein_coding	-	-	-	-	-	-	-	-	-	rs1036532429	9302	1	-	HGNC	24825	-	-	-	-	-	-	-	-	-	-	-	-	-	-	-	-
rs1036532429	16:2268700-2268700	C	downstream_gene_variant	MODIFIER	MLST8	ENSG00000167965	Transcript	ENST00000568194.1	retained_intron	-	-	-	-	-	-	-	-	-	rs1036532429	9302	1	-	HGNC	24825	-	-	-	-	-	-	-	-	-	-	-	-	-	-	-	-
rs1036532429	16:2268700-2268700	G	downstream_gene_variant	MODIFIER	MLST8	ENSG00000167965	Transcript	ENST00000568194.1	retained_intron	-	-	-	-	-	-	-	-	-	rs1036532429	9302	1	-	HGNC	24825	-	-	-	-	-	-	-	-	-	-	-	-	-	-	-	-
rs1036532429	16:2268700-2268700	C	downstream_gene_variant	MODIFIER	MLST8	ENSG00000167965	Transcript	ENST00000301724.10	protein_coding	-	-	-	-	-	-	-	-	-	rs1036532429	9287	1	-	HGNC	24825	-	-	-	-	-	-	-	-	-	-	-	-	-	-	-	-
rs1036532429	16:2268700-2268700	G	downstream_gene_variant	MODIFIER	MLST8	ENSG00000167965	Transcript	ENST00000301724.10	protein_coding	-	-	-	-	-	-	-	-	-	rs1036532429	9287	1	-	HGNC	24825	-	-	-	-	-	-	-	-	-	-	-	-	-	-	-	-
rs1036532429	16:2268700-2268700	C	downstream_gene_variant	MODIFIER	MLST8	ENSG00000167965	Transcript	ENST00000569417.1	protein_coding	-	-	-	-	-	-	-	-	-	rs1036532429	9287	1	-	HGNC	24825	-	-	-	-	-	-	-	-	-	-	-	-	-	-	-	-
rs1036532429	16:2268700-2268700	G	downstream_gene_variant	MODIFIER	MLST8	ENSG00000167965	Transcript	ENST00000569417.1	protein_coding	-	-	-	-	-	-	-	-	-	rs1036532429	9287	1	-	HGNC	24825	-	-	-	-	-	-	-	-	-	-	-	-	-	-	-	-
rs1036532429	16:2268700-2268700	C	downstream_gene_variant	MODIFIER	MLST8	ENSG00000167965	Transcript	ENST00000566835.1	nonsense_mediated_decay	-	-	-	-	-	-	-	-	-	rs1036532429	9283	1	-	HGNC	24825	-	-	-	-	-	-	-	-	-	-	-	-	-	-	-	-
rs1036532429	16:2268700-2268700	G	downstream_gene_variant	MODIFIER	MLST8	ENSG00000167965	Transcript	ENST00000566835.1	nonsense_mediated_decay	-	-	-	-	-	-	-	-	-	rs1036532429	9283	1	-	HGNC	24825	-	-	-	-	-	-	-	-	-	-	-	-	-	-	-	-
rs1036532429	16:2268700-2268700	C	upstream_gene_variant	MODIFIER	BRICD5	ENSG00000182685	Transcript	ENST00000566795.1	retained_intron	-	-	-	-	-	-	-	-	-	rs1036532429	8554	-1	-	HGNC	28309	-	-	-	-	-	-	-	-	-	-	-	-	-	-	-	-
rs1036532429	16:2268700-2268700	G	upstream_gene_variant	MODIFIER	BRICD5	ENSG00000182685	Transcript	ENST00000566795.1	retained_intron	-	-	-	-	-	-	-	-	-	rs1036532429	8554	-1	-	HGNC	28309	-	-	-	-	-	-	-	-	-	-	-	-	-	-	-	-
rs1036532429	16:2268700-2268700	C	upstream_gene_variant	MODIFIER	BRICD5	ENSG00000182685	Transcript	ENST00000562360.1	protein_coding	-	-	-	-	-	-	-	-	-	rs1036532429	7866	-1	-	HGNC	28309	-	-	-	-	-	-	-	-	-	-	-	-	-	-	-	-
rs1036532429	16:2268700-2268700	G	upstream_gene_variant	MODIFIER	BRICD5	ENSG00000182685	Transcript	ENST00000562360.1	protein_coding	-	-	-	-	-	-	-	-	-	rs1036532429	7866	-1	-	HGNC	28309	-	-	-	-	-	-	-	-	-	-	-	-	-	-	-	-
rs1036532429	16:2268700-2268700	C	upstream_gene_variant	MODIFIER	BRICD5	ENSG00000182685	Transcript	ENST00000566018.1	protein_coding	-	-	-	-	-	-	-	-	-	rs1036532429	7794	-1	-	HGNC	28309	-	-	-	-	-	-	-	-	-	-	-	-	-	-	-	-
rs1036532429	16:2268700-2268700	G	upstream_gene_variant	MODIFIER	BRICD5	ENSG00000182685	Transcript	ENST00000566018.1	protein_coding	-	-	-	-	-	-	-	-	-	rs1036532429	7794	-1	-	HGNC	28309	-	-	-	-	-	-	-	-	-	-	-	-	-	-	-	-
rs1036532429	16:2268700-2268700	C	upstream_gene_variant	MODIFIER	BRICD5	ENSG00000182685	Transcript	ENST00000328540.3	protein_coding	-	-	-	-	-	-	-	-	-	rs1036532429	6749	-1	-	HGNC	28309	-	-	-	-	-	-	-	-	-	-	-	-	-	-	-	-
rs1036532429	16:2268700-2268700	G	upstream_gene_variant	MODIFIER	BRICD5	ENSG00000182685	Transcript	ENST00000328540.3	protein_coding	-	-	-	-	-	-	-	-	-	rs1036532429	6749	-1	-	HGNC	28309	-	-	-	-	-	-	-	-	-	-	-	-	-	-	-	-
rs1036532429	16:2268700-2268700	C	downstream_gene_variant	MODIFIER	RP11-304L19.8	ENSG00000261532	Transcript	ENST00000561544.1	lincRNA	-	-	-	-	-	-	-	-	-	rs1036532429	5836	1	-	Clone_based_vega_gene	-	-	-	-	-	-	-	-	-	-	-	-	-	-	-	-	-
rs1036532429	16:2268700-2268700	G	downstream_gene_variant	MODIFIER	RP11-304L19.8	ENSG00000261532	Transcript	ENST00000561544.1	lincRNA	-	-	-	-	-	-	-	-	-	rs1036532429	5836	1	-	Clone_based_vega_gene	-	-	-	-	-	-	-	-	-	-	-	-	-	-	-	-	-
rs1036532429	16:2268700-2268700	C	upstream_gene_variant	MODIFIER	E4F1	ENSG00000167967	Transcript	ENST00000565413.1	protein_coding	-	-	-	-	-	-	-	-	-	rs1036532429	5017	1	cds_end_NF	HGNC	3121	-	-	-	-	-	-	-	-	-	-	-	-	-	-	-	-
rs1036532429	16:2268700-2268700	G	upstream_gene_variant	MODIFIER	E4F1	ENSG00000167967	Transcript	ENST00000565413.1	protein_coding	-	-	-	-	-	-	-	-	-	rs1036532429	5017	1	cds_end_NF	HGNC	3121	-	-	-	-	-	-	-	-	-	-	-	-	-	-	-	-
rs1036532429	16:2268700-2268700	C	upstream_gene_variant	MODIFIER	E4F1	ENSG00000167967	Transcript	ENST00000562589.1	nonsense_mediated_decay	-	-	-	-	-	-	-	-	-	rs1036532429	4916	1	cds_start_NF	HGNC	3121	-	-	-	-	-	-	-	-	-	-	-	-	-	-	-	-
rs1036532429	16:2268700-2268700	G	upstream_gene_variant	MODIFIER	E4F1	ENSG00000167967	Transcript	ENST00000562589.1	nonsense_mediated_decay	-	-	-	-	-	-	-	-	-	rs1036532429	4916	1	cds_start_NF	HGNC	3121	-	-	-	-	-	-	-	-	-	-	-	-	-	-	-	-
rs1036532429	16:2268700-2268700	C	upstream_gene_variant	MODIFIER	E4F1	ENSG00000167967	Transcript	ENST00000564139.1	protein_coding	-	-	-	-	-	-	-	-	-	rs1036532429	4895	1	-	HGNC	3121	-	-	-	-	-	-	-	-	-	-	-	-	-	-	-	-
rs1036532429	16:2268700-2268700	G	upstream_gene_variant	MODIFIER	E4F1	ENSG00000167967	Transcript	ENST00000564139.1	protein_coding	-	-	-	-	-	-	-	-	-	rs1036532429	4895	1	-	HGNC	3121	-	-	-	-	-	-	-	-	-	-	-	-	-	-	-	-
rs1036532429	16:2268700-2268700	C	upstream_gene_variant	MODIFIER	E4F1	ENSG00000167967	Transcript	ENST00000565090.1	protein_coding	-	-	-	-	-	-	-	-	-	rs1036532429	4881	1	-	HGNC	3121	-	-	-	-	-	-	-	-	-	-	-	-	-	-	-	-
rs1036532429	16:2268700-2268700	G	upstream_gene_variant	MODIFIER	E4F1	ENSG00000167967	Transcript	ENST00000565090.1	protein_coding	-	-	-	-	-	-	-	-	-	rs1036532429	4881	1	-	HGNC	3121	-	-	-	-	-	-	-	-	-	-	-	-	-	-	-	-
rs1036532429	16:2268700-2268700	C	upstream_gene_variant	MODIFIER	E4F1	ENSG00000167967	Transcript	ENST00000301727.4	protein_coding	-	-	-	-	-	-	-	-	-	rs1036532429	4867	1	-	HGNC	3121	-	-	-	-	-	-	-	-	-	-	-	-	-	-	-	-
rs1036532429	16:2268700-2268700	G	upstream_gene_variant	MODIFIER	E4F1	ENSG00000167967	Transcript	ENST00000301727.4	protein_coding	-	-	-	-	-	-	-	-	-	rs1036532429	4867	1	-	HGNC	3121	-	-	-	-	-	-	-	-	-	-	-	-	-	-	-	-
rs1036532429	16:2268700-2268700	C	upstream_gene_variant	MODIFIER	PGP	ENSG00000184207	Transcript	ENST00000562001.1	nonsense_mediated_decay	-	-	-	-	-	-	-	-	-	rs1036532429	4800	-1	cds_start_NF	HGNC	8909	-	-	-	-	-	-	-	-	-	-	-	-	-	-	-	-
rs1036532429	16:2268700-2268700	G	upstream_gene_variant	MODIFIER	PGP	ENSG00000184207	Transcript	ENST00000562001.1	nonsense_mediated_decay	-	-	-	-	-	-	-	-	-	rs1036532429	4800	-1	cds_start_NF	HGNC	8909	-	-	-	-	-	-	-	-	-	-	-	-	-	-	-	-
rs1036532429	16:2268700-2268700	C	upstream_gene_variant	MODIFIER	PGP	ENSG00000184207	Transcript	ENST00000333503.7	protein_coding	-	-	-	-	-	-	-	-	-	rs1036532429	3892	-1	-	HGNC	8909	-	-	-	-	-	-	-	-	-	-	-	-	-	-	-	-
rs1036532429	16:2268700-2268700	G	upstream_gene_variant	MODIFIER	PGP	ENSG00000184207	Transcript	ENST00000333503.7	protein_coding	-	-	-	-	-	-	-	-	-	rs1036532429	3892	-1	-	HGNC	8909	-	-	-	-	-	-	-	-	-	-	-	-	-	-	-	-
rs72775802	16:5388702-5388702	G	intron_variant,non_coding_transcript_variant	MODIFIER	RP11-420N3.2	ENSG00000260411	Transcript	ENST00000569895.1	processed_transcript	-	1/6	-	-	-	-	-	-	-	rs72775802	-	1	-	Clone_based_vega_gene	-	-	-	-	-	-	-	-	-	-	-	-	-	-	-	-	-
rs72775802	16:5388702-5388702	T	intron_variant,non_coding_transcript_variant	MODIFIER	RP11-420N3.2	ENSG00000260411	Transcript	ENST00000569895.1	processed_transcript	-	1/6	-	-	-	-	-	-	-	rs72775802	-	1	-	Clone_based_vega_gene	-	-	-	-	-	-	-	0.0928	-	-	-	-	-	-	-	-	-
rs72775802	16:5388702-5388702	G	intron_variant,non_coding_transcript_variant	MODIFIER	RP11-420N3.2	ENSG00000260411	Transcript	ENST00000585867.1	retained_intron	-	1/2	-	-	-	-	-	-	-	rs72775802	-	1	-	Clone_based_vega_gene	-	-	-	-	-	-	-	-	-	-	-	-	-	-	-	-	-
rs72775802	16:5388702-5388702	T	intron_variant,non_coding_transcript_variant	MODIFIER	RP11-420N3.2	ENSG00000260411	Transcript	ENST00000585867.1	retained_intron	-	1/2	-	-	-	-	-	-	-	rs72775802	-	1	-	Clone_based_vega_gene	-	-	-	-	-	-	-	0.0928	-	-	-	-	-	-	-	-	-
rs72775802	16:5388702-5388702	G	upstream_gene_variant	MODIFIER	RP11-382N13.4	ENSG00000260817	Transcript	ENST00000570238.2	processed_pseudogene	-	-	-	-	-	-	-	-	-	rs72775802	77658	-1	-	Clone_based_vega_gene	-	-	-	-	-	-	-	-	-	-	-	-	-	-	-	-	-
rs72775802	16:5388702-5388702	T	upstream_gene_variant	MODIFIER	RP11-382N13.4	ENSG00000260817	Transcript	ENST00000570238.2	processed_pseudogene	-	-	-	-	-	-	-	-	-	rs72775802	77658	-1	-	Clone_based_vega_gene	-	-	-	-	-	-	-	0.0928	-	-	-	-	-	-	-	-	-
rs72775802	16:5388702-5388702	G	upstream_gene_variant	MODIFIER	AC074051.1	ENSG00000221809	Transcript	ENST00000408882.1	miRNA	-	-	-	-	-	-	-	-	-	rs72775802	75330	-1	-	Clone_based_ensembl_gene	-	-	-	-	-	-	-	-	-	-	-	-	-	-	-	-	-
rs72775802	16:5388702-5388702	T	upstream_gene_variant	MODIFIER	AC074051.1	ENSG00000221809	Transcript	ENST00000408882.1	miRNA	-	-	-	-	-	-	-	-	-	rs72775802	75330	-1	-	Clone_based_ensembl_gene	-	-	-	-	-	-	-	0.0928	-	-	-	-	-	-	-	-	-
rs72775802	16:5388702-5388702	G	downstream_gene_variant	MODIFIER	RP11-382N13.1	ENSG00000242278	Transcript	ENST00000470389.1	processed_pseudogene	-	-	-	-	-	-	-	-	-	rs72775802	67747	1	-	Clone_based_vega_gene	-	-	-	-	-	-	-	-	-	-	-	-	-	-	-	-	-
rs72775802	16:5388702-5388702	T	downstream_gene_variant	MODIFIER	RP11-382N13.1	ENSG00000242278	Transcript	ENST00000470389.1	processed_pseudogene	-	-	-	-	-	-	-	-	-	rs72775802	67747	1	-	Clone_based_vega_gene	-	-	-	-	-	-	-	0.0928	-	-	-	-	-	-	-	-	-
rs72775802	16:5388702-5388702	G	upstream_gene_variant	MODIFIER	RP11-382N13.5	ENSG00000267182	Transcript	ENST00000588011.1	processed_pseudogene	-	-	-	-	-	-	-	-	-	rs72775802	49292	-1	-	Clone_based_vega_gene	-	-	-	-	-	-	-	-	-	-	-	-	-	-	-	-	-
rs72775802	16:5388702-5388702	T	upstream_gene_variant	MODIFIER	RP11-382N13.5	ENSG00000267182	Transcript	ENST00000588011.1	processed_pseudogene	-	-	-	-	-	-	-	-	-	rs72775802	49292	-1	-	Clone_based_vega_gene	-	-	-	-	-	-	-	0.0928	-	-	-	-	-	-	-	-	-
rs72775802	16:5388702-5388702	G	upstream_gene_variant	MODIFIER	RP11-382N13.3	ENSG00000261007	Transcript	ENST00000564888.2	processed_pseudogene	-	-	-	-	-	-	-	-	-	rs72775802	27096	1	-	Clone_based_vega_gene	-	-	-	-	-	-	-	-	-	-	-	-	-	-	-	-	-
rs72775802	16:5388702-5388702	T	upstream_gene_variant	MODIFIER	RP11-382N13.3	ENSG00000261007	Transcript	ENST00000564888.2	processed_pseudogene	-	-	-	-	-	-	-	-	-	rs72775802	27096	1	-	Clone_based_vega_gene	-	-	-	-	-	-	-	0.0928	-	-	-	-	-	-	-	-	-
rs145484057	16:5896113-5896113	A	intron_variant,non_coding_transcript_variant	MODIFIER	RP11-420N3.2	ENSG00000260411	Transcript	ENST00000569895.1	processed_transcript	-	3/6	-	-	-	-	-	-	-	rs145484057	-	1	-	Clone_based_vega_gene	-	-	-	-	-	-	-	0.009	-	-	-	-	-	-	-	-	-
rs145484057	16:5896113-5896113	T	intron_variant,non_coding_transcript_variant	MODIFIER	RP11-420N3.2	ENSG00000260411	Transcript	ENST00000569895.1	processed_transcript	-	3/6	-	-	-	-	-	-	-	rs145484057	-	1	-	Clone_based_vega_gene	-	-	-	-	-	-	-	-	-	-	-	-	-	-	-	-	-
rs145484057	16:5896113-5896113	A	upstream_gene_variant	MODIFIER	AC012175.1	ENSG00000221257	Transcript	ENST00000408330.1	miRNA	-	-	-	-	-	-	-	-	-	rs145484057	85324	-1	-	Clone_based_ensembl_gene	-	-	-	-	-	-	-	0.009	-	-	-	-	-	-	-	-	-
rs145484057	16:5896113-5896113	T	upstream_gene_variant	MODIFIER	AC012175.1	ENSG00000221257	Transcript	ENST00000408330.1	miRNA	-	-	-	-	-	-	-	-	-	rs145484057	85324	-1	-	Clone_based_ensembl_gene	-	-	-	-	-	-	-	-	-	-	-	-	-	-	-	-	-
rs145484057	16:5896113-5896113	A	upstream_gene_variant	MODIFIER	RP11-19H6.1	ENSG00000270440	Transcript	ENST00000603755.1	processed_pseudogene	-	-	-	-	-	-	-	-	-	rs145484057	7451	-1	-	Clone_based_vega_gene	-	-	-	-	-	-	-	0.009	-	-	-	-	-	-	-	-	-
rs145484057	16:5896113-5896113	T	upstream_gene_variant	MODIFIER	RP11-19H6.1	ENSG00000270440	Transcript	ENST00000603755.1	processed_pseudogene	-	-	-	-	-	-	-	-	-	rs145484057	7451	-1	-	Clone_based_vega_gene	-	-	-	-	-	-	-	-	-	-	-	-	-	-	-	-	-
rs9896245	17:63173756-63173756	C	intron_variant	MODIFIER	RGS9	ENSG00000108370	Transcript	ENST00000262406.9	protein_coding	-	8/18	-	-	-	-	-	-	-	rs9896245	-	1	-	HGNC	10004	-	-	-	-	-	-	-	-	-	-	-	-	-	-	-	-
rs9896245	17:63173756-63173756	G	intron_variant	MODIFIER	RGS9	ENSG00000108370	Transcript	ENST00000262406.9	protein_coding	-	8/18	-	-	-	-	-	-	-	rs9896245	-	1	-	HGNC	10004	-	-	-	-	-	-	0.472	-	-	-	-	-	-	-	-	-
rs9896245	17:63173756-63173756	C	intron_variant	MODIFIER	RGS9	ENSG00000108370	Transcript	ENST00000443584.3	protein_coding	-	8/17	-	-	-	-	-	-	-	rs9896245	-	1	-	HGNC	10004	-	-	-	-	-	-	-	-	-	-	-	-	-	-	-	-
rs9896245	17:63173756-63173756	G	intron_variant	MODIFIER	RGS9	ENSG00000108370	Transcript	ENST00000443584.3	protein_coding	-	8/17	-	-	-	-	-	-	-	rs9896245	-	1	-	HGNC	10004	-	-	-	-	-	-	0.472	-	-	-	-	-	-	-	-	-
rs9896245	17:63173756-63173756	C	intron_variant	MODIFIER	RGS9	ENSG00000108370	Transcript	ENST00000449996.3	protein_coding	-	8/18	-	-	-	-	-	-	-	rs9896245	-	1	-	HGNC	10004	-	-	-	-	-	-	-	-	-	-	-	-	-	-	-	-
rs9896245	17:63173756-63173756	G	intron_variant	MODIFIER	RGS9	ENSG00000108370	Transcript	ENST00000449996.3	protein_coding	-	8/18	-	-	-	-	-	-	-	rs9896245	-	1	-	HGNC	10004	-	-	-	-	-	-	0.472	-	-	-	-	-	-	-	-	-
rs9896245	17:63173756-63173756	C	intron_variant,non_coding_transcript_variant	MODIFIER	RGS9	ENSG00000108370	Transcript	ENST00000577186.1	processed_transcript	-	8/9	-	-	-	-	-	-	-	rs9896245	-	1	-	HGNC	10004	-	-	-	-	-	-	-	-	-	-	-	-	-	-	-	-
rs9896245	17:63173756-63173756	G	intron_variant,non_coding_transcript_variant	MODIFIER	RGS9	ENSG00000108370	Transcript	ENST00000577186.1	processed_transcript	-	8/9	-	-	-	-	-	-	-	rs9896245	-	1	-	HGNC	10004	-	-	-	-	-	-	0.472	-	-	-	-	-	-	-	-	-
rs9896245	17:63173756-63173756	C	intron_variant,non_coding_transcript_variant	MODIFIER	RGS9	ENSG00000108370	Transcript	ENST00000581175.1	retained_intron	-	8/16	-	-	-	-	-	-	-	rs9896245	-	1	-	HGNC	10004	-	-	-	-	-	-	-	-	-	-	-	-	-	-	-	-
rs9896245	17:63173756-63173756	G	intron_variant,non_coding_transcript_variant	MODIFIER	RGS9	ENSG00000108370	Transcript	ENST00000581175.1	retained_intron	-	8/16	-	-	-	-	-	-	-	rs9896245	-	1	-	HGNC	10004	-	-	-	-	-	-	0.472	-	-	-	-	-	-	-	-	-
rs9896245	17:63173756-63173756	C	intron_variant,NMD_transcript_variant	MODIFIER	RGS9	ENSG00000108370	Transcript	ENST00000584234.1	nonsense_mediated_decay	-	8/18	-	-	-	-	-	-	-	rs9896245	-	1	-	HGNC	10004	-	-	-	-	-	-	-	-	-	-	-	-	-	-	-	-
rs9896245	17:63173756-63173756	G	intron_variant,NMD_transcript_variant	MODIFIER	RGS9	ENSG00000108370	Transcript	ENST00000584234.1	nonsense_mediated_decay	-	8/18	-	-	-	-	-	-	-	rs9896245	-	1	-	HGNC	10004	-	-	-	-	-	-	0.472	-	-	-	-	-	-	-	-	-
rs9896245	17:63173756-63173756	C	downstream_gene_variant	MODIFIER	RP11-160O5.1	ENSG00000263470	Transcript	ENST00000582940.1	lincRNA	-	-	-	-	-	-	-	-	-	rs9896245	66580	1	-	Clone_based_vega_gene	-	-	-	-	-	-	-	-	-	-	-	-	-	-	-	-	-
rs9896245	17:63173756-63173756	G	downstream_gene_variant	MODIFIER	RP11-160O5.1	ENSG00000263470	Transcript	ENST00000582940.1	lincRNA	-	-	-	-	-	-	-	-	-	rs9896245	66580	1	-	Clone_based_vega_gene	-	-	-	-	-	-	-	0.472	-	-	-	-	-	-	-	-	-
rs9896245	17:63173756-63173756	C	downstream_gene_variant	MODIFIER	RGS9	ENSG00000108370	Transcript	ENST00000583473.1	retained_intron	-	-	-	-	-	-	-	-	-	rs9896245	18847	1	-	HGNC	10004	-	-	-	-	-	-	-	-	-	-	-	-	-	-	-	-
rs9896245	17:63173756-63173756	G	downstream_gene_variant	MODIFIER	RGS9	ENSG00000108370	Transcript	ENST00000583473.1	retained_intron	-	-	-	-	-	-	-	-	-	rs9896245	18847	1	-	HGNC	10004	-	-	-	-	-	-	0.472	-	-	-	-	-	-	-	-	-
rs9896245	17:63173756-63173756	C	upstream_gene_variant	MODIFIER	RGS9	ENSG00000108370	Transcript	ENST00000577595.1	retained_intron	-	-	-	-	-	-	-	-	-	rs9896245	11066	1	-	HGNC	10004	-	-	-	-	-	-	-	-	-	-	-	-	-	-	-	-
rs9896245	17:63173756-63173756	G	upstream_gene_variant	MODIFIER	RGS9	ENSG00000108370	Transcript	ENST00000577595.1	retained_intron	-	-	-	-	-	-	-	-	-	rs9896245	11066	1	-	HGNC	10004	-	-	-	-	-	-	0.472	-	-	-	-	-	-	-	-	-
rs9896245	17:63173756-63173756	C	downstream_gene_variant	MODIFIER	RP11-169I9.2	ENSG00000265883	Transcript	ENST00000582031.1	processed_pseudogene	-	-	-	-	-	-	-	-	-	rs9896245	7681	-1	-	Clone_based_vega_gene	-	-	-	-	-	-	-	-	-	-	-	-	-	-	-	-	-
rs9896245	17:63173756-63173756	G	downstream_gene_variant	MODIFIER	RP11-169I9.2	ENSG00000265883	Transcript	ENST00000582031.1	processed_pseudogene	-	-	-	-	-	-	-	-	-	rs9896245	7681	-1	-	Clone_based_vega_gene	-	-	-	-	-	-	-	0.472	-	-	-	-	-	-	-	-	-
rs9897592	17:63174214-63174214	T	intron_variant	MODIFIER	RGS9	ENSG00000108370	Transcript	ENST00000262406.9	protein_coding	-	9/18	-	-	-	-	-	-	-	rs9897592	-	1	-	HGNC	10004	-	-	-	-	-	-	0.4688	-	-	-	-	-	-	-	-	-
rs9897592	17:63174214-63174214	T	intron_variant	MODIFIER	RGS9	ENSG00000108370	Transcript	ENST00000443584.3	protein_coding	-	9/17	-	-	-	-	-	-	-	rs9897592	-	1	-	HGNC	10004	-	-	-	-	-	-	0.4688	-	-	-	-	-	-	-	-	-
rs9897592	17:63174214-63174214	T	intron_variant	MODIFIER	RGS9	ENSG00000108370	Transcript	ENST00000449996.3	protein_coding	-	9/18	-	-	-	-	-	-	-	rs9897592	-	1	-	HGNC	10004	-	-	-	-	-	-	0.4688	-	-	-	-	-	-	-	-	-
rs9897592	17:63174214-63174214	T	intron_variant,non_coding_transcript_variant	MODIFIER	RGS9	ENSG00000108370	Transcript	ENST00000577186.1	processed_transcript	-	9/9	-	-	-	-	-	-	-	rs9897592	-	1	-	HGNC	10004	-	-	-	-	-	-	0.4688	-	-	-	-	-	-	-	-	-
rs9897592	17:63174214-63174214	T	intron_variant,non_coding_transcript_variant	MODIFIER	RGS9	ENSG00000108370	Transcript	ENST00000581175.1	retained_intron	-	9/16	-	-	-	-	-	-	-	rs9897592	-	1	-	HGNC	10004	-	-	-	-	-	-	0.4688	-	-	-	-	-	-	-	-	-
rs9897592	17:63174214-63174214	T	intron_variant,NMD_transcript_variant	MODIFIER	RGS9	ENSG00000108370	Transcript	ENST00000584234.1	nonsense_mediated_decay	-	9/18	-	-	-	-	-	-	-	rs9897592	-	1	-	HGNC	10004	-	-	-	-	-	-	0.4688	-	-	-	-	-	-	-	-	-
rs9897592	17:63174214-63174214	T	regulatory_region_variant	MODIFIER	-	-	RegulatoryFeature	ENSR00001598478	promoter_flanking_region	-	-	-	-	-	-	-	-	-	rs9897592	-	-	-	-	-	-	-	-	-	-	-	0.4688	-	-	-	-	-	-	-	-	-
rs9897592	17:63174214-63174214	T	TF_binding_site_variant	MODIFIER	-	-	MotifFeature	ENSM00527797612	-	-	-	-	-	-	-	-	-	-	rs9897592	-	-1	-	-	-	-	-	-	-	-	-	0.4688	-	-	-	-	ENSPFM0505	2	N	0.024	SPI1,SPIB,SPIC,TEAD4::SPIB
rs9897592	17:63174214-63174214	T	downstream_gene_variant	MODIFIER	RP11-160O5.1	ENSG00000263470	Transcript	ENST00000582940.1	lincRNA	-	-	-	-	-	-	-	-	-	rs9897592	67038	1	-	Clone_based_vega_gene	-	-	-	-	-	-	-	0.4688	-	-	-	-	-	-	-	-	-
rs9897592	17:63174214-63174214	T	downstream_gene_variant	MODIFIER	RGS9	ENSG00000108370	Transcript	ENST00000583473.1	retained_intron	-	-	-	-	-	-	-	-	-	rs9897592	19305	1	-	HGNC	10004	-	-	-	-	-	-	0.4688	-	-	-	-	-	-	-	-	-
rs9897592	17:63174214-63174214	T	upstream_gene_variant	MODIFIER	RGS9	ENSG00000108370	Transcript	ENST00000577595.1	retained_intron	-	-	-	-	-	-	-	-	-	rs9897592	10608	1	-	HGNC	10004	-	-	-	-	-	-	0.4688	-	-	-	-	-	-	-	-	-
rs9897592	17:63174214-63174214	T	downstream_gene_variant	MODIFIER	RP11-169I9.2	ENSG00000265883	Transcript	ENST00000582031.1	processed_pseudogene	-	-	-	-	-	-	-	-	-	rs9897592	7223	-1	-	Clone_based_vega_gene	-	-	-	-	-	-	-	0.4688	-	-	-	-	-	-	-	-	-
rs4791228	17:63176565-63176565	A	intron_variant	MODIFIER	RGS9	ENSG00000108370	Transcript	ENST00000262406.9	protein_coding	-	9/18	-	-	-	-	-	-	-	rs4791228	-	1	-	HGNC	10004	-	-	-	-	-	-	-	-	-	-	-	-	-	-	-	-
rs4791228	17:63176565-63176565	C	intron_variant	MODIFIER	RGS9	ENSG00000108370	Transcript	ENST00000262406.9	protein_coding	-	9/18	-	-	-	-	-	-	-	rs4791228	-	1	-	HGNC	10004	-	-	-	-	-	-	-	-	-	-	-	-	-	-	-	-
rs4791228	17:63176565-63176565	T	intron_variant	MODIFIER	RGS9	ENSG00000108370	Transcript	ENST00000262406.9	protein_coding	-	9/18	-	-	-	-	-	-	-	rs4791228	-	1	-	HGNC	10004	-	-	-	-	-	-	0.4645	-	-	-	-	-	-	-	-	-
rs4791228	17:63176565-63176565	A	intron_variant	MODIFIER	RGS9	ENSG00000108370	Transcript	ENST00000443584.3	protein_coding	-	9/17	-	-	-	-	-	-	-	rs4791228	-	1	-	HGNC	10004	-	-	-	-	-	-	-	-	-	-	-	-	-	-	-	-
rs4791228	17:63176565-63176565	C	intron_variant	MODIFIER	RGS9	ENSG00000108370	Transcript	ENST00000443584.3	protein_coding	-	9/17	-	-	-	-	-	-	-	rs4791228	-	1	-	HGNC	10004	-	-	-	-	-	-	-	-	-	-	-	-	-	-	-	-
rs4791228	17:63176565-63176565	T	intron_variant	MODIFIER	RGS9	ENSG00000108370	Transcript	ENST00000443584.3	protein_coding	-	9/17	-	-	-	-	-	-	-	rs4791228	-	1	-	HGNC	10004	-	-	-	-	-	-	0.4645	-	-	-	-	-	-	-	-	-
rs4791228	17:63176565-63176565	A	intron_variant	MODIFIER	RGS9	ENSG00000108370	Transcript	ENST00000449996.3	protein_coding	-	9/18	-	-	-	-	-	-	-	rs4791228	-	1	-	HGNC	10004	-	-	-	-	-	-	-	-	-	-	-	-	-	-	-	-
rs4791228	17:63176565-63176565	C	intron_variant	MODIFIER	RGS9	ENSG00000108370	Transcript	ENST00000449996.3	protein_coding	-	9/18	-	-	-	-	-	-	-	rs4791228	-	1	-	HGNC	10004	-	-	-	-	-	-	-	-	-	-	-	-	-	-	-	-
rs4791228	17:63176565-63176565	T	intron_variant	MODIFIER	RGS9	ENSG00000108370	Transcript	ENST00000449996.3	protein_coding	-	9/18	-	-	-	-	-	-	-	rs4791228	-	1	-	HGNC	10004	-	-	-	-	-	-	0.4645	-	-	-	-	-	-	-	-	-
rs4791228	17:63176565-63176565	A	intron_variant,non_coding_transcript_variant	MODIFIER	RGS9	ENSG00000108370	Transcript	ENST00000581175.1	retained_intron	-	9/16	-	-	-	-	-	-	-	rs4791228	-	1	-	HGNC	10004	-	-	-	-	-	-	-	-	-	-	-	-	-	-	-	-
rs4791228	17:63176565-63176565	C	intron_variant,non_coding_transcript_variant	MODIFIER	RGS9	ENSG00000108370	Transcript	ENST00000581175.1	retained_intron	-	9/16	-	-	-	-	-	-	-	rs4791228	-	1	-	HGNC	10004	-	-	-	-	-	-	-	-	-	-	-	-	-	-	-	-
rs4791228	17:63176565-63176565	T	intron_variant,non_coding_transcript_variant	MODIFIER	RGS9	ENSG00000108370	Transcript	ENST00000581175.1	retained_intron	-	9/16	-	-	-	-	-	-	-	rs4791228	-	1	-	HGNC	10004	-	-	-	-	-	-	0.4645	-	-	-	-	-	-	-	-	-
rs4791228	17:63176565-63176565	A	intron_variant,NMD_transcript_variant	MODIFIER	RGS9	ENSG00000108370	Transcript	ENST00000584234.1	nonsense_mediated_decay	-	9/18	-	-	-	-	-	-	-	rs4791228	-	1	-	HGNC	10004	-	-	-	-	-	-	-	-	-	-	-	-	-	-	-	-
rs4791228	17:63176565-63176565	C	intron_variant,NMD_transcript_variant	MODIFIER	RGS9	ENSG00000108370	Transcript	ENST00000584234.1	nonsense_mediated_decay	-	9/18	-	-	-	-	-	-	-	rs4791228	-	1	-	HGNC	10004	-	-	-	-	-	-	-	-	-	-	-	-	-	-	-	-
rs4791228	17:63176565-63176565	T	intron_variant,NMD_transcript_variant	MODIFIER	RGS9	ENSG00000108370	Transcript	ENST00000584234.1	nonsense_mediated_decay	-	9/18	-	-	-	-	-	-	-	rs4791228	-	1	-	HGNC	10004	-	-	-	-	-	-	0.4645	-	-	-	-	-	-	-	-	-
rs4791228	17:63176565-63176565	A	regulatory_region_variant	MODIFIER	-	-	RegulatoryFeature	ENSR00001598478	promoter_flanking_region	-	-	-	-	-	-	-	-	-	rs4791228	-	-	-	-	-	-	-	-	-	-	-	-	-	-	-	-	-	-	-	-	-
rs4791228	17:63176565-63176565	C	regulatory_region_variant	MODIFIER	-	-	RegulatoryFeature	ENSR00001598478	promoter_flanking_region	-	-	-	-	-	-	-	-	-	rs4791228	-	-	-	-	-	-	-	-	-	-	-	-	-	-	-	-	-	-	-	-	-
rs4791228	17:63176565-63176565	T	regulatory_region_variant	MODIFIER	-	-	RegulatoryFeature	ENSR00001598478	promoter_flanking_region	-	-	-	-	-	-	-	-	-	rs4791228	-	-	-	-	-	-	-	-	-	-	-	0.4645	-	-	-	-	-	-	-	-	-
rs4791228	17:63176565-63176565	A	downstream_gene_variant	MODIFIER	RP11-160O5.1	ENSG00000263470	Transcript	ENST00000582940.1	lincRNA	-	-	-	-	-	-	-	-	-	rs4791228	69389	1	-	Clone_based_vega_gene	-	-	-	-	-	-	-	-	-	-	-	-	-	-	-	-	-
rs4791228	17:63176565-63176565	C	downstream_gene_variant	MODIFIER	RP11-160O5.1	ENSG00000263470	Transcript	ENST00000582940.1	lincRNA	-	-	-	-	-	-	-	-	-	rs4791228	69389	1	-	Clone_based_vega_gene	-	-	-	-	-	-	-	-	-	-	-	-	-	-	-	-	-
rs4791228	17:63176565-63176565	T	downstream_gene_variant	MODIFIER	RP11-160O5.1	ENSG00000263470	Transcript	ENST00000582940.1	lincRNA	-	-	-	-	-	-	-	-	-	rs4791228	69389	1	-	Clone_based_vega_gene	-	-	-	-	-	-	-	0.4645	-	-	-	-	-	-	-	-	-
rs4791228	17:63176565-63176565	A	downstream_gene_variant	MODIFIER	RGS9	ENSG00000108370	Transcript	ENST00000583473.1	retained_intron	-	-	-	-	-	-	-	-	-	rs4791228	21656	1	-	HGNC	10004	-	-	-	-	-	-	-	-	-	-	-	-	-	-	-	-
rs4791228	17:63176565-63176565	C	downstream_gene_variant	MODIFIER	RGS9	ENSG00000108370	Transcript	ENST00000583473.1	retained_intron	-	-	-	-	-	-	-	-	-	rs4791228	21656	1	-	HGNC	10004	-	-	-	-	-	-	-	-	-	-	-	-	-	-	-	-
rs4791228	17:63176565-63176565	T	downstream_gene_variant	MODIFIER	RGS9	ENSG00000108370	Transcript	ENST00000583473.1	retained_intron	-	-	-	-	-	-	-	-	-	rs4791228	21656	1	-	HGNC	10004	-	-	-	-	-	-	0.4645	-	-	-	-	-	-	-	-	-
rs4791228	17:63176565-63176565	A	upstream_gene_variant	MODIFIER	RGS9	ENSG00000108370	Transcript	ENST00000577595.1	retained_intron	-	-	-	-	-	-	-	-	-	rs4791228	8257	1	-	HGNC	10004	-	-	-	-	-	-	-	-	-	-	-	-	-	-	-	-
rs4791228	17:63176565-63176565	C	upstream_gene_variant	MODIFIER	RGS9	ENSG00000108370	Transcript	ENST00000577595.1	retained_intron	-	-	-	-	-	-	-	-	-	rs4791228	8257	1	-	HGNC	10004	-	-	-	-	-	-	-	-	-	-	-	-	-	-	-	-
rs4791228	17:63176565-63176565	T	upstream_gene_variant	MODIFIER	RGS9	ENSG00000108370	Transcript	ENST00000577595.1	retained_intron	-	-	-	-	-	-	-	-	-	rs4791228	8257	1	-	HGNC	10004	-	-	-	-	-	-	0.4645	-	-	-	-	-	-	-	-	-
rs4791228	17:63176565-63176565	A	downstream_gene_variant	MODIFIER	RP11-169I9.2	ENSG00000265883	Transcript	ENST00000582031.1	processed_pseudogene	-	-	-	-	-	-	-	-	-	rs4791228	4872	-1	-	Clone_based_vega_gene	-	-	-	-	-	-	-	-	-	-	-	-	-	-	-	-	-
rs4791228	17:63176565-63176565	C	downstream_gene_variant	MODIFIER	RP11-169I9.2	ENSG00000265883	Transcript	ENST00000582031.1	processed_pseudogene	-	-	-	-	-	-	-	-	-	rs4791228	4872	-1	-	Clone_based_vega_gene	-	-	-	-	-	-	-	-	-	-	-	-	-	-	-	-	-
rs4791228	17:63176565-63176565	T	downstream_gene_variant	MODIFIER	RP11-169I9.2	ENSG00000265883	Transcript	ENST00000582031.1	processed_pseudogene	-	-	-	-	-	-	-	-	-	rs4791228	4872	-1	-	Clone_based_vega_gene	-	-	-	-	-	-	-	0.4645	-	-	-	-	-	-	-	-	-
rs4791228	17:63176565-63176565	A	downstream_gene_variant	MODIFIER	RGS9	ENSG00000108370	Transcript	ENST00000577186.1	processed_transcript	-	-	-	-	-	-	-	-	-	rs4791228	410	1	-	HGNC	10004	-	-	-	-	-	-	-	-	-	-	-	-	-	-	-	-
rs4791228	17:63176565-63176565	C	downstream_gene_variant	MODIFIER	RGS9	ENSG00000108370	Transcript	ENST00000577186.1	processed_transcript	-	-	-	-	-	-	-	-	-	rs4791228	410	1	-	HGNC	10004	-	-	-	-	-	-	-	-	-	-	-	-	-	-	-	-
rs4791228	17:63176565-63176565	T	downstream_gene_variant	MODIFIER	RGS9	ENSG00000108370	Transcript	ENST00000577186.1	processed_transcript	-	-	-	-	-	-	-	-	-	rs4791228	410	1	-	HGNC	10004	-	-	-	-	-	-	0.4645	-	-	-	-	-	-	-	-	-
rs7211341	17:63176999-63176999	G	intron_variant	MODIFIER	RGS9	ENSG00000108370	Transcript	ENST00000262406.9	protein_coding	-	9/18	-	-	-	-	-	-	-	rs7211341	-	1	-	HGNC	10004	-	-	-	-	-	-	0.3097	-	-	-	-	-	-	-	-	-
rs7211341	17:63176999-63176999	G	intron_variant	MODIFIER	RGS9	ENSG00000108370	Transcript	ENST00000443584.3	protein_coding	-	9/17	-	-	-	-	-	-	-	rs7211341	-	1	-	HGNC	10004	-	-	-	-	-	-	0.3097	-	-	-	-	-	-	-	-	-
rs7211341	17:63176999-63176999	G	intron_variant	MODIFIER	RGS9	ENSG00000108370	Transcript	ENST00000449996.3	protein_coding	-	9/18	-	-	-	-	-	-	-	rs7211341	-	1	-	HGNC	10004	-	-	-	-	-	-	0.3097	-	-	-	-	-	-	-	-	-
rs7211341	17:63176999-63176999	G	intron_variant,non_coding_transcript_variant	MODIFIER	RGS9	ENSG00000108370	Transcript	ENST00000581175.1	retained_intron	-	9/16	-	-	-	-	-	-	-	rs7211341	-	1	-	HGNC	10004	-	-	-	-	-	-	0.3097	-	-	-	-	-	-	-	-	-
rs7211341	17:63176999-63176999	G	intron_variant,NMD_transcript_variant	MODIFIER	RGS9	ENSG00000108370	Transcript	ENST00000584234.1	nonsense_mediated_decay	-	9/18	-	-	-	-	-	-	-	rs7211341	-	1	-	HGNC	10004	-	-	-	-	-	-	0.3097	-	-	-	-	-	-	-	-	-
rs7211341	17:63176999-63176999	G	regulatory_region_variant	MODIFIER	-	-	RegulatoryFeature	ENSR00001598478	promoter_flanking_region	-	-	-	-	-	-	-	-	-	rs7211341	-	-	-	-	-	-	-	-	-	-	-	0.3097	-	-	-	-	-	-	-	-	-
rs7211341	17:63176999-63176999	G	downstream_gene_variant	MODIFIER	RP11-160O5.1	ENSG00000263470	Transcript	ENST00000582940.1	lincRNA	-	-	-	-	-	-	-	-	-	rs7211341	69823	1	-	Clone_based_vega_gene	-	-	-	-	-	-	-	0.3097	-	-	-	-	-	-	-	-	-
rs7211341	17:63176999-63176999	G	downstream_gene_variant	MODIFIER	RGS9	ENSG00000108370	Transcript	ENST00000583473.1	retained_intron	-	-	-	-	-	-	-	-	-	rs7211341	22090	1	-	HGNC	10004	-	-	-	-	-	-	0.3097	-	-	-	-	-	-	-	-	-
rs7211341	17:63176999-63176999	G	upstream_gene_variant	MODIFIER	RGS9	ENSG00000108370	Transcript	ENST00000577595.1	retained_intron	-	-	-	-	-	-	-	-	-	rs7211341	7823	1	-	HGNC	10004	-	-	-	-	-	-	0.3097	-	-	-	-	-	-	-	-	-
rs7211341	17:63176999-63176999	G	downstream_gene_variant	MODIFIER	RP11-169I9.2	ENSG00000265883	Transcript	ENST00000582031.1	processed_pseudogene	-	-	-	-	-	-	-	-	-	rs7211341	4438	-1	-	Clone_based_vega_gene	-	-	-	-	-	-	-	0.3097	-	-	-	-	-	-	-	-	-
rs7211341	17:63176999-63176999	G	downstream_gene_variant	MODIFIER	RGS9	ENSG00000108370	Transcript	ENST00000577186.1	processed_transcript	-	-	-	-	-	-	-	-	-	rs7211341	844	1	-	HGNC	10004	-	-	-	-	-	-	0.3097	-	-	-	-	-	-	-	-	-
rs7211506	17:63177116-63177116	G	intron_variant	MODIFIER	RGS9	ENSG00000108370	Transcript	ENST00000262406.9	protein_coding	-	9/18	-	-	-	-	-	-	-	rs7211506,COSV52229326	-	1	-	HGNC	10004	-	-	-	-	-	-	0.4848	-	0,1	0,1	-	-	-	-	-	-
rs7211506	17:63177116-63177116	G	intron_variant	MODIFIER	RGS9	ENSG00000108370	Transcript	ENST00000443584.3	protein_coding	-	9/17	-	-	-	-	-	-	-	rs7211506,COSV52229326	-	1	-	HGNC	10004	-	-	-	-	-	-	0.4848	-	0,1	0,1	-	-	-	-	-	-
rs7211506	17:63177116-63177116	G	intron_variant	MODIFIER	RGS9	ENSG00000108370	Transcript	ENST00000449996.3	protein_coding	-	9/18	-	-	-	-	-	-	-	rs7211506,COSV52229326	-	1	-	HGNC	10004	-	-	-	-	-	-	0.4848	-	0,1	0,1	-	-	-	-	-	-
rs7211506	17:63177116-63177116	G	intron_variant,non_coding_transcript_variant	MODIFIER	RGS9	ENSG00000108370	Transcript	ENST00000581175.1	retained_intron	-	9/16	-	-	-	-	-	-	-	rs7211506,COSV52229326	-	1	-	HGNC	10004	-	-	-	-	-	-	0.4848	-	0,1	0,1	-	-	-	-	-	-
rs7211506	17:63177116-63177116	G	intron_variant,NMD_transcript_variant	MODIFIER	RGS9	ENSG00000108370	Transcript	ENST00000584234.1	nonsense_mediated_decay	-	9/18	-	-	-	-	-	-	-	rs7211506,COSV52229326	-	1	-	HGNC	10004	-	-	-	-	-	-	0.4848	-	0,1	0,1	-	-	-	-	-	-
rs7211506	17:63177116-63177116	G	regulatory_region_variant	MODIFIER	-	-	RegulatoryFeature	ENSR00001598478	promoter_flanking_region	-	-	-	-	-	-	-	-	-	rs7211506,COSV52229326	-	-	-	-	-	-	-	-	-	-	-	0.4848	-	0,1	0,1	-	-	-	-	-	-
rs7211506	17:63177116-63177116	G	downstream_gene_variant	MODIFIER	RP11-160O5.1	ENSG00000263470	Transcript	ENST00000582940.1	lincRNA	-	-	-	-	-	-	-	-	-	rs7211506,COSV52229326	69940	1	-	Clone_based_vega_gene	-	-	-	-	-	-	-	0.4848	-	0,1	0,1	-	-	-	-	-	-
rs7211506	17:63177116-63177116	G	downstream_gene_variant	MODIFIER	RGS9	ENSG00000108370	Transcript	ENST00000583473.1	retained_intron	-	-	-	-	-	-	-	-	-	rs7211506,COSV52229326	22207	1	-	HGNC	10004	-	-	-	-	-	-	0.4848	-	0,1	0,1	-	-	-	-	-	-
rs7211506	17:63177116-63177116	G	upstream_gene_variant	MODIFIER	RGS9	ENSG00000108370	Transcript	ENST00000577595.1	retained_intron	-	-	-	-	-	-	-	-	-	rs7211506,COSV52229326	7706	1	-	HGNC	10004	-	-	-	-	-	-	0.4848	-	0,1	0,1	-	-	-	-	-	-
rs7211506	17:63177116-63177116	G	downstream_gene_variant	MODIFIER	RP11-169I9.2	ENSG00000265883	Transcript	ENST00000582031.1	processed_pseudogene	-	-	-	-	-	-	-	-	-	rs7211506,COSV52229326	4321	-1	-	Clone_based_vega_gene	-	-	-	-	-	-	-	0.4848	-	0,1	0,1	-	-	-	-	-	-
rs7211506	17:63177116-63177116	G	downstream_gene_variant	MODIFIER	RGS9	ENSG00000108370	Transcript	ENST00000577186.1	processed_transcript	-	-	-	-	-	-	-	-	-	rs7211506,COSV52229326	961	1	-	HGNC	10004	-	-	-	-	-	-	0.4848	-	0,1	0,1	-	-	-	-	-	-
rs4791227	17:63178272-63178272	G	intron_variant	MODIFIER	RGS9	ENSG00000108370	Transcript	ENST00000262406.9	protein_coding	-	9/18	-	-	-	-	-	-	-	rs4791227	-	1	-	HGNC	10004	-	-	-	-	-	-	0.2901	-	-	-	-	-	-	-	-	-
rs4791227	17:63178272-63178272	G	intron_variant	MODIFIER	RGS9	ENSG00000108370	Transcript	ENST00000443584.3	protein_coding	-	9/17	-	-	-	-	-	-	-	rs4791227	-	1	-	HGNC	10004	-	-	-	-	-	-	0.2901	-	-	-	-	-	-	-	-	-
rs4791227	17:63178272-63178272	G	intron_variant	MODIFIER	RGS9	ENSG00000108370	Transcript	ENST00000449996.3	protein_coding	-	9/18	-	-	-	-	-	-	-	rs4791227	-	1	-	HGNC	10004	-	-	-	-	-	-	0.2901	-	-	-	-	-	-	-	-	-
rs4791227	17:63178272-63178272	G	intron_variant,non_coding_transcript_variant	MODIFIER	RGS9	ENSG00000108370	Transcript	ENST00000581175.1	retained_intron	-	9/16	-	-	-	-	-	-	-	rs4791227	-	1	-	HGNC	10004	-	-	-	-	-	-	0.2901	-	-	-	-	-	-	-	-	-
rs4791227	17:63178272-63178272	G	intron_variant,NMD_transcript_variant	MODIFIER	RGS9	ENSG00000108370	Transcript	ENST00000584234.1	nonsense_mediated_decay	-	9/18	-	-	-	-	-	-	-	rs4791227	-	1	-	HGNC	10004	-	-	-	-	-	-	0.2901	-	-	-	-	-	-	-	-	-
rs4791227	17:63178272-63178272	G	regulatory_region_variant	MODIFIER	-	-	RegulatoryFeature	ENSR00001598478	promoter_flanking_region	-	-	-	-	-	-	-	-	-	rs4791227	-	-	-	-	-	-	-	-	-	-	-	0.2901	-	-	-	-	-	-	-	-	-
rs4791227	17:63178272-63178272	G	downstream_gene_variant	MODIFIER	RP11-160O5.1	ENSG00000263470	Transcript	ENST00000582940.1	lincRNA	-	-	-	-	-	-	-	-	-	rs4791227	71096	1	-	Clone_based_vega_gene	-	-	-	-	-	-	-	0.2901	-	-	-	-	-	-	-	-	-
rs4791227	17:63178272-63178272	G	downstream_gene_variant	MODIFIER	RGS9	ENSG00000108370	Transcript	ENST00000583473.1	retained_intron	-	-	-	-	-	-	-	-	-	rs4791227	23363	1	-	HGNC	10004	-	-	-	-	-	-	0.2901	-	-	-	-	-	-	-	-	-
rs4791227	17:63178272-63178272	G	upstream_gene_variant	MODIFIER	RGS9	ENSG00000108370	Transcript	ENST00000577595.1	retained_intron	-	-	-	-	-	-	-	-	-	rs4791227	6550	1	-	HGNC	10004	-	-	-	-	-	-	0.2901	-	-	-	-	-	-	-	-	-
rs4791227	17:63178272-63178272	G	downstream_gene_variant	MODIFIER	RP11-169I9.2	ENSG00000265883	Transcript	ENST00000582031.1	processed_pseudogene	-	-	-	-	-	-	-	-	-	rs4791227	3165	-1	-	Clone_based_vega_gene	-	-	-	-	-	-	-	0.2901	-	-	-	-	-	-	-	-	-
rs4791227	17:63178272-63178272	G	downstream_gene_variant	MODIFIER	RGS9	ENSG00000108370	Transcript	ENST00000577186.1	processed_transcript	-	-	-	-	-	-	-	-	-	rs4791227	2117	1	-	HGNC	10004	-	-	-	-	-	-	0.2901	-	-	-	-	-	-	-	-	-
rs2869578	17:63179757-63179757	A	intron_variant	MODIFIER	RGS9	ENSG00000108370	Transcript	ENST00000262406.9	protein_coding	-	9/18	-	-	-	-	-	-	-	rs2869578	-	1	-	HGNC	10004	-	-	-	-	-	-	0.2606	-	-	-	-	-	-	-	-	-
rs2869578	17:63179757-63179757	A	intron_variant	MODIFIER	RGS9	ENSG00000108370	Transcript	ENST00000443584.3	protein_coding	-	9/17	-	-	-	-	-	-	-	rs2869578	-	1	-	HGNC	10004	-	-	-	-	-	-	0.2606	-	-	-	-	-	-	-	-	-
rs2869578	17:63179757-63179757	A	intron_variant	MODIFIER	RGS9	ENSG00000108370	Transcript	ENST00000449996.3	protein_coding	-	9/18	-	-	-	-	-	-	-	rs2869578	-	1	-	HGNC	10004	-	-	-	-	-	-	0.2606	-	-	-	-	-	-	-	-	-
rs2869578	17:63179757-63179757	A	intron_variant,non_coding_transcript_variant	MODIFIER	RGS9	ENSG00000108370	Transcript	ENST00000581175.1	retained_intron	-	9/16	-	-	-	-	-	-	-	rs2869578	-	1	-	HGNC	10004	-	-	-	-	-	-	0.2606	-	-	-	-	-	-	-	-	-
rs2869578	17:63179757-63179757	A	intron_variant,NMD_transcript_variant	MODIFIER	RGS9	ENSG00000108370	Transcript	ENST00000584234.1	nonsense_mediated_decay	-	9/18	-	-	-	-	-	-	-	rs2869578	-	1	-	HGNC	10004	-	-	-	-	-	-	0.2606	-	-	-	-	-	-	-	-	-
rs2869578	17:63179757-63179757	A	regulatory_region_variant	MODIFIER	-	-	RegulatoryFeature	ENSR00001598478	promoter_flanking_region	-	-	-	-	-	-	-	-	-	rs2869578	-	-	-	-	-	-	-	-	-	-	-	0.2606	-	-	-	-	-	-	-	-	-
rs2869578	17:63179757-63179757	A	downstream_gene_variant	MODIFIER	RP11-160O5.1	ENSG00000263470	Transcript	ENST00000582940.1	lincRNA	-	-	-	-	-	-	-	-	-	rs2869578	72581	1	-	Clone_based_vega_gene	-	-	-	-	-	-	-	0.2606	-	-	-	-	-	-	-	-	-
rs2869578	17:63179757-63179757	A	downstream_gene_variant	MODIFIER	RGS9	ENSG00000108370	Transcript	ENST00000583473.1	retained_intron	-	-	-	-	-	-	-	-	-	rs2869578	24848	1	-	HGNC	10004	-	-	-	-	-	-	0.2606	-	-	-	-	-	-	-	-	-
rs2869578	17:63179757-63179757	A	upstream_gene_variant	MODIFIER	RGS9	ENSG00000108370	Transcript	ENST00000577595.1	retained_intron	-	-	-	-	-	-	-	-	-	rs2869578	5065	1	-	HGNC	10004	-	-	-	-	-	-	0.2606	-	-	-	-	-	-	-	-	-
rs2869578	17:63179757-63179757	A	downstream_gene_variant	MODIFIER	RGS9	ENSG00000108370	Transcript	ENST00000577186.1	processed_transcript	-	-	-	-	-	-	-	-	-	rs2869578	3602	1	-	HGNC	10004	-	-	-	-	-	-	0.2606	-	-	-	-	-	-	-	-	-
rs2869578	17:63179757-63179757	A	downstream_gene_variant	MODIFIER	RP11-169I9.2	ENSG00000265883	Transcript	ENST00000582031.1	processed_pseudogene	-	-	-	-	-	-	-	-	-	rs2869578	1680	-1	-	Clone_based_vega_gene	-	-	-	-	-	-	-	0.2606	-	-	-	-	-	-	-	-	-
rs908089	17:63179942-63179942	A	intron_variant	MODIFIER	RGS9	ENSG00000108370	Transcript	ENST00000262406.9	protein_coding	-	9/18	-	-	-	-	-	-	-	rs908089	-	1	-	HGNC	10004	-	-	-	-	-	-	-	-	-	-	-	-	-	-	-	-
rs908089	17:63179942-63179942	T	intron_variant	MODIFIER	RGS9	ENSG00000108370	Transcript	ENST00000262406.9	protein_coding	-	9/18	-	-	-	-	-	-	-	rs908089	-	1	-	HGNC	10004	-	-	-	-	-	-	0.2827	-	-	-	-	-	-	-	-	-
rs908089	17:63179942-63179942	A	intron_variant	MODIFIER	RGS9	ENSG00000108370	Transcript	ENST00000443584.3	protein_coding	-	9/17	-	-	-	-	-	-	-	rs908089	-	1	-	HGNC	10004	-	-	-	-	-	-	-	-	-	-	-	-	-	-	-	-
rs908089	17:63179942-63179942	T	intron_variant	MODIFIER	RGS9	ENSG00000108370	Transcript	ENST00000443584.3	protein_coding	-	9/17	-	-	-	-	-	-	-	rs908089	-	1	-	HGNC	10004	-	-	-	-	-	-	0.2827	-	-	-	-	-	-	-	-	-
rs908089	17:63179942-63179942	A	intron_variant	MODIFIER	RGS9	ENSG00000108370	Transcript	ENST00000449996.3	protein_coding	-	9/18	-	-	-	-	-	-	-	rs908089	-	1	-	HGNC	10004	-	-	-	-	-	-	-	-	-	-	-	-	-	-	-	-
rs908089	17:63179942-63179942	T	intron_variant	MODIFIER	RGS9	ENSG00000108370	Transcript	ENST00000449996.3	protein_coding	-	9/18	-	-	-	-	-	-	-	rs908089	-	1	-	HGNC	10004	-	-	-	-	-	-	0.2827	-	-	-	-	-	-	-	-	-
rs908089	17:63179942-63179942	A	intron_variant,non_coding_transcript_variant	MODIFIER	RGS9	ENSG00000108370	Transcript	ENST00000581175.1	retained_intron	-	9/16	-	-	-	-	-	-	-	rs908089	-	1	-	HGNC	10004	-	-	-	-	-	-	-	-	-	-	-	-	-	-	-	-
rs908089	17:63179942-63179942	T	intron_variant,non_coding_transcript_variant	MODIFIER	RGS9	ENSG00000108370	Transcript	ENST00000581175.1	retained_intron	-	9/16	-	-	-	-	-	-	-	rs908089	-	1	-	HGNC	10004	-	-	-	-	-	-	0.2827	-	-	-	-	-	-	-	-	-
rs908089	17:63179942-63179942	A	intron_variant,NMD_transcript_variant	MODIFIER	RGS9	ENSG00000108370	Transcript	ENST00000584234.1	nonsense_mediated_decay	-	9/18	-	-	-	-	-	-	-	rs908089	-	1	-	HGNC	10004	-	-	-	-	-	-	-	-	-	-	-	-	-	-	-	-
rs908089	17:63179942-63179942	T	intron_variant,NMD_transcript_variant	MODIFIER	RGS9	ENSG00000108370	Transcript	ENST00000584234.1	nonsense_mediated_decay	-	9/18	-	-	-	-	-	-	-	rs908089	-	1	-	HGNC	10004	-	-	-	-	-	-	0.2827	-	-	-	-	-	-	-	-	-
rs908089	17:63179942-63179942	A	regulatory_region_variant	MODIFIER	-	-	RegulatoryFeature	ENSR00001598478	promoter_flanking_region	-	-	-	-	-	-	-	-	-	rs908089	-	-	-	-	-	-	-	-	-	-	-	-	-	-	-	-	-	-	-	-	-
rs908089	17:63179942-63179942	T	regulatory_region_variant	MODIFIER	-	-	RegulatoryFeature	ENSR00001598478	promoter_flanking_region	-	-	-	-	-	-	-	-	-	rs908089	-	-	-	-	-	-	-	-	-	-	-	0.2827	-	-	-	-	-	-	-	-	-
rs908089	17:63179942-63179942	A	downstream_gene_variant	MODIFIER	RP11-160O5.1	ENSG00000263470	Transcript	ENST00000582940.1	lincRNA	-	-	-	-	-	-	-	-	-	rs908089	72766	1	-	Clone_based_vega_gene	-	-	-	-	-	-	-	-	-	-	-	-	-	-	-	-	-
rs908089	17:63179942-63179942	T	downstream_gene_variant	MODIFIER	RP11-160O5.1	ENSG00000263470	Transcript	ENST00000582940.1	lincRNA	-	-	-	-	-	-	-	-	-	rs908089	72766	1	-	Clone_based_vega_gene	-	-	-	-	-	-	-	0.2827	-	-	-	-	-	-	-	-	-
rs908089	17:63179942-63179942	A	downstream_gene_variant	MODIFIER	RGS9	ENSG00000108370	Transcript	ENST00000583473.1	retained_intron	-	-	-	-	-	-	-	-	-	rs908089	25033	1	-	HGNC	10004	-	-	-	-	-	-	-	-	-	-	-	-	-	-	-	-
rs908089	17:63179942-63179942	T	downstream_gene_variant	MODIFIER	RGS9	ENSG00000108370	Transcript	ENST00000583473.1	retained_intron	-	-	-	-	-	-	-	-	-	rs908089	25033	1	-	HGNC	10004	-	-	-	-	-	-	0.2827	-	-	-	-	-	-	-	-	-
rs908089	17:63179942-63179942	A	upstream_gene_variant	MODIFIER	RGS9	ENSG00000108370	Transcript	ENST00000577595.1	retained_intron	-	-	-	-	-	-	-	-	-	rs908089	4880	1	-	HGNC	10004	-	-	-	-	-	-	-	-	-	-	-	-	-	-	-	-
rs908089	17:63179942-63179942	T	upstream_gene_variant	MODIFIER	RGS9	ENSG00000108370	Transcript	ENST00000577595.1	retained_intron	-	-	-	-	-	-	-	-	-	rs908089	4880	1	-	HGNC	10004	-	-	-	-	-	-	0.2827	-	-	-	-	-	-	-	-	-
rs908089	17:63179942-63179942	A	downstream_gene_variant	MODIFIER	RGS9	ENSG00000108370	Transcript	ENST00000577186.1	processed_transcript	-	-	-	-	-	-	-	-	-	rs908089	3787	1	-	HGNC	10004	-	-	-	-	-	-	-	-	-	-	-	-	-	-	-	-
rs908089	17:63179942-63179942	T	downstream_gene_variant	MODIFIER	RGS9	ENSG00000108370	Transcript	ENST00000577186.1	processed_transcript	-	-	-	-	-	-	-	-	-	rs908089	3787	1	-	HGNC	10004	-	-	-	-	-	-	0.2827	-	-	-	-	-	-	-	-	-
rs908089	17:63179942-63179942	A	downstream_gene_variant	MODIFIER	RP11-169I9.2	ENSG00000265883	Transcript	ENST00000582031.1	processed_pseudogene	-	-	-	-	-	-	-	-	-	rs908089	1495	-1	-	Clone_based_vega_gene	-	-	-	-	-	-	-	-	-	-	-	-	-	-	-	-	-
rs908089	17:63179942-63179942	T	downstream_gene_variant	MODIFIER	RP11-169I9.2	ENSG00000265883	Transcript	ENST00000582031.1	processed_pseudogene	-	-	-	-	-	-	-	-	-	rs908089	1495	-1	-	Clone_based_vega_gene	-	-	-	-	-	-	-	0.2827	-	-	-	-	-	-	-	-	-
rs56102951	17:63180660-63180660	A	intron_variant	MODIFIER	RGS9	ENSG00000108370	Transcript	ENST00000262406.9	protein_coding	-	9/18	-	-	-	-	-	-	-	rs56102951	-	1	-	HGNC	10004	-	-	-	-	-	-	0.3005	-	-	-	-	-	-	-	-	-
rs56102951	17:63180660-63180660	A	intron_variant	MODIFIER	RGS9	ENSG00000108370	Transcript	ENST00000443584.3	protein_coding	-	9/17	-	-	-	-	-	-	-	rs56102951	-	1	-	HGNC	10004	-	-	-	-	-	-	0.3005	-	-	-	-	-	-	-	-	-
rs56102951	17:63180660-63180660	A	intron_variant	MODIFIER	RGS9	ENSG00000108370	Transcript	ENST00000449996.3	protein_coding	-	9/18	-	-	-	-	-	-	-	rs56102951	-	1	-	HGNC	10004	-	-	-	-	-	-	0.3005	-	-	-	-	-	-	-	-	-
rs56102951	17:63180660-63180660	A	intron_variant,non_coding_transcript_variant	MODIFIER	RGS9	ENSG00000108370	Transcript	ENST00000581175.1	retained_intron	-	9/16	-	-	-	-	-	-	-	rs56102951	-	1	-	HGNC	10004	-	-	-	-	-	-	0.3005	-	-	-	-	-	-	-	-	-
rs56102951	17:63180660-63180660	A	intron_variant,NMD_transcript_variant	MODIFIER	RGS9	ENSG00000108370	Transcript	ENST00000584234.1	nonsense_mediated_decay	-	9/18	-	-	-	-	-	-	-	rs56102951	-	1	-	HGNC	10004	-	-	-	-	-	-	0.3005	-	-	-	-	-	-	-	-	-
rs56102951	17:63180660-63180660	A	regulatory_region_variant	MODIFIER	-	-	RegulatoryFeature	ENSR00001598478	promoter_flanking_region	-	-	-	-	-	-	-	-	-	rs56102951	-	-	-	-	-	-	-	-	-	-	-	0.3005	-	-	-	-	-	-	-	-	-
rs56102951	17:63180660-63180660	A	downstream_gene_variant	MODIFIER	RP11-160O5.1	ENSG00000263470	Transcript	ENST00000582940.1	lincRNA	-	-	-	-	-	-	-	-	-	rs56102951	73484	1	-	Clone_based_vega_gene	-	-	-	-	-	-	-	0.3005	-	-	-	-	-	-	-	-	-
rs56102951	17:63180660-63180660	A	downstream_gene_variant	MODIFIER	RGS9	ENSG00000108370	Transcript	ENST00000583473.1	retained_intron	-	-	-	-	-	-	-	-	-	rs56102951	25751	1	-	HGNC	10004	-	-	-	-	-	-	0.3005	-	-	-	-	-	-	-	-	-
rs56102951	17:63180660-63180660	A	downstream_gene_variant	MODIFIER	RGS9	ENSG00000108370	Transcript	ENST00000577186.1	processed_transcript	-	-	-	-	-	-	-	-	-	rs56102951	4505	1	-	HGNC	10004	-	-	-	-	-	-	0.3005	-	-	-	-	-	-	-	-	-
rs56102951	17:63180660-63180660	A	upstream_gene_variant	MODIFIER	RGS9	ENSG00000108370	Transcript	ENST00000577595.1	retained_intron	-	-	-	-	-	-	-	-	-	rs56102951	4162	1	-	HGNC	10004	-	-	-	-	-	-	0.3005	-	-	-	-	-	-	-	-	-
rs56102951	17:63180660-63180660	A	downstream_gene_variant	MODIFIER	RP11-169I9.2	ENSG00000265883	Transcript	ENST00000582031.1	processed_pseudogene	-	-	-	-	-	-	-	-	-	rs56102951	777	-1	-	Clone_based_vega_gene	-	-	-	-	-	-	-	0.3005	-	-	-	-	-	-	-	-	-
rs16960903	17:63181941-63181941	T	intron_variant	MODIFIER	RGS9	ENSG00000108370	Transcript	ENST00000262406.9	protein_coding	-	9/18	-	-	-	-	-	-	-	rs16960903	-	1	-	HGNC	10004	-	-	-	-	-	-	0.2764	-	-	-	-	-	-	-	-	-
rs16960903	17:63181941-63181941	T	intron_variant	MODIFIER	RGS9	ENSG00000108370	Transcript	ENST00000443584.3	protein_coding	-	9/17	-	-	-	-	-	-	-	rs16960903	-	1	-	HGNC	10004	-	-	-	-	-	-	0.2764	-	-	-	-	-	-	-	-	-
rs16960903	17:63181941-63181941	T	intron_variant	MODIFIER	RGS9	ENSG00000108370	Transcript	ENST00000449996.3	protein_coding	-	9/18	-	-	-	-	-	-	-	rs16960903	-	1	-	HGNC	10004	-	-	-	-	-	-	0.2764	-	-	-	-	-	-	-	-	-
rs16960903	17:63181941-63181941	T	intron_variant,non_coding_transcript_variant	MODIFIER	RGS9	ENSG00000108370	Transcript	ENST00000581175.1	retained_intron	-	9/16	-	-	-	-	-	-	-	rs16960903	-	1	-	HGNC	10004	-	-	-	-	-	-	0.2764	-	-	-	-	-	-	-	-	-
rs16960903	17:63181941-63181941	T	intron_variant,NMD_transcript_variant	MODIFIER	RGS9	ENSG00000108370	Transcript	ENST00000584234.1	nonsense_mediated_decay	-	9/18	-	-	-	-	-	-	-	rs16960903	-	1	-	HGNC	10004	-	-	-	-	-	-	0.2764	-	-	-	-	-	-	-	-	-
rs16960903	17:63181941-63181941	T	regulatory_region_variant	MODIFIER	-	-	RegulatoryFeature	ENSR00000377338	CTCF_binding_site	-	-	-	-	-	-	-	-	-	rs16960903	-	-	-	-	-	-	-	-	-	-	-	0.2764	-	-	-	-	-	-	-	-	-
rs16960903	17:63181941-63181941	T	regulatory_region_variant	MODIFIER	-	-	RegulatoryFeature	ENSR00001598478	promoter_flanking_region	-	-	-	-	-	-	-	-	-	rs16960903	-	-	-	-	-	-	-	-	-	-	-	0.2764	-	-	-	-	-	-	-	-	-
rs16960903	17:63181941-63181941	T	downstream_gene_variant	MODIFIER	RP11-160O5.1	ENSG00000263470	Transcript	ENST00000582940.1	lincRNA	-	-	-	-	-	-	-	-	-	rs16960903	74765	1	-	Clone_based_vega_gene	-	-	-	-	-	-	-	0.2764	-	-	-	-	-	-	-	-	-
rs16960903	17:63181941-63181941	T	downstream_gene_variant	MODIFIER	RGS9	ENSG00000108370	Transcript	ENST00000583473.1	retained_intron	-	-	-	-	-	-	-	-	-	rs16960903	27032	1	-	HGNC	10004	-	-	-	-	-	-	0.2764	-	-	-	-	-	-	-	-	-
rs16960903	17:63181941-63181941	T	downstream_gene_variant	MODIFIER	RGS9	ENSG00000108370	Transcript	ENST00000577186.1	processed_transcript	-	-	-	-	-	-	-	-	-	rs16960903	5786	1	-	HGNC	10004	-	-	-	-	-	-	0.2764	-	-	-	-	-	-	-	-	-
rs16960903	17:63181941-63181941	T	upstream_gene_variant	MODIFIER	RGS9	ENSG00000108370	Transcript	ENST00000577595.1	retained_intron	-	-	-	-	-	-	-	-	-	rs16960903	2881	1	-	HGNC	10004	-	-	-	-	-	-	0.2764	-	-	-	-	-	-	-	-	-
rs16960903	17:63181941-63181941	T	upstream_gene_variant	MODIFIER	RP11-169I9.2	ENSG00000265883	Transcript	ENST00000582031.1	processed_pseudogene	-	-	-	-	-	-	-	-	-	rs16960903	341	-1	-	Clone_based_vega_gene	-	-	-	-	-	-	-	0.2764	-	-	-	-	-	-	-	-	-
rs16960905	17:63182059-63182059	A	intron_variant	MODIFIER	RGS9	ENSG00000108370	Transcript	ENST00000262406.9	protein_coding	-	9/18	-	-	-	-	-	-	-	rs16960905	-	1	-	HGNC	10004	-	-	-	-	-	-	-	-	-	-	-	-	-	-	-	-
rs16960905	17:63182059-63182059	C	intron_variant	MODIFIER	RGS9	ENSG00000108370	Transcript	ENST00000262406.9	protein_coding	-	9/18	-	-	-	-	-	-	-	rs16960905	-	1	-	HGNC	10004	-	-	-	-	-	-	0.2907	-	-	-	-	-	-	-	-	-
rs16960905	17:63182059-63182059	A	intron_variant	MODIFIER	RGS9	ENSG00000108370	Transcript	ENST00000443584.3	protein_coding	-	9/17	-	-	-	-	-	-	-	rs16960905	-	1	-	HGNC	10004	-	-	-	-	-	-	-	-	-	-	-	-	-	-	-	-
rs16960905	17:63182059-63182059	C	intron_variant	MODIFIER	RGS9	ENSG00000108370	Transcript	ENST00000443584.3	protein_coding	-	9/17	-	-	-	-	-	-	-	rs16960905	-	1	-	HGNC	10004	-	-	-	-	-	-	0.2907	-	-	-	-	-	-	-	-	-
rs16960905	17:63182059-63182059	A	intron_variant	MODIFIER	RGS9	ENSG00000108370	Transcript	ENST00000449996.3	protein_coding	-	9/18	-	-	-	-	-	-	-	rs16960905	-	1	-	HGNC	10004	-	-	-	-	-	-	-	-	-	-	-	-	-	-	-	-
rs16960905	17:63182059-63182059	C	intron_variant	MODIFIER	RGS9	ENSG00000108370	Transcript	ENST00000449996.3	protein_coding	-	9/18	-	-	-	-	-	-	-	rs16960905	-	1	-	HGNC	10004	-	-	-	-	-	-	0.2907	-	-	-	-	-	-	-	-	-
rs16960905	17:63182059-63182059	A	intron_variant,non_coding_transcript_variant	MODIFIER	RGS9	ENSG00000108370	Transcript	ENST00000581175.1	retained_intron	-	9/16	-	-	-	-	-	-	-	rs16960905	-	1	-	HGNC	10004	-	-	-	-	-	-	-	-	-	-	-	-	-	-	-	-
rs16960905	17:63182059-63182059	C	intron_variant,non_coding_transcript_variant	MODIFIER	RGS9	ENSG00000108370	Transcript	ENST00000581175.1	retained_intron	-	9/16	-	-	-	-	-	-	-	rs16960905	-	1	-	HGNC	10004	-	-	-	-	-	-	0.2907	-	-	-	-	-	-	-	-	-
rs16960905	17:63182059-63182059	A	intron_variant,NMD_transcript_variant	MODIFIER	RGS9	ENSG00000108370	Transcript	ENST00000584234.1	nonsense_mediated_decay	-	9/18	-	-	-	-	-	-	-	rs16960905	-	1	-	HGNC	10004	-	-	-	-	-	-	-	-	-	-	-	-	-	-	-	-
rs16960905	17:63182059-63182059	C	intron_variant,NMD_transcript_variant	MODIFIER	RGS9	ENSG00000108370	Transcript	ENST00000584234.1	nonsense_mediated_decay	-	9/18	-	-	-	-	-	-	-	rs16960905	-	1	-	HGNC	10004	-	-	-	-	-	-	0.2907	-	-	-	-	-	-	-	-	-
rs16960905	17:63182059-63182059	A	regulatory_region_variant	MODIFIER	-	-	RegulatoryFeature	ENSR00000377338	CTCF_binding_site	-	-	-	-	-	-	-	-	-	rs16960905	-	-	-	-	-	-	-	-	-	-	-	-	-	-	-	-	-	-	-	-	-
rs16960905	17:63182059-63182059	C	regulatory_region_variant	MODIFIER	-	-	RegulatoryFeature	ENSR00000377338	CTCF_binding_site	-	-	-	-	-	-	-	-	-	rs16960905	-	-	-	-	-	-	-	-	-	-	-	0.2907	-	-	-	-	-	-	-	-	-
rs16960905	17:63182059-63182059	A	regulatory_region_variant	MODIFIER	-	-	RegulatoryFeature	ENSR00001598478	promoter_flanking_region	-	-	-	-	-	-	-	-	-	rs16960905	-	-	-	-	-	-	-	-	-	-	-	-	-	-	-	-	-	-	-	-	-
rs16960905	17:63182059-63182059	C	regulatory_region_variant	MODIFIER	-	-	RegulatoryFeature	ENSR00001598478	promoter_flanking_region	-	-	-	-	-	-	-	-	-	rs16960905	-	-	-	-	-	-	-	-	-	-	-	0.2907	-	-	-	-	-	-	-	-	-
rs16960905	17:63182059-63182059	A	downstream_gene_variant	MODIFIER	RP11-160O5.1	ENSG00000263470	Transcript	ENST00000582940.1	lincRNA	-	-	-	-	-	-	-	-	-	rs16960905	74883	1	-	Clone_based_vega_gene	-	-	-	-	-	-	-	-	-	-	-	-	-	-	-	-	-
rs16960905	17:63182059-63182059	C	downstream_gene_variant	MODIFIER	RP11-160O5.1	ENSG00000263470	Transcript	ENST00000582940.1	lincRNA	-	-	-	-	-	-	-	-	-	rs16960905	74883	1	-	Clone_based_vega_gene	-	-	-	-	-	-	-	0.2907	-	-	-	-	-	-	-	-	-
rs16960905	17:63182059-63182059	A	downstream_gene_variant	MODIFIER	RGS9	ENSG00000108370	Transcript	ENST00000583473.1	retained_intron	-	-	-	-	-	-	-	-	-	rs16960905	27150	1	-	HGNC	10004	-	-	-	-	-	-	-	-	-	-	-	-	-	-	-	-
rs16960905	17:63182059-63182059	C	downstream_gene_variant	MODIFIER	RGS9	ENSG00000108370	Transcript	ENST00000583473.1	retained_intron	-	-	-	-	-	-	-	-	-	rs16960905	27150	1	-	HGNC	10004	-	-	-	-	-	-	0.2907	-	-	-	-	-	-	-	-	-
rs16960905	17:63182059-63182059	A	downstream_gene_variant	MODIFIER	RGS9	ENSG00000108370	Transcript	ENST00000577186.1	processed_transcript	-	-	-	-	-	-	-	-	-	rs16960905	5904	1	-	HGNC	10004	-	-	-	-	-	-	-	-	-	-	-	-	-	-	-	-
rs16960905	17:63182059-63182059	C	downstream_gene_variant	MODIFIER	RGS9	ENSG00000108370	Transcript	ENST00000577186.1	processed_transcript	-	-	-	-	-	-	-	-	-	rs16960905	5904	1	-	HGNC	10004	-	-	-	-	-	-	0.2907	-	-	-	-	-	-	-	-	-
rs16960905	17:63182059-63182059	A	upstream_gene_variant	MODIFIER	RGS9	ENSG00000108370	Transcript	ENST00000577595.1	retained_intron	-	-	-	-	-	-	-	-	-	rs16960905	2763	1	-	HGNC	10004	-	-	-	-	-	-	-	-	-	-	-	-	-	-	-	-
rs16960905	17:63182059-63182059	C	upstream_gene_variant	MODIFIER	RGS9	ENSG00000108370	Transcript	ENST00000577595.1	retained_intron	-	-	-	-	-	-	-	-	-	rs16960905	2763	1	-	HGNC	10004	-	-	-	-	-	-	0.2907	-	-	-	-	-	-	-	-	-
rs16960905	17:63182059-63182059	A	upstream_gene_variant	MODIFIER	RP11-169I9.2	ENSG00000265883	Transcript	ENST00000582031.1	processed_pseudogene	-	-	-	-	-	-	-	-	-	rs16960905	459	-1	-	Clone_based_vega_gene	-	-	-	-	-	-	-	-	-	-	-	-	-	-	-	-	-
rs16960905	17:63182059-63182059	C	upstream_gene_variant	MODIFIER	RP11-169I9.2	ENSG00000265883	Transcript	ENST00000582031.1	processed_pseudogene	-	-	-	-	-	-	-	-	-	rs16960905	459	-1	-	Clone_based_vega_gene	-	-	-	-	-	-	-	0.2907	-	-	-	-	-	-	-	-	-
rs8071603	17:63182357-63182357	A	intron_variant	MODIFIER	RGS9	ENSG00000108370	Transcript	ENST00000262406.9	protein_coding	-	9/18	-	-	-	-	-	-	-	rs8071603	-	1	-	HGNC	10004	-	-	-	-	-	-	-	-	-	-	-	-	-	-	-	-
rs8071603	17:63182357-63182357	C	intron_variant	MODIFIER	RGS9	ENSG00000108370	Transcript	ENST00000262406.9	protein_coding	-	9/18	-	-	-	-	-	-	-	rs8071603	-	1	-	HGNC	10004	-	-	-	-	-	-	0.2903	-	-	-	-	-	-	-	-	-
rs8071603	17:63182357-63182357	A	intron_variant	MODIFIER	RGS9	ENSG00000108370	Transcript	ENST00000443584.3	protein_coding	-	9/17	-	-	-	-	-	-	-	rs8071603	-	1	-	HGNC	10004	-	-	-	-	-	-	-	-	-	-	-	-	-	-	-	-
rs8071603	17:63182357-63182357	C	intron_variant	MODIFIER	RGS9	ENSG00000108370	Transcript	ENST00000443584.3	protein_coding	-	9/17	-	-	-	-	-	-	-	rs8071603	-	1	-	HGNC	10004	-	-	-	-	-	-	0.2903	-	-	-	-	-	-	-	-	-
rs8071603	17:63182357-63182357	A	intron_variant	MODIFIER	RGS9	ENSG00000108370	Transcript	ENST00000449996.3	protein_coding	-	9/18	-	-	-	-	-	-	-	rs8071603	-	1	-	HGNC	10004	-	-	-	-	-	-	-	-	-	-	-	-	-	-	-	-
rs8071603	17:63182357-63182357	C	intron_variant	MODIFIER	RGS9	ENSG00000108370	Transcript	ENST00000449996.3	protein_coding	-	9/18	-	-	-	-	-	-	-	rs8071603	-	1	-	HGNC	10004	-	-	-	-	-	-	0.2903	-	-	-	-	-	-	-	-	-
rs8071603	17:63182357-63182357	A	intron_variant,non_coding_transcript_variant	MODIFIER	RGS9	ENSG00000108370	Transcript	ENST00000581175.1	retained_intron	-	9/16	-	-	-	-	-	-	-	rs8071603	-	1	-	HGNC	10004	-	-	-	-	-	-	-	-	-	-	-	-	-	-	-	-
rs8071603	17:63182357-63182357	C	intron_variant,non_coding_transcript_variant	MODIFIER	RGS9	ENSG00000108370	Transcript	ENST00000581175.1	retained_intron	-	9/16	-	-	-	-	-	-	-	rs8071603	-	1	-	HGNC	10004	-	-	-	-	-	-	0.2903	-	-	-	-	-	-	-	-	-
rs8071603	17:63182357-63182357	A	intron_variant,NMD_transcript_variant	MODIFIER	RGS9	ENSG00000108370	Transcript	ENST00000584234.1	nonsense_mediated_decay	-	9/18	-	-	-	-	-	-	-	rs8071603	-	1	-	HGNC	10004	-	-	-	-	-	-	-	-	-	-	-	-	-	-	-	-
rs8071603	17:63182357-63182357	C	intron_variant,NMD_transcript_variant	MODIFIER	RGS9	ENSG00000108370	Transcript	ENST00000584234.1	nonsense_mediated_decay	-	9/18	-	-	-	-	-	-	-	rs8071603	-	1	-	HGNC	10004	-	-	-	-	-	-	0.2903	-	-	-	-	-	-	-	-	-
rs8071603	17:63182357-63182357	A	downstream_gene_variant	MODIFIER	RP11-160O5.1	ENSG00000263470	Transcript	ENST00000582940.1	lincRNA	-	-	-	-	-	-	-	-	-	rs8071603	75181	1	-	Clone_based_vega_gene	-	-	-	-	-	-	-	-	-	-	-	-	-	-	-	-	-
rs8071603	17:63182357-63182357	C	downstream_gene_variant	MODIFIER	RP11-160O5.1	ENSG00000263470	Transcript	ENST00000582940.1	lincRNA	-	-	-	-	-	-	-	-	-	rs8071603	75181	1	-	Clone_based_vega_gene	-	-	-	-	-	-	-	0.2903	-	-	-	-	-	-	-	-	-
rs8071603	17:63182357-63182357	A	downstream_gene_variant	MODIFIER	RGS9	ENSG00000108370	Transcript	ENST00000583473.1	retained_intron	-	-	-	-	-	-	-	-	-	rs8071603	27448	1	-	HGNC	10004	-	-	-	-	-	-	-	-	-	-	-	-	-	-	-	-
rs8071603	17:63182357-63182357	C	downstream_gene_variant	MODIFIER	RGS9	ENSG00000108370	Transcript	ENST00000583473.1	retained_intron	-	-	-	-	-	-	-	-	-	rs8071603	27448	1	-	HGNC	10004	-	-	-	-	-	-	0.2903	-	-	-	-	-	-	-	-	-
rs8071603	17:63182357-63182357	A	downstream_gene_variant	MODIFIER	RGS9	ENSG00000108370	Transcript	ENST00000577186.1	processed_transcript	-	-	-	-	-	-	-	-	-	rs8071603	6202	1	-	HGNC	10004	-	-	-	-	-	-	-	-	-	-	-	-	-	-	-	-
rs8071603	17:63182357-63182357	C	downstream_gene_variant	MODIFIER	RGS9	ENSG00000108370	Transcript	ENST00000577186.1	processed_transcript	-	-	-	-	-	-	-	-	-	rs8071603	6202	1	-	HGNC	10004	-	-	-	-	-	-	0.2903	-	-	-	-	-	-	-	-	-
rs8071603	17:63182357-63182357	A	upstream_gene_variant	MODIFIER	RGS9	ENSG00000108370	Transcript	ENST00000577595.1	retained_intron	-	-	-	-	-	-	-	-	-	rs8071603	2465	1	-	HGNC	10004	-	-	-	-	-	-	-	-	-	-	-	-	-	-	-	-
rs8071603	17:63182357-63182357	C	upstream_gene_variant	MODIFIER	RGS9	ENSG00000108370	Transcript	ENST00000577595.1	retained_intron	-	-	-	-	-	-	-	-	-	rs8071603	2465	1	-	HGNC	10004	-	-	-	-	-	-	0.2903	-	-	-	-	-	-	-	-	-
rs8071603	17:63182357-63182357	A	upstream_gene_variant	MODIFIER	RP11-169I9.2	ENSG00000265883	Transcript	ENST00000582031.1	processed_pseudogene	-	-	-	-	-	-	-	-	-	rs8071603	757	-1	-	Clone_based_vega_gene	-	-	-	-	-	-	-	-	-	-	-	-	-	-	-	-	-
rs8071603	17:63182357-63182357	C	upstream_gene_variant	MODIFIER	RP11-169I9.2	ENSG00000265883	Transcript	ENST00000582031.1	processed_pseudogene	-	-	-	-	-	-	-	-	-	rs8071603	757	-1	-	Clone_based_vega_gene	-	-	-	-	-	-	-	0.2903	-	-	-	-	-	-	-	-	-
rs8072543	17:63182481-63182481	G	intron_variant	MODIFIER	RGS9	ENSG00000108370	Transcript	ENST00000262406.9	protein_coding	-	9/18	-	-	-	-	-	-	-	rs8072543	-	1	-	HGNC	10004	-	-	-	-	-	-	0.2945	-	-	-	-	-	-	-	-	-
rs8072543	17:63182481-63182481	G	intron_variant	MODIFIER	RGS9	ENSG00000108370	Transcript	ENST00000443584.3	protein_coding	-	9/17	-	-	-	-	-	-	-	rs8072543	-	1	-	HGNC	10004	-	-	-	-	-	-	0.2945	-	-	-	-	-	-	-	-	-
rs8072543	17:63182481-63182481	G	intron_variant	MODIFIER	RGS9	ENSG00000108370	Transcript	ENST00000449996.3	protein_coding	-	9/18	-	-	-	-	-	-	-	rs8072543	-	1	-	HGNC	10004	-	-	-	-	-	-	0.2945	-	-	-	-	-	-	-	-	-
rs8072543	17:63182481-63182481	G	intron_variant,non_coding_transcript_variant	MODIFIER	RGS9	ENSG00000108370	Transcript	ENST00000581175.1	retained_intron	-	9/16	-	-	-	-	-	-	-	rs8072543	-	1	-	HGNC	10004	-	-	-	-	-	-	0.2945	-	-	-	-	-	-	-	-	-
rs8072543	17:63182481-63182481	G	intron_variant,NMD_transcript_variant	MODIFIER	RGS9	ENSG00000108370	Transcript	ENST00000584234.1	nonsense_mediated_decay	-	9/18	-	-	-	-	-	-	-	rs8072543	-	1	-	HGNC	10004	-	-	-	-	-	-	0.2945	-	-	-	-	-	-	-	-	-
rs8072543	17:63182481-63182481	G	downstream_gene_variant	MODIFIER	RP11-160O5.1	ENSG00000263470	Transcript	ENST00000582940.1	lincRNA	-	-	-	-	-	-	-	-	-	rs8072543	75305	1	-	Clone_based_vega_gene	-	-	-	-	-	-	-	0.2945	-	-	-	-	-	-	-	-	-
rs8072543	17:63182481-63182481	G	downstream_gene_variant	MODIFIER	RGS9	ENSG00000108370	Transcript	ENST00000583473.1	retained_intron	-	-	-	-	-	-	-	-	-	rs8072543	27572	1	-	HGNC	10004	-	-	-	-	-	-	0.2945	-	-	-	-	-	-	-	-	-
rs8072543	17:63182481-63182481	G	downstream_gene_variant	MODIFIER	RGS9	ENSG00000108370	Transcript	ENST00000577186.1	processed_transcript	-	-	-	-	-	-	-	-	-	rs8072543	6326	1	-	HGNC	10004	-	-	-	-	-	-	0.2945	-	-	-	-	-	-	-	-	-
rs8072543	17:63182481-63182481	G	upstream_gene_variant	MODIFIER	RGS9	ENSG00000108370	Transcript	ENST00000577595.1	retained_intron	-	-	-	-	-	-	-	-	-	rs8072543	2341	1	-	HGNC	10004	-	-	-	-	-	-	0.2945	-	-	-	-	-	-	-	-	-
rs8072543	17:63182481-63182481	G	upstream_gene_variant	MODIFIER	RP11-169I9.2	ENSG00000265883	Transcript	ENST00000582031.1	processed_pseudogene	-	-	-	-	-	-	-	-	-	rs8072543	881	-1	-	Clone_based_vega_gene	-	-	-	-	-	-	-	0.2945	-	-	-	-	-	-	-	-	-
rs4293415	17:63182723-63182723	C	intron_variant	MODIFIER	RGS9	ENSG00000108370	Transcript	ENST00000262406.9	protein_coding	-	9/18	-	-	-	-	-	-	-	rs4293415	-	1	-	HGNC	10004	-	-	-	-	-	-	-	-	-	-	-	-	-	-	-	-
rs4293415	17:63182723-63182723	G	intron_variant	MODIFIER	RGS9	ENSG00000108370	Transcript	ENST00000262406.9	protein_coding	-	9/18	-	-	-	-	-	-	-	rs4293415	-	1	-	HGNC	10004	-	-	-	-	-	-	0.2907	-	-	-	-	-	-	-	-	-
rs4293415	17:63182723-63182723	C	intron_variant	MODIFIER	RGS9	ENSG00000108370	Transcript	ENST00000443584.3	protein_coding	-	9/17	-	-	-	-	-	-	-	rs4293415	-	1	-	HGNC	10004	-	-	-	-	-	-	-	-	-	-	-	-	-	-	-	-
rs4293415	17:63182723-63182723	G	intron_variant	MODIFIER	RGS9	ENSG00000108370	Transcript	ENST00000443584.3	protein_coding	-	9/17	-	-	-	-	-	-	-	rs4293415	-	1	-	HGNC	10004	-	-	-	-	-	-	0.2907	-	-	-	-	-	-	-	-	-
rs4293415	17:63182723-63182723	C	intron_variant	MODIFIER	RGS9	ENSG00000108370	Transcript	ENST00000449996.3	protein_coding	-	9/18	-	-	-	-	-	-	-	rs4293415	-	1	-	HGNC	10004	-	-	-	-	-	-	-	-	-	-	-	-	-	-	-	-
rs4293415	17:63182723-63182723	G	intron_variant	MODIFIER	RGS9	ENSG00000108370	Transcript	ENST00000449996.3	protein_coding	-	9/18	-	-	-	-	-	-	-	rs4293415	-	1	-	HGNC	10004	-	-	-	-	-	-	0.2907	-	-	-	-	-	-	-	-	-
rs4293415	17:63182723-63182723	C	intron_variant,non_coding_transcript_variant	MODIFIER	RGS9	ENSG00000108370	Transcript	ENST00000581175.1	retained_intron	-	9/16	-	-	-	-	-	-	-	rs4293415	-	1	-	HGNC	10004	-	-	-	-	-	-	-	-	-	-	-	-	-	-	-	-
rs4293415	17:63182723-63182723	G	intron_variant,non_coding_transcript_variant	MODIFIER	RGS9	ENSG00000108370	Transcript	ENST00000581175.1	retained_intron	-	9/16	-	-	-	-	-	-	-	rs4293415	-	1	-	HGNC	10004	-	-	-	-	-	-	0.2907	-	-	-	-	-	-	-	-	-
rs4293415	17:63182723-63182723	C	intron_variant,NMD_transcript_variant	MODIFIER	RGS9	ENSG00000108370	Transcript	ENST00000584234.1	nonsense_mediated_decay	-	9/18	-	-	-	-	-	-	-	rs4293415	-	1	-	HGNC	10004	-	-	-	-	-	-	-	-	-	-	-	-	-	-	-	-
rs4293415	17:63182723-63182723	G	intron_variant,NMD_transcript_variant	MODIFIER	RGS9	ENSG00000108370	Transcript	ENST00000584234.1	nonsense_mediated_decay	-	9/18	-	-	-	-	-	-	-	rs4293415	-	1	-	HGNC	10004	-	-	-	-	-	-	0.2907	-	-	-	-	-	-	-	-	-
rs4293415	17:63182723-63182723	C	downstream_gene_variant	MODIFIER	RP11-160O5.1	ENSG00000263470	Transcript	ENST00000582940.1	lincRNA	-	-	-	-	-	-	-	-	-	rs4293415	75547	1	-	Clone_based_vega_gene	-	-	-	-	-	-	-	-	-	-	-	-	-	-	-	-	-
rs4293415	17:63182723-63182723	G	downstream_gene_variant	MODIFIER	RP11-160O5.1	ENSG00000263470	Transcript	ENST00000582940.1	lincRNA	-	-	-	-	-	-	-	-	-	rs4293415	75547	1	-	Clone_based_vega_gene	-	-	-	-	-	-	-	0.2907	-	-	-	-	-	-	-	-	-
rs4293415	17:63182723-63182723	C	downstream_gene_variant	MODIFIER	RGS9	ENSG00000108370	Transcript	ENST00000583473.1	retained_intron	-	-	-	-	-	-	-	-	-	rs4293415	27814	1	-	HGNC	10004	-	-	-	-	-	-	-	-	-	-	-	-	-	-	-	-
rs4293415	17:63182723-63182723	G	downstream_gene_variant	MODIFIER	RGS9	ENSG00000108370	Transcript	ENST00000583473.1	retained_intron	-	-	-	-	-	-	-	-	-	rs4293415	27814	1	-	HGNC	10004	-	-	-	-	-	-	0.2907	-	-	-	-	-	-	-	-	-
rs4293415	17:63182723-63182723	C	downstream_gene_variant	MODIFIER	RGS9	ENSG00000108370	Transcript	ENST00000577186.1	processed_transcript	-	-	-	-	-	-	-	-	-	rs4293415	6568	1	-	HGNC	10004	-	-	-	-	-	-	-	-	-	-	-	-	-	-	-	-
rs4293415	17:63182723-63182723	G	downstream_gene_variant	MODIFIER	RGS9	ENSG00000108370	Transcript	ENST00000577186.1	processed_transcript	-	-	-	-	-	-	-	-	-	rs4293415	6568	1	-	HGNC	10004	-	-	-	-	-	-	0.2907	-	-	-	-	-	-	-	-	-
rs4293415	17:63182723-63182723	C	upstream_gene_variant	MODIFIER	RGS9	ENSG00000108370	Transcript	ENST00000577595.1	retained_intron	-	-	-	-	-	-	-	-	-	rs4293415	2099	1	-	HGNC	10004	-	-	-	-	-	-	-	-	-	-	-	-	-	-	-	-
rs4293415	17:63182723-63182723	G	upstream_gene_variant	MODIFIER	RGS9	ENSG00000108370	Transcript	ENST00000577595.1	retained_intron	-	-	-	-	-	-	-	-	-	rs4293415	2099	1	-	HGNC	10004	-	-	-	-	-	-	0.2907	-	-	-	-	-	-	-	-	-
rs4293415	17:63182723-63182723	C	upstream_gene_variant	MODIFIER	RP11-169I9.2	ENSG00000265883	Transcript	ENST00000582031.1	processed_pseudogene	-	-	-	-	-	-	-	-	-	rs4293415	1123	-1	-	Clone_based_vega_gene	-	-	-	-	-	-	-	-	-	-	-	-	-	-	-	-	-
rs4293415	17:63182723-63182723	G	upstream_gene_variant	MODIFIER	RP11-169I9.2	ENSG00000265883	Transcript	ENST00000582031.1	processed_pseudogene	-	-	-	-	-	-	-	-	-	rs4293415	1123	-1	-	Clone_based_vega_gene	-	-	-	-	-	-	-	0.2907	-	-	-	-	-	-	-	-	-
rs16960920	17:63182871-63182871	T	intron_variant	MODIFIER	RGS9	ENSG00000108370	Transcript	ENST00000262406.9	protein_coding	-	9/18	-	-	-	-	-	-	-	rs16960920	-	1	-	HGNC	10004	-	-	-	-	-	-	0.2009	-	-	-	-	-	-	-	-	-
rs16960920	17:63182871-63182871	T	intron_variant	MODIFIER	RGS9	ENSG00000108370	Transcript	ENST00000443584.3	protein_coding	-	9/17	-	-	-	-	-	-	-	rs16960920	-	1	-	HGNC	10004	-	-	-	-	-	-	0.2009	-	-	-	-	-	-	-	-	-
rs16960920	17:63182871-63182871	T	intron_variant	MODIFIER	RGS9	ENSG00000108370	Transcript	ENST00000449996.3	protein_coding	-	9/18	-	-	-	-	-	-	-	rs16960920	-	1	-	HGNC	10004	-	-	-	-	-	-	0.2009	-	-	-	-	-	-	-	-	-
rs16960920	17:63182871-63182871	T	intron_variant,non_coding_transcript_variant	MODIFIER	RGS9	ENSG00000108370	Transcript	ENST00000581175.1	retained_intron	-	9/16	-	-	-	-	-	-	-	rs16960920	-	1	-	HGNC	10004	-	-	-	-	-	-	0.2009	-	-	-	-	-	-	-	-	-
rs16960920	17:63182871-63182871	T	intron_variant,NMD_transcript_variant	MODIFIER	RGS9	ENSG00000108370	Transcript	ENST00000584234.1	nonsense_mediated_decay	-	9/18	-	-	-	-	-	-	-	rs16960920	-	1	-	HGNC	10004	-	-	-	-	-	-	0.2009	-	-	-	-	-	-	-	-	-
rs16960920	17:63182871-63182871	T	downstream_gene_variant	MODIFIER	RP11-160O5.1	ENSG00000263470	Transcript	ENST00000582940.1	lincRNA	-	-	-	-	-	-	-	-	-	rs16960920	75695	1	-	Clone_based_vega_gene	-	-	-	-	-	-	-	0.2009	-	-	-	-	-	-	-	-	-
rs16960920	17:63182871-63182871	T	downstream_gene_variant	MODIFIER	RGS9	ENSG00000108370	Transcript	ENST00000583473.1	retained_intron	-	-	-	-	-	-	-	-	-	rs16960920	27962	1	-	HGNC	10004	-	-	-	-	-	-	0.2009	-	-	-	-	-	-	-	-	-
rs16960920	17:63182871-63182871	T	downstream_gene_variant	MODIFIER	RGS9	ENSG00000108370	Transcript	ENST00000577186.1	processed_transcript	-	-	-	-	-	-	-	-	-	rs16960920	6716	1	-	HGNC	10004	-	-	-	-	-	-	0.2009	-	-	-	-	-	-	-	-	-
rs16960920	17:63182871-63182871	T	upstream_gene_variant	MODIFIER	RGS9	ENSG00000108370	Transcript	ENST00000577595.1	retained_intron	-	-	-	-	-	-	-	-	-	rs16960920	1951	1	-	HGNC	10004	-	-	-	-	-	-	0.2009	-	-	-	-	-	-	-	-	-
rs16960920	17:63182871-63182871	T	upstream_gene_variant	MODIFIER	RP11-169I9.2	ENSG00000265883	Transcript	ENST00000582031.1	processed_pseudogene	-	-	-	-	-	-	-	-	-	rs16960920	1271	-1	-	Clone_based_vega_gene	-	-	-	-	-	-	-	0.2009	-	-	-	-	-	-	-	-	-
rs4791223	17:63183409-63183409	G	intron_variant	MODIFIER	RGS9	ENSG00000108370	Transcript	ENST00000262406.9	protein_coding	-	9/18	-	-	-	-	-	-	-	rs4791223	-	1	-	HGNC	10004	-	-	-	-	-	-	0.2907	-	-	-	-	-	-	-	-	-
rs4791223	17:63183409-63183409	G	intron_variant	MODIFIER	RGS9	ENSG00000108370	Transcript	ENST00000443584.3	protein_coding	-	9/17	-	-	-	-	-	-	-	rs4791223	-	1	-	HGNC	10004	-	-	-	-	-	-	0.2907	-	-	-	-	-	-	-	-	-
rs4791223	17:63183409-63183409	G	intron_variant	MODIFIER	RGS9	ENSG00000108370	Transcript	ENST00000449996.3	protein_coding	-	9/18	-	-	-	-	-	-	-	rs4791223	-	1	-	HGNC	10004	-	-	-	-	-	-	0.2907	-	-	-	-	-	-	-	-	-
rs4791223	17:63183409-63183409	G	intron_variant,non_coding_transcript_variant	MODIFIER	RGS9	ENSG00000108370	Transcript	ENST00000581175.1	retained_intron	-	9/16	-	-	-	-	-	-	-	rs4791223	-	1	-	HGNC	10004	-	-	-	-	-	-	0.2907	-	-	-	-	-	-	-	-	-
rs4791223	17:63183409-63183409	G	intron_variant,NMD_transcript_variant	MODIFIER	RGS9	ENSG00000108370	Transcript	ENST00000584234.1	nonsense_mediated_decay	-	9/18	-	-	-	-	-	-	-	rs4791223	-	1	-	HGNC	10004	-	-	-	-	-	-	0.2907	-	-	-	-	-	-	-	-	-
rs4791223	17:63183409-63183409	G	downstream_gene_variant	MODIFIER	RP11-160O5.1	ENSG00000263470	Transcript	ENST00000582940.1	lincRNA	-	-	-	-	-	-	-	-	-	rs4791223	76233	1	-	Clone_based_vega_gene	-	-	-	-	-	-	-	0.2907	-	-	-	-	-	-	-	-	-
rs4791223	17:63183409-63183409	G	downstream_gene_variant	MODIFIER	RGS9	ENSG00000108370	Transcript	ENST00000583473.1	retained_intron	-	-	-	-	-	-	-	-	-	rs4791223	28500	1	-	HGNC	10004	-	-	-	-	-	-	0.2907	-	-	-	-	-	-	-	-	-
rs4791223	17:63183409-63183409	G	downstream_gene_variant	MODIFIER	RGS9	ENSG00000108370	Transcript	ENST00000577186.1	processed_transcript	-	-	-	-	-	-	-	-	-	rs4791223	7254	1	-	HGNC	10004	-	-	-	-	-	-	0.2907	-	-	-	-	-	-	-	-	-
rs4791223	17:63183409-63183409	G	upstream_gene_variant	MODIFIER	RP11-169I9.2	ENSG00000265883	Transcript	ENST00000582031.1	processed_pseudogene	-	-	-	-	-	-	-	-	-	rs4791223	1809	-1	-	Clone_based_vega_gene	-	-	-	-	-	-	-	0.2907	-	-	-	-	-	-	-	-	-
rs4791223	17:63183409-63183409	G	upstream_gene_variant	MODIFIER	RGS9	ENSG00000108370	Transcript	ENST00000577595.1	retained_intron	-	-	-	-	-	-	-	-	-	rs4791223	1413	1	-	HGNC	10004	-	-	-	-	-	-	0.2907	-	-	-	-	-	-	-	-	-
rs7207726	17:63184823-63184823	C	intron_variant	MODIFIER	RGS9	ENSG00000108370	Transcript	ENST00000262406.9	protein_coding	-	9/18	-	-	-	-	-	-	-	rs7207726	-	1	-	HGNC	10004	-	-	-	-	-	-	0.4585	-	-	-	-	-	-	-	-	-
rs7207726	17:63184823-63184823	C	intron_variant	MODIFIER	RGS9	ENSG00000108370	Transcript	ENST00000443584.3	protein_coding	-	9/17	-	-	-	-	-	-	-	rs7207726	-	1	-	HGNC	10004	-	-	-	-	-	-	0.4585	-	-	-	-	-	-	-	-	-
rs7207726	17:63184823-63184823	C	intron_variant	MODIFIER	RGS9	ENSG00000108370	Transcript	ENST00000449996.3	protein_coding	-	9/18	-	-	-	-	-	-	-	rs7207726	-	1	-	HGNC	10004	-	-	-	-	-	-	0.4585	-	-	-	-	-	-	-	-	-
rs7207726	17:63184823-63184823	C	non_coding_transcript_exon_variant	MODIFIER	RGS9	ENSG00000108370	Transcript	ENST00000577595.1	retained_intron	1/10	-	-	-	2	-	-	-	-	rs7207726	-	1	-	HGNC	10004	-	-	-	-	-	-	0.4585	-	-	-	-	-	-	-	-	-
rs7207726	17:63184823-63184823	C	intron_variant,non_coding_transcript_variant	MODIFIER	RGS9	ENSG00000108370	Transcript	ENST00000581175.1	retained_intron	-	9/16	-	-	-	-	-	-	-	rs7207726	-	1	-	HGNC	10004	-	-	-	-	-	-	0.4585	-	-	-	-	-	-	-	-	-
rs7207726	17:63184823-63184823	C	intron_variant,NMD_transcript_variant	MODIFIER	RGS9	ENSG00000108370	Transcript	ENST00000584234.1	nonsense_mediated_decay	-	9/18	-	-	-	-	-	-	-	rs7207726	-	1	-	HGNC	10004	-	-	-	-	-	-	0.4585	-	-	-	-	-	-	-	-	-
rs7207726	17:63184823-63184823	C	downstream_gene_variant	MODIFIER	RP11-160O5.1	ENSG00000263470	Transcript	ENST00000582940.1	lincRNA	-	-	-	-	-	-	-	-	-	rs7207726	77647	1	-	Clone_based_vega_gene	-	-	-	-	-	-	-	0.4585	-	-	-	-	-	-	-	-	-
rs7207726	17:63184823-63184823	C	downstream_gene_variant	MODIFIER	RGS9	ENSG00000108370	Transcript	ENST00000583473.1	retained_intron	-	-	-	-	-	-	-	-	-	rs7207726	29914	1	-	HGNC	10004	-	-	-	-	-	-	0.4585	-	-	-	-	-	-	-	-	-
rs7207726	17:63184823-63184823	C	downstream_gene_variant	MODIFIER	RGS9	ENSG00000108370	Transcript	ENST00000577186.1	processed_transcript	-	-	-	-	-	-	-	-	-	rs7207726	8668	1	-	HGNC	10004	-	-	-	-	-	-	0.4585	-	-	-	-	-	-	-	-	-
rs7207726	17:63184823-63184823	C	upstream_gene_variant	MODIFIER	RP11-169I9.2	ENSG00000265883	Transcript	ENST00000582031.1	processed_pseudogene	-	-	-	-	-	-	-	-	-	rs7207726	3223	-1	-	Clone_based_vega_gene	-	-	-	-	-	-	-	0.4585	-	-	-	-	-	-	-	-	-
rs11658673	17:63185117-63185117	T	intron_variant	MODIFIER	RGS9	ENSG00000108370	Transcript	ENST00000262406.9	protein_coding	-	9/18	-	-	-	-	-	-	-	rs11658673	-	1	-	HGNC	10004	-	-	-	-	-	-	0.2752	-	-	-	-	-	-	-	-	-
rs11658673	17:63185117-63185117	T	intron_variant	MODIFIER	RGS9	ENSG00000108370	Transcript	ENST00000443584.3	protein_coding	-	9/17	-	-	-	-	-	-	-	rs11658673	-	1	-	HGNC	10004	-	-	-	-	-	-	0.2752	-	-	-	-	-	-	-	-	-
rs11658673	17:63185117-63185117	T	intron_variant	MODIFIER	RGS9	ENSG00000108370	Transcript	ENST00000449996.3	protein_coding	-	9/18	-	-	-	-	-	-	-	rs11658673	-	1	-	HGNC	10004	-	-	-	-	-	-	0.2752	-	-	-	-	-	-	-	-	-
rs11658673	17:63185117-63185117	T	non_coding_transcript_exon_variant	MODIFIER	RGS9	ENSG00000108370	Transcript	ENST00000577595.1	retained_intron	1/10	-	-	-	296	-	-	-	-	rs11658673	-	1	-	HGNC	10004	-	-	-	-	-	-	0.2752	-	-	-	-	-	-	-	-	-
rs11658673	17:63185117-63185117	T	intron_variant,non_coding_transcript_variant	MODIFIER	RGS9	ENSG00000108370	Transcript	ENST00000581175.1	retained_intron	-	9/16	-	-	-	-	-	-	-	rs11658673	-	1	-	HGNC	10004	-	-	-	-	-	-	0.2752	-	-	-	-	-	-	-	-	-
rs11658673	17:63185117-63185117	T	intron_variant,NMD_transcript_variant	MODIFIER	RGS9	ENSG00000108370	Transcript	ENST00000584234.1	nonsense_mediated_decay	-	9/18	-	-	-	-	-	-	-	rs11658673	-	1	-	HGNC	10004	-	-	-	-	-	-	0.2752	-	-	-	-	-	-	-	-	-
rs11658673	17:63185117-63185117	T	downstream_gene_variant	MODIFIER	RP11-160O5.1	ENSG00000263470	Transcript	ENST00000582940.1	lincRNA	-	-	-	-	-	-	-	-	-	rs11658673	77941	1	-	Clone_based_vega_gene	-	-	-	-	-	-	-	0.2752	-	-	-	-	-	-	-	-	-
rs11658673	17:63185117-63185117	T	downstream_gene_variant	MODIFIER	RGS9	ENSG00000108370	Transcript	ENST00000583473.1	retained_intron	-	-	-	-	-	-	-	-	-	rs11658673	30208	1	-	HGNC	10004	-	-	-	-	-	-	0.2752	-	-	-	-	-	-	-	-	-
rs11658673	17:63185117-63185117	T	downstream_gene_variant	MODIFIER	RGS9	ENSG00000108370	Transcript	ENST00000577186.1	processed_transcript	-	-	-	-	-	-	-	-	-	rs11658673	8962	1	-	HGNC	10004	-	-	-	-	-	-	0.2752	-	-	-	-	-	-	-	-	-
rs11658673	17:63185117-63185117	T	upstream_gene_variant	MODIFIER	RP11-169I9.2	ENSG00000265883	Transcript	ENST00000582031.1	processed_pseudogene	-	-	-	-	-	-	-	-	-	rs11658673	3517	-1	-	Clone_based_vega_gene	-	-	-	-	-	-	-	0.2752	-	-	-	-	-	-	-	-	-
rs11654243	17:63185129-63185129	C	intron_variant	MODIFIER	RGS9	ENSG00000108370	Transcript	ENST00000262406.9	protein_coding	-	9/18	-	-	-	-	-	-	-	rs11654243	-	1	-	HGNC	10004	-	-	-	-	-	-	0.275	-	-	-	-	-	-	-	-	-
rs11654243	17:63185129-63185129	C	intron_variant	MODIFIER	RGS9	ENSG00000108370	Transcript	ENST00000443584.3	protein_coding	-	9/17	-	-	-	-	-	-	-	rs11654243	-	1	-	HGNC	10004	-	-	-	-	-	-	0.275	-	-	-	-	-	-	-	-	-
rs11654243	17:63185129-63185129	C	intron_variant	MODIFIER	RGS9	ENSG00000108370	Transcript	ENST00000449996.3	protein_coding	-	9/18	-	-	-	-	-	-	-	rs11654243	-	1	-	HGNC	10004	-	-	-	-	-	-	0.275	-	-	-	-	-	-	-	-	-
rs11654243	17:63185129-63185129	C	non_coding_transcript_exon_variant	MODIFIER	RGS9	ENSG00000108370	Transcript	ENST00000577595.1	retained_intron	1/10	-	-	-	308	-	-	-	-	rs11654243	-	1	-	HGNC	10004	-	-	-	-	-	-	0.275	-	-	-	-	-	-	-	-	-
rs11654243	17:63185129-63185129	C	intron_variant,non_coding_transcript_variant	MODIFIER	RGS9	ENSG00000108370	Transcript	ENST00000581175.1	retained_intron	-	9/16	-	-	-	-	-	-	-	rs11654243	-	1	-	HGNC	10004	-	-	-	-	-	-	0.275	-	-	-	-	-	-	-	-	-
rs11654243	17:63185129-63185129	C	intron_variant,NMD_transcript_variant	MODIFIER	RGS9	ENSG00000108370	Transcript	ENST00000584234.1	nonsense_mediated_decay	-	9/18	-	-	-	-	-	-	-	rs11654243	-	1	-	HGNC	10004	-	-	-	-	-	-	0.275	-	-	-	-	-	-	-	-	-
rs11654243	17:63185129-63185129	C	downstream_gene_variant	MODIFIER	RP11-160O5.1	ENSG00000263470	Transcript	ENST00000582940.1	lincRNA	-	-	-	-	-	-	-	-	-	rs11654243	77953	1	-	Clone_based_vega_gene	-	-	-	-	-	-	-	0.275	-	-	-	-	-	-	-	-	-
rs11654243	17:63185129-63185129	C	downstream_gene_variant	MODIFIER	RGS9	ENSG00000108370	Transcript	ENST00000583473.1	retained_intron	-	-	-	-	-	-	-	-	-	rs11654243	30220	1	-	HGNC	10004	-	-	-	-	-	-	0.275	-	-	-	-	-	-	-	-	-
rs11654243	17:63185129-63185129	C	downstream_gene_variant	MODIFIER	RGS9	ENSG00000108370	Transcript	ENST00000577186.1	processed_transcript	-	-	-	-	-	-	-	-	-	rs11654243	8974	1	-	HGNC	10004	-	-	-	-	-	-	0.275	-	-	-	-	-	-	-	-	-
rs11654243	17:63185129-63185129	C	upstream_gene_variant	MODIFIER	RP11-169I9.2	ENSG00000265883	Transcript	ENST00000582031.1	processed_pseudogene	-	-	-	-	-	-	-	-	-	rs11654243	3529	-1	-	Clone_based_vega_gene	-	-	-	-	-	-	-	0.275	-	-	-	-	-	-	-	-	-
rs16960957	17:63185185-63185185	G	intron_variant	MODIFIER	RGS9	ENSG00000108370	Transcript	ENST00000262406.9	protein_coding	-	9/18	-	-	-	-	-	-	-	rs16960957	-	1	-	HGNC	10004	-	-	-	-	-	-	0.275	-	-	-	-	-	-	-	-	-
rs16960957	17:63185185-63185185	G	intron_variant	MODIFIER	RGS9	ENSG00000108370	Transcript	ENST00000443584.3	protein_coding	-	9/17	-	-	-	-	-	-	-	rs16960957	-	1	-	HGNC	10004	-	-	-	-	-	-	0.275	-	-	-	-	-	-	-	-	-
rs16960957	17:63185185-63185185	G	intron_variant	MODIFIER	RGS9	ENSG00000108370	Transcript	ENST00000449996.3	protein_coding	-	9/18	-	-	-	-	-	-	-	rs16960957	-	1	-	HGNC	10004	-	-	-	-	-	-	0.275	-	-	-	-	-	-	-	-	-
rs16960957	17:63185185-63185185	G	non_coding_transcript_exon_variant	MODIFIER	RGS9	ENSG00000108370	Transcript	ENST00000577595.1	retained_intron	1/10	-	-	-	364	-	-	-	-	rs16960957	-	1	-	HGNC	10004	-	-	-	-	-	-	0.275	-	-	-	-	-	-	-	-	-
rs16960957	17:63185185-63185185	G	intron_variant,non_coding_transcript_variant	MODIFIER	RGS9	ENSG00000108370	Transcript	ENST00000581175.1	retained_intron	-	9/16	-	-	-	-	-	-	-	rs16960957	-	1	-	HGNC	10004	-	-	-	-	-	-	0.275	-	-	-	-	-	-	-	-	-
rs16960957	17:63185185-63185185	G	intron_variant,NMD_transcript_variant	MODIFIER	RGS9	ENSG00000108370	Transcript	ENST00000584234.1	nonsense_mediated_decay	-	9/18	-	-	-	-	-	-	-	rs16960957	-	1	-	HGNC	10004	-	-	-	-	-	-	0.275	-	-	-	-	-	-	-	-	-
rs16960957	17:63185185-63185185	G	downstream_gene_variant	MODIFIER	RP11-160O5.1	ENSG00000263470	Transcript	ENST00000582940.1	lincRNA	-	-	-	-	-	-	-	-	-	rs16960957	78009	1	-	Clone_based_vega_gene	-	-	-	-	-	-	-	0.275	-	-	-	-	-	-	-	-	-
rs16960957	17:63185185-63185185	G	downstream_gene_variant	MODIFIER	RGS9	ENSG00000108370	Transcript	ENST00000583473.1	retained_intron	-	-	-	-	-	-	-	-	-	rs16960957	30276	1	-	HGNC	10004	-	-	-	-	-	-	0.275	-	-	-	-	-	-	-	-	-
rs16960957	17:63185185-63185185	G	downstream_gene_variant	MODIFIER	RGS9	ENSG00000108370	Transcript	ENST00000577186.1	processed_transcript	-	-	-	-	-	-	-	-	-	rs16960957	9030	1	-	HGNC	10004	-	-	-	-	-	-	0.275	-	-	-	-	-	-	-	-	-
rs16960957	17:63185185-63185185	G	upstream_gene_variant	MODIFIER	RP11-169I9.2	ENSG00000265883	Transcript	ENST00000582031.1	processed_pseudogene	-	-	-	-	-	-	-	-	-	rs16960957	3585	-1	-	Clone_based_vega_gene	-	-	-	-	-	-	-	0.275	-	-	-	-	-	-	-	-	-
rs11658773	17:63185214-63185214	A	intron_variant	MODIFIER	RGS9	ENSG00000108370	Transcript	ENST00000262406.9	protein_coding	-	9/18	-	-	-	-	-	-	-	rs11658773	-	1	-	HGNC	10004	-	-	-	-	-	-	0.2752	-	-	-	-	-	-	-	-	-
rs11658773	17:63185214-63185214	C	intron_variant	MODIFIER	RGS9	ENSG00000108370	Transcript	ENST00000262406.9	protein_coding	-	9/18	-	-	-	-	-	-	-	rs11658773	-	1	-	HGNC	10004	-	-	-	-	-	-	-	-	-	-	-	-	-	-	-	-
rs11658773	17:63185214-63185214	A	intron_variant	MODIFIER	RGS9	ENSG00000108370	Transcript	ENST00000443584.3	protein_coding	-	9/17	-	-	-	-	-	-	-	rs11658773	-	1	-	HGNC	10004	-	-	-	-	-	-	0.2752	-	-	-	-	-	-	-	-	-
rs11658773	17:63185214-63185214	C	intron_variant	MODIFIER	RGS9	ENSG00000108370	Transcript	ENST00000443584.3	protein_coding	-	9/17	-	-	-	-	-	-	-	rs11658773	-	1	-	HGNC	10004	-	-	-	-	-	-	-	-	-	-	-	-	-	-	-	-
rs11658773	17:63185214-63185214	A	intron_variant	MODIFIER	RGS9	ENSG00000108370	Transcript	ENST00000449996.3	protein_coding	-	9/18	-	-	-	-	-	-	-	rs11658773	-	1	-	HGNC	10004	-	-	-	-	-	-	0.2752	-	-	-	-	-	-	-	-	-
rs11658773	17:63185214-63185214	C	intron_variant	MODIFIER	RGS9	ENSG00000108370	Transcript	ENST00000449996.3	protein_coding	-	9/18	-	-	-	-	-	-	-	rs11658773	-	1	-	HGNC	10004	-	-	-	-	-	-	-	-	-	-	-	-	-	-	-	-
rs11658773	17:63185214-63185214	A	non_coding_transcript_exon_variant	MODIFIER	RGS9	ENSG00000108370	Transcript	ENST00000577595.1	retained_intron	1/10	-	-	-	393	-	-	-	-	rs11658773	-	1	-	HGNC	10004	-	-	-	-	-	-	0.2752	-	-	-	-	-	-	-	-	-
rs11658773	17:63185214-63185214	C	non_coding_transcript_exon_variant	MODIFIER	RGS9	ENSG00000108370	Transcript	ENST00000577595.1	retained_intron	1/10	-	-	-	393	-	-	-	-	rs11658773	-	1	-	HGNC	10004	-	-	-	-	-	-	-	-	-	-	-	-	-	-	-	-
rs11658773	17:63185214-63185214	A	intron_variant,non_coding_transcript_variant	MODIFIER	RGS9	ENSG00000108370	Transcript	ENST00000581175.1	retained_intron	-	9/16	-	-	-	-	-	-	-	rs11658773	-	1	-	HGNC	10004	-	-	-	-	-	-	0.2752	-	-	-	-	-	-	-	-	-
rs11658773	17:63185214-63185214	C	intron_variant,non_coding_transcript_variant	MODIFIER	RGS9	ENSG00000108370	Transcript	ENST00000581175.1	retained_intron	-	9/16	-	-	-	-	-	-	-	rs11658773	-	1	-	HGNC	10004	-	-	-	-	-	-	-	-	-	-	-	-	-	-	-	-
rs11658773	17:63185214-63185214	A	intron_variant,NMD_transcript_variant	MODIFIER	RGS9	ENSG00000108370	Transcript	ENST00000584234.1	nonsense_mediated_decay	-	9/18	-	-	-	-	-	-	-	rs11658773	-	1	-	HGNC	10004	-	-	-	-	-	-	0.2752	-	-	-	-	-	-	-	-	-
rs11658773	17:63185214-63185214	C	intron_variant,NMD_transcript_variant	MODIFIER	RGS9	ENSG00000108370	Transcript	ENST00000584234.1	nonsense_mediated_decay	-	9/18	-	-	-	-	-	-	-	rs11658773	-	1	-	HGNC	10004	-	-	-	-	-	-	-	-	-	-	-	-	-	-	-	-
rs11658773	17:63185214-63185214	A	downstream_gene_variant	MODIFIER	RP11-160O5.1	ENSG00000263470	Transcript	ENST00000582940.1	lincRNA	-	-	-	-	-	-	-	-	-	rs11658773	78038	1	-	Clone_based_vega_gene	-	-	-	-	-	-	-	0.2752	-	-	-	-	-	-	-	-	-
rs11658773	17:63185214-63185214	C	downstream_gene_variant	MODIFIER	RP11-160O5.1	ENSG00000263470	Transcript	ENST00000582940.1	lincRNA	-	-	-	-	-	-	-	-	-	rs11658773	78038	1	-	Clone_based_vega_gene	-	-	-	-	-	-	-	-	-	-	-	-	-	-	-	-	-
rs11658773	17:63185214-63185214	A	downstream_gene_variant	MODIFIER	RGS9	ENSG00000108370	Transcript	ENST00000583473.1	retained_intron	-	-	-	-	-	-	-	-	-	rs11658773	30305	1	-	HGNC	10004	-	-	-	-	-	-	0.2752	-	-	-	-	-	-	-	-	-
rs11658773	17:63185214-63185214	C	downstream_gene_variant	MODIFIER	RGS9	ENSG00000108370	Transcript	ENST00000583473.1	retained_intron	-	-	-	-	-	-	-	-	-	rs11658773	30305	1	-	HGNC	10004	-	-	-	-	-	-	-	-	-	-	-	-	-	-	-	-
rs11658773	17:63185214-63185214	A	downstream_gene_variant	MODIFIER	RGS9	ENSG00000108370	Transcript	ENST00000577186.1	processed_transcript	-	-	-	-	-	-	-	-	-	rs11658773	9059	1	-	HGNC	10004	-	-	-	-	-	-	0.2752	-	-	-	-	-	-	-	-	-
rs11658773	17:63185214-63185214	C	downstream_gene_variant	MODIFIER	RGS9	ENSG00000108370	Transcript	ENST00000577186.1	processed_transcript	-	-	-	-	-	-	-	-	-	rs11658773	9059	1	-	HGNC	10004	-	-	-	-	-	-	-	-	-	-	-	-	-	-	-	-
rs11658773	17:63185214-63185214	A	upstream_gene_variant	MODIFIER	RP11-169I9.2	ENSG00000265883	Transcript	ENST00000582031.1	processed_pseudogene	-	-	-	-	-	-	-	-	-	rs11658773	3614	-1	-	Clone_based_vega_gene	-	-	-	-	-	-	-	0.2752	-	-	-	-	-	-	-	-	-
rs11658773	17:63185214-63185214	C	upstream_gene_variant	MODIFIER	RP11-169I9.2	ENSG00000265883	Transcript	ENST00000582031.1	processed_pseudogene	-	-	-	-	-	-	-	-	-	rs11658773	3614	-1	-	Clone_based_vega_gene	-	-	-	-	-	-	-	-	-	-	-	-	-	-	-	-	-
rs59885956	17:63185828-63185828	T	intron_variant	MODIFIER	RGS9	ENSG00000108370	Transcript	ENST00000262406.9	protein_coding	-	10/18	-	-	-	-	-	-	-	rs59885956	-	1	-	HGNC	10004	-	-	-	-	-	-	0.0918	-	-	-	-	-	-	-	-	-
rs59885956	17:63185828-63185828	T	intron_variant	MODIFIER	RGS9	ENSG00000108370	Transcript	ENST00000443584.3	protein_coding	-	10/17	-	-	-	-	-	-	-	rs59885956	-	1	-	HGNC	10004	-	-	-	-	-	-	0.0918	-	-	-	-	-	-	-	-	-
rs59885956	17:63185828-63185828	T	intron_variant	MODIFIER	RGS9	ENSG00000108370	Transcript	ENST00000449996.3	protein_coding	-	10/18	-	-	-	-	-	-	-	rs59885956	-	1	-	HGNC	10004	-	-	-	-	-	-	0.0918	-	-	-	-	-	-	-	-	-
rs59885956	17:63185828-63185828	T	intron_variant,non_coding_transcript_variant	MODIFIER	RGS9	ENSG00000108370	Transcript	ENST00000577595.1	retained_intron	-	1/9	-	-	-	-	-	-	-	rs59885956	-	1	-	HGNC	10004	-	-	-	-	-	-	0.0918	-	-	-	-	-	-	-	-	-
rs59885956	17:63185828-63185828	T	intron_variant,non_coding_transcript_variant	MODIFIER	RGS9	ENSG00000108370	Transcript	ENST00000581175.1	retained_intron	-	10/16	-	-	-	-	-	-	-	rs59885956	-	1	-	HGNC	10004	-	-	-	-	-	-	0.0918	-	-	-	-	-	-	-	-	-
rs59885956	17:63185828-63185828	T	intron_variant,NMD_transcript_variant	MODIFIER	RGS9	ENSG00000108370	Transcript	ENST00000584234.1	nonsense_mediated_decay	-	10/18	-	-	-	-	-	-	-	rs59885956	-	1	-	HGNC	10004	-	-	-	-	-	-	0.0918	-	-	-	-	-	-	-	-	-
rs59885956	17:63185828-63185828	T	downstream_gene_variant	MODIFIER	RP11-160O5.1	ENSG00000263470	Transcript	ENST00000582940.1	lincRNA	-	-	-	-	-	-	-	-	-	rs59885956	78652	1	-	Clone_based_vega_gene	-	-	-	-	-	-	-	0.0918	-	-	-	-	-	-	-	-	-
rs59885956	17:63185828-63185828	T	downstream_gene_variant	MODIFIER	RGS9	ENSG00000108370	Transcript	ENST00000583473.1	retained_intron	-	-	-	-	-	-	-	-	-	rs59885956	30919	1	-	HGNC	10004	-	-	-	-	-	-	0.0918	-	-	-	-	-	-	-	-	-
rs59885956	17:63185828-63185828	T	downstream_gene_variant	MODIFIER	RGS9	ENSG00000108370	Transcript	ENST00000577186.1	processed_transcript	-	-	-	-	-	-	-	-	-	rs59885956	9673	1	-	HGNC	10004	-	-	-	-	-	-	0.0918	-	-	-	-	-	-	-	-	-
rs59885956	17:63185828-63185828	T	upstream_gene_variant	MODIFIER	RP11-169I9.2	ENSG00000265883	Transcript	ENST00000582031.1	processed_pseudogene	-	-	-	-	-	-	-	-	-	rs59885956	4228	-1	-	Clone_based_vega_gene	-	-	-	-	-	-	-	0.0918	-	-	-	-	-	-	-	-	-
rs8080929	17:63188025-63188025	C	intron_variant	MODIFIER	RGS9	ENSG00000108370	Transcript	ENST00000262406.9	protein_coding	-	11/18	-	-	-	-	-	-	-	rs8080929,COSV52225440	-	1	-	HGNC	10004	-	-	-	-	-	-	0.2522	-	0,1	0,1	-	-	-	-	-	-
rs8080929	17:63188025-63188025	C	intron_variant	MODIFIER	RGS9	ENSG00000108370	Transcript	ENST00000443584.3	protein_coding	-	11/17	-	-	-	-	-	-	-	rs8080929,COSV52225440	-	1	-	HGNC	10004	-	-	-	-	-	-	0.2522	-	0,1	0,1	-	-	-	-	-	-
rs8080929	17:63188025-63188025	C	intron_variant	MODIFIER	RGS9	ENSG00000108370	Transcript	ENST00000449996.3	protein_coding	-	11/18	-	-	-	-	-	-	-	rs8080929,COSV52225440	-	1	-	HGNC	10004	-	-	-	-	-	-	0.2522	-	0,1	0,1	-	-	-	-	-	-
rs8080929	17:63188025-63188025	C	intron_variant,non_coding_transcript_variant	MODIFIER	RGS9	ENSG00000108370	Transcript	ENST00000577595.1	retained_intron	-	2/9	-	-	-	-	-	-	-	rs8080929,COSV52225440	-	1	-	HGNC	10004	-	-	-	-	-	-	0.2522	-	0,1	0,1	-	-	-	-	-	-
rs8080929	17:63188025-63188025	C	intron_variant,non_coding_transcript_variant	MODIFIER	RGS9	ENSG00000108370	Transcript	ENST00000581175.1	retained_intron	-	11/16	-	-	-	-	-	-	-	rs8080929,COSV52225440	-	1	-	HGNC	10004	-	-	-	-	-	-	0.2522	-	0,1	0,1	-	-	-	-	-	-
rs8080929	17:63188025-63188025	C	intron_variant,NMD_transcript_variant	MODIFIER	RGS9	ENSG00000108370	Transcript	ENST00000584234.1	nonsense_mediated_decay	-	11/18	-	-	-	-	-	-	-	rs8080929,COSV52225440	-	1	-	HGNC	10004	-	-	-	-	-	-	0.2522	-	0,1	0,1	-	-	-	-	-	-
rs8080929	17:63188025-63188025	C	regulatory_region_variant	MODIFIER	-	-	RegulatoryFeature	ENSR00001133537	promoter_flanking_region	-	-	-	-	-	-	-	-	-	rs8080929,COSV52225440	-	-	-	-	-	-	-	-	-	-	-	0.2522	-	0,1	0,1	-	-	-	-	-	-
rs8080929	17:63188025-63188025	C	TF_binding_site_variant	MODIFIER	-	-	MotifFeature	ENSM00908666871	-	-	-	-	-	-	-	-	-	-	rs8080929,COSV52225440	-	1	-	-	-	-	-	-	-	-	-	0.2522	-	0,1	0,1	-	ENSPFM0238	5	Y	0.05	GCM1::MAX
rs8080929	17:63188025-63188025	C	TF_binding_site_variant	MODIFIER	-	-	MotifFeature	ENSM00910385357	-	-	-	-	-	-	-	-	-	-	rs8080929,COSV52225440	-	1	-	-	-	-	-	-	-	-	-	0.2522	-	0,1	0,1	-	ENSPFM0597	1	N	-0.007	TFAP2C::MAX
rs8080929	17:63188025-63188025	C	downstream_gene_variant	MODIFIER	RP11-160O5.1	ENSG00000263470	Transcript	ENST00000582940.1	lincRNA	-	-	-	-	-	-	-	-	-	rs8080929,COSV52225440	80849	1	-	Clone_based_vega_gene	-	-	-	-	-	-	-	0.2522	-	0,1	0,1	-	-	-	-	-	-
rs8080929	17:63188025-63188025	C	downstream_gene_variant	MODIFIER	RGS9	ENSG00000108370	Transcript	ENST00000583473.1	retained_intron	-	-	-	-	-	-	-	-	-	rs8080929,COSV52225440	33116	1	-	HGNC	10004	-	-	-	-	-	-	0.2522	-	0,1	0,1	-	-	-	-	-	-
rs8080929	17:63188025-63188025	C	downstream_gene_variant	MODIFIER	RGS9	ENSG00000108370	Transcript	ENST00000577186.1	processed_transcript	-	-	-	-	-	-	-	-	-	rs8080929,COSV52225440	11870	1	-	HGNC	10004	-	-	-	-	-	-	0.2522	-	0,1	0,1	-	-	-	-	-	-
rs8080929	17:63188025-63188025	C	upstream_gene_variant	MODIFIER	RP11-169I9.2	ENSG00000265883	Transcript	ENST00000582031.1	processed_pseudogene	-	-	-	-	-	-	-	-	-	rs8080929,COSV52225440	6425	-1	-	Clone_based_vega_gene	-	-	-	-	-	-	-	0.2522	-	0,1	0,1	-	-	-	-	-	-
rs8065725	17:63188469-63188469	A	intron_variant	MODIFIER	RGS9	ENSG00000108370	Transcript	ENST00000262406.9	protein_coding	-	11/18	-	-	-	-	-	-	-	rs8065725	-	1	-	HGNC	10004	-	-	-	-	-	-	-	-	-	-	-	-	-	-	-	-
rs8065725	17:63188469-63188469	T	intron_variant	MODIFIER	RGS9	ENSG00000108370	Transcript	ENST00000262406.9	protein_coding	-	11/18	-	-	-	-	-	-	-	rs8065725	-	1	-	HGNC	10004	-	-	-	-	-	-	0.2524	-	-	-	-	-	-	-	-	-
rs8065725	17:63188469-63188469	A	intron_variant	MODIFIER	RGS9	ENSG00000108370	Transcript	ENST00000443584.3	protein_coding	-	11/17	-	-	-	-	-	-	-	rs8065725	-	1	-	HGNC	10004	-	-	-	-	-	-	-	-	-	-	-	-	-	-	-	-
rs8065725	17:63188469-63188469	T	intron_variant	MODIFIER	RGS9	ENSG00000108370	Transcript	ENST00000443584.3	protein_coding	-	11/17	-	-	-	-	-	-	-	rs8065725	-	1	-	HGNC	10004	-	-	-	-	-	-	0.2524	-	-	-	-	-	-	-	-	-
rs8065725	17:63188469-63188469	A	intron_variant	MODIFIER	RGS9	ENSG00000108370	Transcript	ENST00000449996.3	protein_coding	-	11/18	-	-	-	-	-	-	-	rs8065725	-	1	-	HGNC	10004	-	-	-	-	-	-	-	-	-	-	-	-	-	-	-	-
rs8065725	17:63188469-63188469	T	intron_variant	MODIFIER	RGS9	ENSG00000108370	Transcript	ENST00000449996.3	protein_coding	-	11/18	-	-	-	-	-	-	-	rs8065725	-	1	-	HGNC	10004	-	-	-	-	-	-	0.2524	-	-	-	-	-	-	-	-	-
rs8065725	17:63188469-63188469	A	intron_variant,non_coding_transcript_variant	MODIFIER	RGS9	ENSG00000108370	Transcript	ENST00000577595.1	retained_intron	-	2/9	-	-	-	-	-	-	-	rs8065725	-	1	-	HGNC	10004	-	-	-	-	-	-	-	-	-	-	-	-	-	-	-	-
rs8065725	17:63188469-63188469	T	intron_variant,non_coding_transcript_variant	MODIFIER	RGS9	ENSG00000108370	Transcript	ENST00000577595.1	retained_intron	-	2/9	-	-	-	-	-	-	-	rs8065725	-	1	-	HGNC	10004	-	-	-	-	-	-	0.2524	-	-	-	-	-	-	-	-	-
rs8065725	17:63188469-63188469	A	intron_variant,non_coding_transcript_variant	MODIFIER	RGS9	ENSG00000108370	Transcript	ENST00000581175.1	retained_intron	-	11/16	-	-	-	-	-	-	-	rs8065725	-	1	-	HGNC	10004	-	-	-	-	-	-	-	-	-	-	-	-	-	-	-	-
rs8065725	17:63188469-63188469	T	intron_variant,non_coding_transcript_variant	MODIFIER	RGS9	ENSG00000108370	Transcript	ENST00000581175.1	retained_intron	-	11/16	-	-	-	-	-	-	-	rs8065725	-	1	-	HGNC	10004	-	-	-	-	-	-	0.2524	-	-	-	-	-	-	-	-	-
rs8065725	17:63188469-63188469	A	intron_variant,NMD_transcript_variant	MODIFIER	RGS9	ENSG00000108370	Transcript	ENST00000584234.1	nonsense_mediated_decay	-	11/18	-	-	-	-	-	-	-	rs8065725	-	1	-	HGNC	10004	-	-	-	-	-	-	-	-	-	-	-	-	-	-	-	-
rs8065725	17:63188469-63188469	T	intron_variant,NMD_transcript_variant	MODIFIER	RGS9	ENSG00000108370	Transcript	ENST00000584234.1	nonsense_mediated_decay	-	11/18	-	-	-	-	-	-	-	rs8065725	-	1	-	HGNC	10004	-	-	-	-	-	-	0.2524	-	-	-	-	-	-	-	-	-
rs8065725	17:63188469-63188469	A	regulatory_region_variant	MODIFIER	-	-	RegulatoryFeature	ENSR00001133537	promoter_flanking_region	-	-	-	-	-	-	-	-	-	rs8065725	-	-	-	-	-	-	-	-	-	-	-	-	-	-	-	-	-	-	-	-	-
rs8065725	17:63188469-63188469	T	regulatory_region_variant	MODIFIER	-	-	RegulatoryFeature	ENSR00001133537	promoter_flanking_region	-	-	-	-	-	-	-	-	-	rs8065725	-	-	-	-	-	-	-	-	-	-	-	0.2524	-	-	-	-	-	-	-	-	-
rs8065725	17:63188469-63188469	A	downstream_gene_variant	MODIFIER	RP11-160O5.1	ENSG00000263470	Transcript	ENST00000582940.1	lincRNA	-	-	-	-	-	-	-	-	-	rs8065725	81293	1	-	Clone_based_vega_gene	-	-	-	-	-	-	-	-	-	-	-	-	-	-	-	-	-
rs8065725	17:63188469-63188469	T	downstream_gene_variant	MODIFIER	RP11-160O5.1	ENSG00000263470	Transcript	ENST00000582940.1	lincRNA	-	-	-	-	-	-	-	-	-	rs8065725	81293	1	-	Clone_based_vega_gene	-	-	-	-	-	-	-	0.2524	-	-	-	-	-	-	-	-	-
rs8065725	17:63188469-63188469	A	downstream_gene_variant	MODIFIER	RGS9	ENSG00000108370	Transcript	ENST00000583473.1	retained_intron	-	-	-	-	-	-	-	-	-	rs8065725	33560	1	-	HGNC	10004	-	-	-	-	-	-	-	-	-	-	-	-	-	-	-	-
rs8065725	17:63188469-63188469	T	downstream_gene_variant	MODIFIER	RGS9	ENSG00000108370	Transcript	ENST00000583473.1	retained_intron	-	-	-	-	-	-	-	-	-	rs8065725	33560	1	-	HGNC	10004	-	-	-	-	-	-	0.2524	-	-	-	-	-	-	-	-	-
rs8065725	17:63188469-63188469	A	downstream_gene_variant	MODIFIER	RGS9	ENSG00000108370	Transcript	ENST00000577186.1	processed_transcript	-	-	-	-	-	-	-	-	-	rs8065725	12314	1	-	HGNC	10004	-	-	-	-	-	-	-	-	-	-	-	-	-	-	-	-
rs8065725	17:63188469-63188469	T	downstream_gene_variant	MODIFIER	RGS9	ENSG00000108370	Transcript	ENST00000577186.1	processed_transcript	-	-	-	-	-	-	-	-	-	rs8065725	12314	1	-	HGNC	10004	-	-	-	-	-	-	0.2524	-	-	-	-	-	-	-	-	-
rs8065725	17:63188469-63188469	A	upstream_gene_variant	MODIFIER	RP11-169I9.2	ENSG00000265883	Transcript	ENST00000582031.1	processed_pseudogene	-	-	-	-	-	-	-	-	-	rs8065725	6869	-1	-	Clone_based_vega_gene	-	-	-	-	-	-	-	-	-	-	-	-	-	-	-	-	-
rs8065725	17:63188469-63188469	T	upstream_gene_variant	MODIFIER	RP11-169I9.2	ENSG00000265883	Transcript	ENST00000582031.1	processed_pseudogene	-	-	-	-	-	-	-	-	-	rs8065725	6869	-1	-	Clone_based_vega_gene	-	-	-	-	-	-	-	0.2524	-	-	-	-	-	-	-	-	-
rs11654390	17:63188724-63188724	G	intron_variant	MODIFIER	RGS9	ENSG00000108370	Transcript	ENST00000262406.9	protein_coding	-	11/18	-	-	-	-	-	-	-	rs11654390	-	1	-	HGNC	10004	-	-	-	-	-	-	0.2286	-	-	-	-	-	-	-	-	-
rs11654390	17:63188724-63188724	T	intron_variant	MODIFIER	RGS9	ENSG00000108370	Transcript	ENST00000262406.9	protein_coding	-	11/18	-	-	-	-	-	-	-	rs11654390	-	1	-	HGNC	10004	-	-	-	-	-	-	-	-	-	-	-	-	-	-	-	-
rs11654390	17:63188724-63188724	G	intron_variant	MODIFIER	RGS9	ENSG00000108370	Transcript	ENST00000443584.3	protein_coding	-	11/17	-	-	-	-	-	-	-	rs11654390	-	1	-	HGNC	10004	-	-	-	-	-	-	0.2286	-	-	-	-	-	-	-	-	-
rs11654390	17:63188724-63188724	T	intron_variant	MODIFIER	RGS9	ENSG00000108370	Transcript	ENST00000443584.3	protein_coding	-	11/17	-	-	-	-	-	-	-	rs11654390	-	1	-	HGNC	10004	-	-	-	-	-	-	-	-	-	-	-	-	-	-	-	-
rs11654390	17:63188724-63188724	G	intron_variant	MODIFIER	RGS9	ENSG00000108370	Transcript	ENST00000449996.3	protein_coding	-	11/18	-	-	-	-	-	-	-	rs11654390	-	1	-	HGNC	10004	-	-	-	-	-	-	0.2286	-	-	-	-	-	-	-	-	-
rs11654390	17:63188724-63188724	T	intron_variant	MODIFIER	RGS9	ENSG00000108370	Transcript	ENST00000449996.3	protein_coding	-	11/18	-	-	-	-	-	-	-	rs11654390	-	1	-	HGNC	10004	-	-	-	-	-	-	-	-	-	-	-	-	-	-	-	-
rs11654390	17:63188724-63188724	G	intron_variant,non_coding_transcript_variant	MODIFIER	RGS9	ENSG00000108370	Transcript	ENST00000577595.1	retained_intron	-	2/9	-	-	-	-	-	-	-	rs11654390	-	1	-	HGNC	10004	-	-	-	-	-	-	0.2286	-	-	-	-	-	-	-	-	-
rs11654390	17:63188724-63188724	T	intron_variant,non_coding_transcript_variant	MODIFIER	RGS9	ENSG00000108370	Transcript	ENST00000577595.1	retained_intron	-	2/9	-	-	-	-	-	-	-	rs11654390	-	1	-	HGNC	10004	-	-	-	-	-	-	-	-	-	-	-	-	-	-	-	-
rs11654390	17:63188724-63188724	G	intron_variant,non_coding_transcript_variant	MODIFIER	RGS9	ENSG00000108370	Transcript	ENST00000581175.1	retained_intron	-	11/16	-	-	-	-	-	-	-	rs11654390	-	1	-	HGNC	10004	-	-	-	-	-	-	0.2286	-	-	-	-	-	-	-	-	-
rs11654390	17:63188724-63188724	T	intron_variant,non_coding_transcript_variant	MODIFIER	RGS9	ENSG00000108370	Transcript	ENST00000581175.1	retained_intron	-	11/16	-	-	-	-	-	-	-	rs11654390	-	1	-	HGNC	10004	-	-	-	-	-	-	-	-	-	-	-	-	-	-	-	-
rs11654390	17:63188724-63188724	G	intron_variant,NMD_transcript_variant	MODIFIER	RGS9	ENSG00000108370	Transcript	ENST00000584234.1	nonsense_mediated_decay	-	11/18	-	-	-	-	-	-	-	rs11654390	-	1	-	HGNC	10004	-	-	-	-	-	-	0.2286	-	-	-	-	-	-	-	-	-
rs11654390	17:63188724-63188724	T	intron_variant,NMD_transcript_variant	MODIFIER	RGS9	ENSG00000108370	Transcript	ENST00000584234.1	nonsense_mediated_decay	-	11/18	-	-	-	-	-	-	-	rs11654390	-	1	-	HGNC	10004	-	-	-	-	-	-	-	-	-	-	-	-	-	-	-	-
rs11654390	17:63188724-63188724	G	regulatory_region_variant	MODIFIER	-	-	RegulatoryFeature	ENSR00001133537	promoter_flanking_region	-	-	-	-	-	-	-	-	-	rs11654390	-	-	-	-	-	-	-	-	-	-	-	0.2286	-	-	-	-	-	-	-	-	-
rs11654390	17:63188724-63188724	T	regulatory_region_variant	MODIFIER	-	-	RegulatoryFeature	ENSR00001133537	promoter_flanking_region	-	-	-	-	-	-	-	-	-	rs11654390	-	-	-	-	-	-	-	-	-	-	-	-	-	-	-	-	-	-	-	-	-
rs11654390	17:63188724-63188724	G	downstream_gene_variant	MODIFIER	RP11-160O5.1	ENSG00000263470	Transcript	ENST00000582940.1	lincRNA	-	-	-	-	-	-	-	-	-	rs11654390	81548	1	-	Clone_based_vega_gene	-	-	-	-	-	-	-	0.2286	-	-	-	-	-	-	-	-	-
rs11654390	17:63188724-63188724	T	downstream_gene_variant	MODIFIER	RP11-160O5.1	ENSG00000263470	Transcript	ENST00000582940.1	lincRNA	-	-	-	-	-	-	-	-	-	rs11654390	81548	1	-	Clone_based_vega_gene	-	-	-	-	-	-	-	-	-	-	-	-	-	-	-	-	-
rs11654390	17:63188724-63188724	G	downstream_gene_variant	MODIFIER	RGS9	ENSG00000108370	Transcript	ENST00000583473.1	retained_intron	-	-	-	-	-	-	-	-	-	rs11654390	33815	1	-	HGNC	10004	-	-	-	-	-	-	0.2286	-	-	-	-	-	-	-	-	-
rs11654390	17:63188724-63188724	T	downstream_gene_variant	MODIFIER	RGS9	ENSG00000108370	Transcript	ENST00000583473.1	retained_intron	-	-	-	-	-	-	-	-	-	rs11654390	33815	1	-	HGNC	10004	-	-	-	-	-	-	-	-	-	-	-	-	-	-	-	-
rs11654390	17:63188724-63188724	G	downstream_gene_variant	MODIFIER	RGS9	ENSG00000108370	Transcript	ENST00000577186.1	processed_transcript	-	-	-	-	-	-	-	-	-	rs11654390	12569	1	-	HGNC	10004	-	-	-	-	-	-	0.2286	-	-	-	-	-	-	-	-	-
rs11654390	17:63188724-63188724	T	downstream_gene_variant	MODIFIER	RGS9	ENSG00000108370	Transcript	ENST00000577186.1	processed_transcript	-	-	-	-	-	-	-	-	-	rs11654390	12569	1	-	HGNC	10004	-	-	-	-	-	-	-	-	-	-	-	-	-	-	-	-
rs11654390	17:63188724-63188724	G	upstream_gene_variant	MODIFIER	RP11-169I9.2	ENSG00000265883	Transcript	ENST00000582031.1	processed_pseudogene	-	-	-	-	-	-	-	-	-	rs11654390	7124	-1	-	Clone_based_vega_gene	-	-	-	-	-	-	-	0.2286	-	-	-	-	-	-	-	-	-
rs11654390	17:63188724-63188724	T	upstream_gene_variant	MODIFIER	RP11-169I9.2	ENSG00000265883	Transcript	ENST00000582031.1	processed_pseudogene	-	-	-	-	-	-	-	-	-	rs11654390	7124	-1	-	Clone_based_vega_gene	-	-	-	-	-	-	-	-	-	-	-	-	-	-	-	-	-
rs11654391	17:63188725-63188725	C	intron_variant	MODIFIER	RGS9	ENSG00000108370	Transcript	ENST00000262406.9	protein_coding	-	11/18	-	-	-	-	-	-	-	rs11654391	-	1	-	HGNC	10004	-	-	-	-	-	-	0.2286	-	-	-	-	-	-	-	-	-
rs11654391	17:63188725-63188725	C	intron_variant	MODIFIER	RGS9	ENSG00000108370	Transcript	ENST00000443584.3	protein_coding	-	11/17	-	-	-	-	-	-	-	rs11654391	-	1	-	HGNC	10004	-	-	-	-	-	-	0.2286	-	-	-	-	-	-	-	-	-
rs11654391	17:63188725-63188725	C	intron_variant	MODIFIER	RGS9	ENSG00000108370	Transcript	ENST00000449996.3	protein_coding	-	11/18	-	-	-	-	-	-	-	rs11654391	-	1	-	HGNC	10004	-	-	-	-	-	-	0.2286	-	-	-	-	-	-	-	-	-
rs11654391	17:63188725-63188725	C	intron_variant,non_coding_transcript_variant	MODIFIER	RGS9	ENSG00000108370	Transcript	ENST00000577595.1	retained_intron	-	2/9	-	-	-	-	-	-	-	rs11654391	-	1	-	HGNC	10004	-	-	-	-	-	-	0.2286	-	-	-	-	-	-	-	-	-
rs11654391	17:63188725-63188725	C	intron_variant,non_coding_transcript_variant	MODIFIER	RGS9	ENSG00000108370	Transcript	ENST00000581175.1	retained_intron	-	11/16	-	-	-	-	-	-	-	rs11654391	-	1	-	HGNC	10004	-	-	-	-	-	-	0.2286	-	-	-	-	-	-	-	-	-
rs11654391	17:63188725-63188725	C	intron_variant,NMD_transcript_variant	MODIFIER	RGS9	ENSG00000108370	Transcript	ENST00000584234.1	nonsense_mediated_decay	-	11/18	-	-	-	-	-	-	-	rs11654391	-	1	-	HGNC	10004	-	-	-	-	-	-	0.2286	-	-	-	-	-	-	-	-	-
rs11654391	17:63188725-63188725	C	regulatory_region_variant	MODIFIER	-	-	RegulatoryFeature	ENSR00001133537	promoter_flanking_region	-	-	-	-	-	-	-	-	-	rs11654391	-	-	-	-	-	-	-	-	-	-	-	0.2286	-	-	-	-	-	-	-	-	-
rs11654391	17:63188725-63188725	C	downstream_gene_variant	MODIFIER	RP11-160O5.1	ENSG00000263470	Transcript	ENST00000582940.1	lincRNA	-	-	-	-	-	-	-	-	-	rs11654391	81549	1	-	Clone_based_vega_gene	-	-	-	-	-	-	-	0.2286	-	-	-	-	-	-	-	-	-
rs11654391	17:63188725-63188725	C	downstream_gene_variant	MODIFIER	RGS9	ENSG00000108370	Transcript	ENST00000583473.1	retained_intron	-	-	-	-	-	-	-	-	-	rs11654391	33816	1	-	HGNC	10004	-	-	-	-	-	-	0.2286	-	-	-	-	-	-	-	-	-
rs11654391	17:63188725-63188725	C	downstream_gene_variant	MODIFIER	RGS9	ENSG00000108370	Transcript	ENST00000577186.1	processed_transcript	-	-	-	-	-	-	-	-	-	rs11654391	12570	1	-	HGNC	10004	-	-	-	-	-	-	0.2286	-	-	-	-	-	-	-	-	-
rs11654391	17:63188725-63188725	C	upstream_gene_variant	MODIFIER	RP11-169I9.2	ENSG00000265883	Transcript	ENST00000582031.1	processed_pseudogene	-	-	-	-	-	-	-	-	-	rs11654391	7125	-1	-	Clone_based_vega_gene	-	-	-	-	-	-	-	0.2286	-	-	-	-	-	-	-	-	-
rs9889653	17:63188752-63188752	A	intron_variant	MODIFIER	RGS9	ENSG00000108370	Transcript	ENST00000262406.9	protein_coding	-	11/18	-	-	-	-	-	-	-	rs9889653	-	1	-	HGNC	10004	-	-	-	-	-	-	0.2288	-	-	-	-	-	-	-	-	-
rs9889653	17:63188752-63188752	A	intron_variant	MODIFIER	RGS9	ENSG00000108370	Transcript	ENST00000443584.3	protein_coding	-	11/17	-	-	-	-	-	-	-	rs9889653	-	1	-	HGNC	10004	-	-	-	-	-	-	0.2288	-	-	-	-	-	-	-	-	-
rs9889653	17:63188752-63188752	A	intron_variant	MODIFIER	RGS9	ENSG00000108370	Transcript	ENST00000449996.3	protein_coding	-	11/18	-	-	-	-	-	-	-	rs9889653	-	1	-	HGNC	10004	-	-	-	-	-	-	0.2288	-	-	-	-	-	-	-	-	-
rs9889653	17:63188752-63188752	A	intron_variant,non_coding_transcript_variant	MODIFIER	RGS9	ENSG00000108370	Transcript	ENST00000577595.1	retained_intron	-	2/9	-	-	-	-	-	-	-	rs9889653	-	1	-	HGNC	10004	-	-	-	-	-	-	0.2288	-	-	-	-	-	-	-	-	-
rs9889653	17:63188752-63188752	A	intron_variant,non_coding_transcript_variant	MODIFIER	RGS9	ENSG00000108370	Transcript	ENST00000581175.1	retained_intron	-	11/16	-	-	-	-	-	-	-	rs9889653	-	1	-	HGNC	10004	-	-	-	-	-	-	0.2288	-	-	-	-	-	-	-	-	-
rs9889653	17:63188752-63188752	A	intron_variant,NMD_transcript_variant	MODIFIER	RGS9	ENSG00000108370	Transcript	ENST00000584234.1	nonsense_mediated_decay	-	11/18	-	-	-	-	-	-	-	rs9889653	-	1	-	HGNC	10004	-	-	-	-	-	-	0.2288	-	-	-	-	-	-	-	-	-
rs9889653	17:63188752-63188752	A	regulatory_region_variant	MODIFIER	-	-	RegulatoryFeature	ENSR00001133537	promoter_flanking_region	-	-	-	-	-	-	-	-	-	rs9889653	-	-	-	-	-	-	-	-	-	-	-	0.2288	-	-	-	-	-	-	-	-	-
rs9889653	17:63188752-63188752	A	TF_binding_site_variant	MODIFIER	-	-	MotifFeature	ENSM00522071642	-	-	-	-	-	-	-	-	-	-	rs9889653	-	-1	-	-	-	-	-	-	-	-	-	0.2288	-	-	-	-	ENSPFM0134	12	N	-0.023	ETV2::CEBPD,ETV2::TEF,ERF::CEBPD,ELK1::TEF,FLI1::CEBPB,FLI1::CEBPD,ETV5::CEBPD
rs9889653	17:63188752-63188752	A	TF_binding_site_variant	MODIFIER	-	-	MotifFeature	ENSM00521884044	-	-	-	-	-	-	-	-	-	-	rs9889653	-	1	-	-	-	-	-	-	-	-	-	0.2288	-	-	-	-	ENSPFM0029	6	Y	-0.045	CEBPE,GCM1::CEBPB,CEBPG,CEBPB,TEAD4::CEBPD,CEBPD
rs9889653	17:63188752-63188752	A	downstream_gene_variant	MODIFIER	RP11-160O5.1	ENSG00000263470	Transcript	ENST00000582940.1	lincRNA	-	-	-	-	-	-	-	-	-	rs9889653	81576	1	-	Clone_based_vega_gene	-	-	-	-	-	-	-	0.2288	-	-	-	-	-	-	-	-	-
rs9889653	17:63188752-63188752	A	downstream_gene_variant	MODIFIER	RGS9	ENSG00000108370	Transcript	ENST00000583473.1	retained_intron	-	-	-	-	-	-	-	-	-	rs9889653	33843	1	-	HGNC	10004	-	-	-	-	-	-	0.2288	-	-	-	-	-	-	-	-	-
rs9889653	17:63188752-63188752	A	downstream_gene_variant	MODIFIER	RGS9	ENSG00000108370	Transcript	ENST00000577186.1	processed_transcript	-	-	-	-	-	-	-	-	-	rs9889653	12597	1	-	HGNC	10004	-	-	-	-	-	-	0.2288	-	-	-	-	-	-	-	-	-
rs9889653	17:63188752-63188752	A	upstream_gene_variant	MODIFIER	RP11-169I9.2	ENSG00000265883	Transcript	ENST00000582031.1	processed_pseudogene	-	-	-	-	-	-	-	-	-	rs9889653	7152	-1	-	Clone_based_vega_gene	-	-	-	-	-	-	-	0.2288	-	-	-	-	-	-	-	-	-
rs4791220	17:63189414-63189414	A	intron_variant	MODIFIER	RGS9	ENSG00000108370	Transcript	ENST00000262406.9	protein_coding	-	11/18	-	-	-	-	-	-	-	rs4791220	-	1	-	HGNC	10004	-	-	-	-	-	-	-	-	-	-	-	-	-	-	-	-
rs4791220	17:63189414-63189414	C	intron_variant	MODIFIER	RGS9	ENSG00000108370	Transcript	ENST00000262406.9	protein_coding	-	11/18	-	-	-	-	-	-	-	rs4791220	-	1	-	HGNC	10004	-	-	-	-	-	-	0.4924	-	-	-	-	-	-	-	-	-
rs4791220	17:63189414-63189414	G	intron_variant	MODIFIER	RGS9	ENSG00000108370	Transcript	ENST00000262406.9	protein_coding	-	11/18	-	-	-	-	-	-	-	rs4791220	-	1	-	HGNC	10004	-	-	-	-	-	-	-	-	-	-	-	-	-	-	-	-
rs4791220	17:63189414-63189414	A	intron_variant	MODIFIER	RGS9	ENSG00000108370	Transcript	ENST00000443584.3	protein_coding	-	11/17	-	-	-	-	-	-	-	rs4791220	-	1	-	HGNC	10004	-	-	-	-	-	-	-	-	-	-	-	-	-	-	-	-
rs4791220	17:63189414-63189414	C	intron_variant	MODIFIER	RGS9	ENSG00000108370	Transcript	ENST00000443584.3	protein_coding	-	11/17	-	-	-	-	-	-	-	rs4791220	-	1	-	HGNC	10004	-	-	-	-	-	-	0.4924	-	-	-	-	-	-	-	-	-
rs4791220	17:63189414-63189414	G	intron_variant	MODIFIER	RGS9	ENSG00000108370	Transcript	ENST00000443584.3	protein_coding	-	11/17	-	-	-	-	-	-	-	rs4791220	-	1	-	HGNC	10004	-	-	-	-	-	-	-	-	-	-	-	-	-	-	-	-
rs4791220	17:63189414-63189414	A	intron_variant	MODIFIER	RGS9	ENSG00000108370	Transcript	ENST00000449996.3	protein_coding	-	11/18	-	-	-	-	-	-	-	rs4791220	-	1	-	HGNC	10004	-	-	-	-	-	-	-	-	-	-	-	-	-	-	-	-
rs4791220	17:63189414-63189414	C	intron_variant	MODIFIER	RGS9	ENSG00000108370	Transcript	ENST00000449996.3	protein_coding	-	11/18	-	-	-	-	-	-	-	rs4791220	-	1	-	HGNC	10004	-	-	-	-	-	-	0.4924	-	-	-	-	-	-	-	-	-
rs4791220	17:63189414-63189414	G	intron_variant	MODIFIER	RGS9	ENSG00000108370	Transcript	ENST00000449996.3	protein_coding	-	11/18	-	-	-	-	-	-	-	rs4791220	-	1	-	HGNC	10004	-	-	-	-	-	-	-	-	-	-	-	-	-	-	-	-
rs4791220	17:63189414-63189414	A	intron_variant,non_coding_transcript_variant	MODIFIER	RGS9	ENSG00000108370	Transcript	ENST00000577595.1	retained_intron	-	2/9	-	-	-	-	-	-	-	rs4791220	-	1	-	HGNC	10004	-	-	-	-	-	-	-	-	-	-	-	-	-	-	-	-
rs4791220	17:63189414-63189414	C	intron_variant,non_coding_transcript_variant	MODIFIER	RGS9	ENSG00000108370	Transcript	ENST00000577595.1	retained_intron	-	2/9	-	-	-	-	-	-	-	rs4791220	-	1	-	HGNC	10004	-	-	-	-	-	-	0.4924	-	-	-	-	-	-	-	-	-
rs4791220	17:63189414-63189414	G	intron_variant,non_coding_transcript_variant	MODIFIER	RGS9	ENSG00000108370	Transcript	ENST00000577595.1	retained_intron	-	2/9	-	-	-	-	-	-	-	rs4791220	-	1	-	HGNC	10004	-	-	-	-	-	-	-	-	-	-	-	-	-	-	-	-
rs4791220	17:63189414-63189414	A	intron_variant,non_coding_transcript_variant	MODIFIER	RGS9	ENSG00000108370	Transcript	ENST00000581175.1	retained_intron	-	11/16	-	-	-	-	-	-	-	rs4791220	-	1	-	HGNC	10004	-	-	-	-	-	-	-	-	-	-	-	-	-	-	-	-
rs4791220	17:63189414-63189414	C	intron_variant,non_coding_transcript_variant	MODIFIER	RGS9	ENSG00000108370	Transcript	ENST00000581175.1	retained_intron	-	11/16	-	-	-	-	-	-	-	rs4791220	-	1	-	HGNC	10004	-	-	-	-	-	-	0.4924	-	-	-	-	-	-	-	-	-
rs4791220	17:63189414-63189414	G	intron_variant,non_coding_transcript_variant	MODIFIER	RGS9	ENSG00000108370	Transcript	ENST00000581175.1	retained_intron	-	11/16	-	-	-	-	-	-	-	rs4791220	-	1	-	HGNC	10004	-	-	-	-	-	-	-	-	-	-	-	-	-	-	-	-
rs4791220	17:63189414-63189414	A	intron_variant,NMD_transcript_variant	MODIFIER	RGS9	ENSG00000108370	Transcript	ENST00000584234.1	nonsense_mediated_decay	-	11/18	-	-	-	-	-	-	-	rs4791220	-	1	-	HGNC	10004	-	-	-	-	-	-	-	-	-	-	-	-	-	-	-	-
rs4791220	17:63189414-63189414	C	intron_variant,NMD_transcript_variant	MODIFIER	RGS9	ENSG00000108370	Transcript	ENST00000584234.1	nonsense_mediated_decay	-	11/18	-	-	-	-	-	-	-	rs4791220	-	1	-	HGNC	10004	-	-	-	-	-	-	0.4924	-	-	-	-	-	-	-	-	-
rs4791220	17:63189414-63189414	G	intron_variant,NMD_transcript_variant	MODIFIER	RGS9	ENSG00000108370	Transcript	ENST00000584234.1	nonsense_mediated_decay	-	11/18	-	-	-	-	-	-	-	rs4791220	-	1	-	HGNC	10004	-	-	-	-	-	-	-	-	-	-	-	-	-	-	-	-
rs4791220	17:63189414-63189414	A	regulatory_region_variant	MODIFIER	-	-	RegulatoryFeature	ENSR00001133537	promoter_flanking_region	-	-	-	-	-	-	-	-	-	rs4791220	-	-	-	-	-	-	-	-	-	-	-	-	-	-	-	-	-	-	-	-	-
rs4791220	17:63189414-63189414	C	regulatory_region_variant	MODIFIER	-	-	RegulatoryFeature	ENSR00001133537	promoter_flanking_region	-	-	-	-	-	-	-	-	-	rs4791220	-	-	-	-	-	-	-	-	-	-	-	0.4924	-	-	-	-	-	-	-	-	-
rs4791220	17:63189414-63189414	G	regulatory_region_variant	MODIFIER	-	-	RegulatoryFeature	ENSR00001133537	promoter_flanking_region	-	-	-	-	-	-	-	-	-	rs4791220	-	-	-	-	-	-	-	-	-	-	-	-	-	-	-	-	-	-	-	-	-
rs4791220	17:63189414-63189414	A	downstream_gene_variant	MODIFIER	RP11-160O5.1	ENSG00000263470	Transcript	ENST00000582940.1	lincRNA	-	-	-	-	-	-	-	-	-	rs4791220	82238	1	-	Clone_based_vega_gene	-	-	-	-	-	-	-	-	-	-	-	-	-	-	-	-	-
rs4791220	17:63189414-63189414	C	downstream_gene_variant	MODIFIER	RP11-160O5.1	ENSG00000263470	Transcript	ENST00000582940.1	lincRNA	-	-	-	-	-	-	-	-	-	rs4791220	82238	1	-	Clone_based_vega_gene	-	-	-	-	-	-	-	0.4924	-	-	-	-	-	-	-	-	-
rs4791220	17:63189414-63189414	G	downstream_gene_variant	MODIFIER	RP11-160O5.1	ENSG00000263470	Transcript	ENST00000582940.1	lincRNA	-	-	-	-	-	-	-	-	-	rs4791220	82238	1	-	Clone_based_vega_gene	-	-	-	-	-	-	-	-	-	-	-	-	-	-	-	-	-
rs4791220	17:63189414-63189414	A	downstream_gene_variant	MODIFIER	RGS9	ENSG00000108370	Transcript	ENST00000583473.1	retained_intron	-	-	-	-	-	-	-	-	-	rs4791220	34505	1	-	HGNC	10004	-	-	-	-	-	-	-	-	-	-	-	-	-	-	-	-
rs4791220	17:63189414-63189414	C	downstream_gene_variant	MODIFIER	RGS9	ENSG00000108370	Transcript	ENST00000583473.1	retained_intron	-	-	-	-	-	-	-	-	-	rs4791220	34505	1	-	HGNC	10004	-	-	-	-	-	-	0.4924	-	-	-	-	-	-	-	-	-
rs4791220	17:63189414-63189414	G	downstream_gene_variant	MODIFIER	RGS9	ENSG00000108370	Transcript	ENST00000583473.1	retained_intron	-	-	-	-	-	-	-	-	-	rs4791220	34505	1	-	HGNC	10004	-	-	-	-	-	-	-	-	-	-	-	-	-	-	-	-
rs4791220	17:63189414-63189414	A	downstream_gene_variant	MODIFIER	RGS9	ENSG00000108370	Transcript	ENST00000577186.1	processed_transcript	-	-	-	-	-	-	-	-	-	rs4791220	13259	1	-	HGNC	10004	-	-	-	-	-	-	-	-	-	-	-	-	-	-	-	-
rs4791220	17:63189414-63189414	C	downstream_gene_variant	MODIFIER	RGS9	ENSG00000108370	Transcript	ENST00000577186.1	processed_transcript	-	-	-	-	-	-	-	-	-	rs4791220	13259	1	-	HGNC	10004	-	-	-	-	-	-	0.4924	-	-	-	-	-	-	-	-	-
rs4791220	17:63189414-63189414	G	downstream_gene_variant	MODIFIER	RGS9	ENSG00000108370	Transcript	ENST00000577186.1	processed_transcript	-	-	-	-	-	-	-	-	-	rs4791220	13259	1	-	HGNC	10004	-	-	-	-	-	-	-	-	-	-	-	-	-	-	-	-
rs4791220	17:63189414-63189414	A	upstream_gene_variant	MODIFIER	RP11-169I9.2	ENSG00000265883	Transcript	ENST00000582031.1	processed_pseudogene	-	-	-	-	-	-	-	-	-	rs4791220	7814	-1	-	Clone_based_vega_gene	-	-	-	-	-	-	-	-	-	-	-	-	-	-	-	-	-
rs4791220	17:63189414-63189414	C	upstream_gene_variant	MODIFIER	RP11-169I9.2	ENSG00000265883	Transcript	ENST00000582031.1	processed_pseudogene	-	-	-	-	-	-	-	-	-	rs4791220	7814	-1	-	Clone_based_vega_gene	-	-	-	-	-	-	-	0.4924	-	-	-	-	-	-	-	-	-
rs4791220	17:63189414-63189414	G	upstream_gene_variant	MODIFIER	RP11-169I9.2	ENSG00000265883	Transcript	ENST00000582031.1	processed_pseudogene	-	-	-	-	-	-	-	-	-	rs4791220	7814	-1	-	Clone_based_vega_gene	-	-	-	-	-	-	-	-	-	-	-	-	-	-	-	-	-
rs9916525	17:63211437-63211437	T	intron_variant	MODIFIER	RGS9	ENSG00000108370	Transcript	ENST00000262406.9	protein_coding	-	17/18	-	-	-	-	-	-	-	rs9916525	-	1	-	HGNC	10004	-	-	-	-	-	-	0.4764	-	-	-	2.18866e+23	-	-	-	-	-
rs9916525	17:63211437-63211437	T	intron_variant	MODIFIER	RGS9	ENSG00000108370	Transcript	ENST00000443584.3	protein_coding	-	17/17	-	-	-	-	-	-	-	rs9916525	-	1	-	HGNC	10004	-	-	-	-	-	-	0.4764	-	-	-	2.18866e+23	-	-	-	-	-
rs9916525	17:63211437-63211437	T	intron_variant	MODIFIER	RGS9	ENSG00000108370	Transcript	ENST00000449996.3	protein_coding	-	17/18	-	-	-	-	-	-	-	rs9916525	-	1	-	HGNC	10004	-	-	-	-	-	-	0.4764	-	-	-	2.18866e+23	-	-	-	-	-
rs9916525	17:63211437-63211437	T	intron_variant,non_coding_transcript_variant	MODIFIER	RGS9	ENSG00000108370	Transcript	ENST00000577595.1	retained_intron	-	8/9	-	-	-	-	-	-	-	rs9916525	-	1	-	HGNC	10004	-	-	-	-	-	-	0.4764	-	-	-	2.18866e+23	-	-	-	-	-
rs9916525	17:63211437-63211437	T	intron_variant,NMD_transcript_variant	MODIFIER	RGS9	ENSG00000108370	Transcript	ENST00000584234.1	nonsense_mediated_decay	-	17/18	-	-	-	-	-	-	-	rs9916525	-	1	-	HGNC	10004	-	-	-	-	-	-	0.4764	-	-	-	2.18866e+23	-	-	-	-	-
rs9916525	17:63211437-63211437	T	downstream_gene_variant	MODIFIER	RGS9	ENSG00000108370	Transcript	ENST00000583473.1	retained_intron	-	-	-	-	-	-	-	-	-	rs9916525	56528	1	-	HGNC	10004	-	-	-	-	-	-	0.4764	-	-	-	2.18866e+23	-	-	-	-	-
rs9916525	17:63211437-63211437	T	downstream_gene_variant	MODIFIER	RGS9	ENSG00000108370	Transcript	ENST00000577186.1	processed_transcript	-	-	-	-	-	-	-	-	-	rs9916525	35282	1	-	HGNC	10004	-	-	-	-	-	-	0.4764	-	-	-	2.18866e+23	-	-	-	-	-
rs9916525	17:63211437-63211437	T	upstream_gene_variant	MODIFIER	RP11-169I9.2	ENSG00000265883	Transcript	ENST00000582031.1	processed_pseudogene	-	-	-	-	-	-	-	-	-	rs9916525	29837	-1	-	Clone_based_vega_gene	-	-	-	-	-	-	-	0.4764	-	-	-	2.18866e+23	-	-	-	-	-
rs9916525	17:63211437-63211437	T	downstream_gene_variant	MODIFIER	RGS9	ENSG00000108370	Transcript	ENST00000581175.1	retained_intron	-	-	-	-	-	-	-	-	-	rs9916525	4657	1	-	HGNC	10004	-	-	-	-	-	-	0.4764	-	-	-	2.18866e+23	-	-	-	-	-
rs8078293	17:63222415-63222415	C	intron_variant	MODIFIER	RGS9	ENSG00000108370	Transcript	ENST00000262406.9	protein_coding	-	18/18	-	-	-	-	-	-	-	rs8078293	-	1	-	HGNC	10004	-	-	-	-	-	-	0.4621	-	-	-	-	-	-	-	-	-
rs8078293	17:63222415-63222415	C	intron_variant	MODIFIER	RGS9	ENSG00000108370	Transcript	ENST00000449996.3	protein_coding	-	18/18	-	-	-	-	-	-	-	rs8078293	-	1	-	HGNC	10004	-	-	-	-	-	-	0.4621	-	-	-	-	-	-	-	-	-
rs8078293	17:63222415-63222415	C	intron_variant,non_coding_transcript_variant	MODIFIER	RGS9	ENSG00000108370	Transcript	ENST00000577595.1	retained_intron	-	9/9	-	-	-	-	-	-	-	rs8078293	-	1	-	HGNC	10004	-	-	-	-	-	-	0.4621	-	-	-	-	-	-	-	-	-
rs8078293	17:63222415-63222415	C	intron_variant,NMD_transcript_variant	MODIFIER	RGS9	ENSG00000108370	Transcript	ENST00000584234.1	nonsense_mediated_decay	-	18/18	-	-	-	-	-	-	-	rs8078293	-	1	-	HGNC	10004	-	-	-	-	-	-	0.4621	-	-	-	-	-	-	-	-	-
rs8078293	17:63222415-63222415	C	downstream_gene_variant	MODIFIER	RGS9	ENSG00000108370	Transcript	ENST00000583473.1	retained_intron	-	-	-	-	-	-	-	-	-	rs8078293	67506	1	-	HGNC	10004	-	-	-	-	-	-	0.4621	-	-	-	-	-	-	-	-	-
rs8078293	17:63222415-63222415	C	downstream_gene_variant	MODIFIER	RGS9	ENSG00000108370	Transcript	ENST00000577186.1	processed_transcript	-	-	-	-	-	-	-	-	-	rs8078293	46260	1	-	HGNC	10004	-	-	-	-	-	-	0.4621	-	-	-	-	-	-	-	-	-
rs8078293	17:63222415-63222415	C	upstream_gene_variant	MODIFIER	RP11-169I9.2	ENSG00000265883	Transcript	ENST00000582031.1	processed_pseudogene	-	-	-	-	-	-	-	-	-	rs8078293	40815	-1	-	Clone_based_vega_gene	-	-	-	-	-	-	-	0.4621	-	-	-	-	-	-	-	-	-
rs8078293	17:63222415-63222415	C	downstream_gene_variant	MODIFIER	RGS9	ENSG00000108370	Transcript	ENST00000581175.1	retained_intron	-	-	-	-	-	-	-	-	-	rs8078293	15635	1	-	HGNC	10004	-	-	-	-	-	-	0.4621	-	-	-	-	-	-	-	-	-
rs8078293	17:63222415-63222415	C	downstream_gene_variant	MODIFIER	RGS9	ENSG00000108370	Transcript	ENST00000443584.3	protein_coding	-	-	-	-	-	-	-	-	-	rs8078293	709	1	-	HGNC	10004	-	-	-	-	-	-	0.4621	-	-	-	-	-	-	-	-	-
rs4791214	17:63222865-63222865	G	intron_variant	MODIFIER	RGS9	ENSG00000108370	Transcript	ENST00000262406.9	protein_coding	-	18/18	-	-	-	-	-	-	-	rs4791214	-	1	-	HGNC	10004	-	-	-	-	-	-	0.4728	-	-	-	-	-	-	-	-	-
rs4791214	17:63222865-63222865	G	intron_variant	MODIFIER	RGS9	ENSG00000108370	Transcript	ENST00000449996.3	protein_coding	-	18/18	-	-	-	-	-	-	-	rs4791214	-	1	-	HGNC	10004	-	-	-	-	-	-	0.4728	-	-	-	-	-	-	-	-	-
rs4791214	17:63222865-63222865	G	intron_variant,non_coding_transcript_variant	MODIFIER	RGS9	ENSG00000108370	Transcript	ENST00000577595.1	retained_intron	-	9/9	-	-	-	-	-	-	-	rs4791214	-	1	-	HGNC	10004	-	-	-	-	-	-	0.4728	-	-	-	-	-	-	-	-	-
rs4791214	17:63222865-63222865	G	intron_variant,NMD_transcript_variant	MODIFIER	RGS9	ENSG00000108370	Transcript	ENST00000584234.1	nonsense_mediated_decay	-	18/18	-	-	-	-	-	-	-	rs4791214	-	1	-	HGNC	10004	-	-	-	-	-	-	0.4728	-	-	-	-	-	-	-	-	-
rs4791214	17:63222865-63222865	G	downstream_gene_variant	MODIFIER	RGS9	ENSG00000108370	Transcript	ENST00000583473.1	retained_intron	-	-	-	-	-	-	-	-	-	rs4791214	67956	1	-	HGNC	10004	-	-	-	-	-	-	0.4728	-	-	-	-	-	-	-	-	-
rs4791214	17:63222865-63222865	G	downstream_gene_variant	MODIFIER	RGS9	ENSG00000108370	Transcript	ENST00000577186.1	processed_transcript	-	-	-	-	-	-	-	-	-	rs4791214	46710	1	-	HGNC	10004	-	-	-	-	-	-	0.4728	-	-	-	-	-	-	-	-	-
rs4791214	17:63222865-63222865	G	upstream_gene_variant	MODIFIER	RP11-169I9.2	ENSG00000265883	Transcript	ENST00000582031.1	processed_pseudogene	-	-	-	-	-	-	-	-	-	rs4791214	41265	-1	-	Clone_based_vega_gene	-	-	-	-	-	-	-	0.4728	-	-	-	-	-	-	-	-	-
rs4791214	17:63222865-63222865	G	downstream_gene_variant	MODIFIER	RGS9	ENSG00000108370	Transcript	ENST00000581175.1	retained_intron	-	-	-	-	-	-	-	-	-	rs4791214	16085	1	-	HGNC	10004	-	-	-	-	-	-	0.4728	-	-	-	-	-	-	-	-	-
rs4791214	17:63222865-63222865	G	downstream_gene_variant	MODIFIER	RGS9	ENSG00000108370	Transcript	ENST00000443584.3	protein_coding	-	-	-	-	-	-	-	-	-	rs4791214	1159	1	-	HGNC	10004	-	-	-	-	-	-	0.4728	-	-	-	-	-	-	-	-	-
rs55853855	17:63228527-63228527	C	downstream_gene_variant	MODIFIER	RGS9	ENSG00000108370	Transcript	ENST00000583473.1	retained_intron	-	-	-	-	-	-	-	-	-	rs55853855	73618	1	-	HGNC	10004	-	-	-	-	-	-	0.1995	-	-	-	-	-	-	-	-	-
rs55853855	17:63228527-63228527	C	downstream_gene_variant	MODIFIER	RGS9	ENSG00000108370	Transcript	ENST00000577186.1	processed_transcript	-	-	-	-	-	-	-	-	-	rs55853855	52372	1	-	HGNC	10004	-	-	-	-	-	-	0.1995	-	-	-	-	-	-	-	-	-
rs55853855	17:63228527-63228527	C	upstream_gene_variant	MODIFIER	RP11-169I9.2	ENSG00000265883	Transcript	ENST00000582031.1	processed_pseudogene	-	-	-	-	-	-	-	-	-	rs55853855	46927	-1	-	Clone_based_vega_gene	-	-	-	-	-	-	-	0.1995	-	-	-	-	-	-	-	-	-
rs55853855	17:63228527-63228527	C	downstream_gene_variant	MODIFIER	RGS9	ENSG00000108370	Transcript	ENST00000581175.1	retained_intron	-	-	-	-	-	-	-	-	-	rs55853855	21747	1	-	HGNC	10004	-	-	-	-	-	-	0.1995	-	-	-	-	-	-	-	-	-
rs55853855	17:63228527-63228527	C	downstream_gene_variant	MODIFIER	RGS9	ENSG00000108370	Transcript	ENST00000443584.3	protein_coding	-	-	-	-	-	-	-	-	-	rs55853855	6821	1	-	HGNC	10004	-	-	-	-	-	-	0.1995	-	-	-	-	-	-	-	-	-
rs55853855	17:63228527-63228527	C	downstream_gene_variant	MODIFIER	RGS9	ENSG00000108370	Transcript	ENST00000584234.1	nonsense_mediated_decay	-	-	-	-	-	-	-	-	-	rs55853855	4731	1	-	HGNC	10004	-	-	-	-	-	-	0.1995	-	-	-	-	-	-	-	-	-
rs55853855	17:63228527-63228527	C	downstream_gene_variant	MODIFIER	RGS9	ENSG00000108370	Transcript	ENST00000262406.9	protein_coding	-	-	-	-	-	-	-	-	-	rs55853855	4719	1	-	HGNC	10004	-	-	-	-	-	-	0.1995	-	-	-	-	-	-	-	-	-
rs55853855	17:63228527-63228527	C	downstream_gene_variant	MODIFIER	RGS9	ENSG00000108370	Transcript	ENST00000577595.1	retained_intron	-	-	-	-	-	-	-	-	-	rs55853855	4717	1	-	HGNC	10004	-	-	-	-	-	-	0.1995	-	-	-	-	-	-	-	-	-
rs55853855	17:63228527-63228527	C	downstream_gene_variant	MODIFIER	RGS9	ENSG00000108370	Transcript	ENST00000449996.3	protein_coding	-	-	-	-	-	-	-	-	-	rs55853855	4706	1	-	HGNC	10004	-	-	-	-	-	-	0.1995	-	-	-	-	-	-	-	-	-
rs60495439	17:63228683-63228683	T	downstream_gene_variant	MODIFIER	RGS9	ENSG00000108370	Transcript	ENST00000583473.1	retained_intron	-	-	-	-	-	-	-	-	-	rs60495439	73774	1	-	HGNC	10004	-	-	-	-	-	-	0.1903	-	-	-	-	-	-	-	-	-
rs60495439	17:63228683-63228683	T	downstream_gene_variant	MODIFIER	RGS9	ENSG00000108370	Transcript	ENST00000577186.1	processed_transcript	-	-	-	-	-	-	-	-	-	rs60495439	52528	1	-	HGNC	10004	-	-	-	-	-	-	0.1903	-	-	-	-	-	-	-	-	-
rs60495439	17:63228683-63228683	T	upstream_gene_variant	MODIFIER	RP11-169I9.2	ENSG00000265883	Transcript	ENST00000582031.1	processed_pseudogene	-	-	-	-	-	-	-	-	-	rs60495439	47083	-1	-	Clone_based_vega_gene	-	-	-	-	-	-	-	0.1903	-	-	-	-	-	-	-	-	-
rs60495439	17:63228683-63228683	T	downstream_gene_variant	MODIFIER	RGS9	ENSG00000108370	Transcript	ENST00000581175.1	retained_intron	-	-	-	-	-	-	-	-	-	rs60495439	21903	1	-	HGNC	10004	-	-	-	-	-	-	0.1903	-	-	-	-	-	-	-	-	-
rs60495439	17:63228683-63228683	T	downstream_gene_variant	MODIFIER	RGS9	ENSG00000108370	Transcript	ENST00000443584.3	protein_coding	-	-	-	-	-	-	-	-	-	rs60495439	6977	1	-	HGNC	10004	-	-	-	-	-	-	0.1903	-	-	-	-	-	-	-	-	-
rs60495439	17:63228683-63228683	T	downstream_gene_variant	MODIFIER	RGS9	ENSG00000108370	Transcript	ENST00000584234.1	nonsense_mediated_decay	-	-	-	-	-	-	-	-	-	rs60495439	4887	1	-	HGNC	10004	-	-	-	-	-	-	0.1903	-	-	-	-	-	-	-	-	-
rs60495439	17:63228683-63228683	T	downstream_gene_variant	MODIFIER	RGS9	ENSG00000108370	Transcript	ENST00000262406.9	protein_coding	-	-	-	-	-	-	-	-	-	rs60495439	4875	1	-	HGNC	10004	-	-	-	-	-	-	0.1903	-	-	-	-	-	-	-	-	-
rs60495439	17:63228683-63228683	T	downstream_gene_variant	MODIFIER	RGS9	ENSG00000108370	Transcript	ENST00000577595.1	retained_intron	-	-	-	-	-	-	-	-	-	rs60495439	4873	1	-	HGNC	10004	-	-	-	-	-	-	0.1903	-	-	-	-	-	-	-	-	-
rs60495439	17:63228683-63228683	T	downstream_gene_variant	MODIFIER	RGS9	ENSG00000108370	Transcript	ENST00000449996.3	protein_coding	-	-	-	-	-	-	-	-	-	rs60495439	4862	1	-	HGNC	10004	-	-	-	-	-	-	0.1903	-	-	-	-	-	-	-	-	-
rs9905007	17:63229448-63229448	G	downstream_gene_variant	MODIFIER	RGS9	ENSG00000108370	Transcript	ENST00000583473.1	retained_intron	-	-	-	-	-	-	-	-	-	rs9905007	74539	1	-	HGNC	10004	-	-	-	-	-	-	0.2654	-	-	-	-	-	-	-	-	-
rs9905007	17:63229448-63229448	G	downstream_gene_variant	MODIFIER	RGS9	ENSG00000108370	Transcript	ENST00000577186.1	processed_transcript	-	-	-	-	-	-	-	-	-	rs9905007	53293	1	-	HGNC	10004	-	-	-	-	-	-	0.2654	-	-	-	-	-	-	-	-	-
rs9905007	17:63229448-63229448	G	upstream_gene_variant	MODIFIER	RP11-169I9.2	ENSG00000265883	Transcript	ENST00000582031.1	processed_pseudogene	-	-	-	-	-	-	-	-	-	rs9905007	47848	-1	-	Clone_based_vega_gene	-	-	-	-	-	-	-	0.2654	-	-	-	-	-	-	-	-	-
rs9905007	17:63229448-63229448	G	downstream_gene_variant	MODIFIER	RGS9	ENSG00000108370	Transcript	ENST00000581175.1	retained_intron	-	-	-	-	-	-	-	-	-	rs9905007	22668	1	-	HGNC	10004	-	-	-	-	-	-	0.2654	-	-	-	-	-	-	-	-	-
rs9905007	17:63229448-63229448	G	downstream_gene_variant	MODIFIER	RGS9	ENSG00000108370	Transcript	ENST00000443584.3	protein_coding	-	-	-	-	-	-	-	-	-	rs9905007	7742	1	-	HGNC	10004	-	-	-	-	-	-	0.2654	-	-	-	-	-	-	-	-	-
rs9905007	17:63229448-63229448	G	downstream_gene_variant	MODIFIER	RGS9	ENSG00000108370	Transcript	ENST00000584234.1	nonsense_mediated_decay	-	-	-	-	-	-	-	-	-	rs9905007	5652	1	-	HGNC	10004	-	-	-	-	-	-	0.2654	-	-	-	-	-	-	-	-	-
rs9905007	17:63229448-63229448	G	downstream_gene_variant	MODIFIER	RGS9	ENSG00000108370	Transcript	ENST00000262406.9	protein_coding	-	-	-	-	-	-	-	-	-	rs9905007	5640	1	-	HGNC	10004	-	-	-	-	-	-	0.2654	-	-	-	-	-	-	-	-	-
rs9905007	17:63229448-63229448	G	downstream_gene_variant	MODIFIER	RGS9	ENSG00000108370	Transcript	ENST00000577595.1	retained_intron	-	-	-	-	-	-	-	-	-	rs9905007	5638	1	-	HGNC	10004	-	-	-	-	-	-	0.2654	-	-	-	-	-	-	-	-	-
rs9905007	17:63229448-63229448	G	downstream_gene_variant	MODIFIER	RGS9	ENSG00000108370	Transcript	ENST00000449996.3	protein_coding	-	-	-	-	-	-	-	-	-	rs9905007	5627	1	-	HGNC	10004	-	-	-	-	-	-	0.2654	-	-	-	-	-	-	-	-	-
rs9905226	17:63229475-63229475	G	downstream_gene_variant	MODIFIER	RGS9	ENSG00000108370	Transcript	ENST00000583473.1	retained_intron	-	-	-	-	-	-	-	-	-	rs9905226	74566	1	-	HGNC	10004	-	-	-	-	-	-	0.2678	-	-	-	-	-	-	-	-	-
rs9905226	17:63229475-63229475	G	downstream_gene_variant	MODIFIER	RGS9	ENSG00000108370	Transcript	ENST00000577186.1	processed_transcript	-	-	-	-	-	-	-	-	-	rs9905226	53320	1	-	HGNC	10004	-	-	-	-	-	-	0.2678	-	-	-	-	-	-	-	-	-
rs9905226	17:63229475-63229475	G	upstream_gene_variant	MODIFIER	RP11-169I9.2	ENSG00000265883	Transcript	ENST00000582031.1	processed_pseudogene	-	-	-	-	-	-	-	-	-	rs9905226	47875	-1	-	Clone_based_vega_gene	-	-	-	-	-	-	-	0.2678	-	-	-	-	-	-	-	-	-
rs9905226	17:63229475-63229475	G	downstream_gene_variant	MODIFIER	RGS9	ENSG00000108370	Transcript	ENST00000581175.1	retained_intron	-	-	-	-	-	-	-	-	-	rs9905226	22695	1	-	HGNC	10004	-	-	-	-	-	-	0.2678	-	-	-	-	-	-	-	-	-
rs9905226	17:63229475-63229475	G	downstream_gene_variant	MODIFIER	RGS9	ENSG00000108370	Transcript	ENST00000443584.3	protein_coding	-	-	-	-	-	-	-	-	-	rs9905226	7769	1	-	HGNC	10004	-	-	-	-	-	-	0.2678	-	-	-	-	-	-	-	-	-
rs9905226	17:63229475-63229475	G	downstream_gene_variant	MODIFIER	RGS9	ENSG00000108370	Transcript	ENST00000584234.1	nonsense_mediated_decay	-	-	-	-	-	-	-	-	-	rs9905226	5679	1	-	HGNC	10004	-	-	-	-	-	-	0.2678	-	-	-	-	-	-	-	-	-
rs9905226	17:63229475-63229475	G	downstream_gene_variant	MODIFIER	RGS9	ENSG00000108370	Transcript	ENST00000262406.9	protein_coding	-	-	-	-	-	-	-	-	-	rs9905226	5667	1	-	HGNC	10004	-	-	-	-	-	-	0.2678	-	-	-	-	-	-	-	-	-
rs9905226	17:63229475-63229475	G	downstream_gene_variant	MODIFIER	RGS9	ENSG00000108370	Transcript	ENST00000577595.1	retained_intron	-	-	-	-	-	-	-	-	-	rs9905226	5665	1	-	HGNC	10004	-	-	-	-	-	-	0.2678	-	-	-	-	-	-	-	-	-
rs9905226	17:63229475-63229475	G	downstream_gene_variant	MODIFIER	RGS9	ENSG00000108370	Transcript	ENST00000449996.3	protein_coding	-	-	-	-	-	-	-	-	-	rs9905226	5654	1	-	HGNC	10004	-	-	-	-	-	-	0.2678	-	-	-	-	-	-	-	-	-
rs8078535	17:63229755-63229755	A	downstream_gene_variant	MODIFIER	RGS9	ENSG00000108370	Transcript	ENST00000583473.1	retained_intron	-	-	-	-	-	-	-	-	-	rs8078535	74846	1	-	HGNC	10004	-	-	-	-	-	-	-	-	-	-	-	-	-	-	-	-
rs8078535	17:63229755-63229755	C	downstream_gene_variant	MODIFIER	RGS9	ENSG00000108370	Transcript	ENST00000583473.1	retained_intron	-	-	-	-	-	-	-	-	-	rs8078535	74846	1	-	HGNC	10004	-	-	-	-	-	-	0.1913	-	-	-	-	-	-	-	-	-
rs8078535	17:63229755-63229755	A	downstream_gene_variant	MODIFIER	RGS9	ENSG00000108370	Transcript	ENST00000577186.1	processed_transcript	-	-	-	-	-	-	-	-	-	rs8078535	53600	1	-	HGNC	10004	-	-	-	-	-	-	-	-	-	-	-	-	-	-	-	-
rs8078535	17:63229755-63229755	C	downstream_gene_variant	MODIFIER	RGS9	ENSG00000108370	Transcript	ENST00000577186.1	processed_transcript	-	-	-	-	-	-	-	-	-	rs8078535	53600	1	-	HGNC	10004	-	-	-	-	-	-	0.1913	-	-	-	-	-	-	-	-	-
rs8078535	17:63229755-63229755	A	upstream_gene_variant	MODIFIER	RP11-169I9.2	ENSG00000265883	Transcript	ENST00000582031.1	processed_pseudogene	-	-	-	-	-	-	-	-	-	rs8078535	48155	-1	-	Clone_based_vega_gene	-	-	-	-	-	-	-	-	-	-	-	-	-	-	-	-	-
rs8078535	17:63229755-63229755	C	upstream_gene_variant	MODIFIER	RP11-169I9.2	ENSG00000265883	Transcript	ENST00000582031.1	processed_pseudogene	-	-	-	-	-	-	-	-	-	rs8078535	48155	-1	-	Clone_based_vega_gene	-	-	-	-	-	-	-	0.1913	-	-	-	-	-	-	-	-	-
rs8078535	17:63229755-63229755	A	downstream_gene_variant	MODIFIER	RGS9	ENSG00000108370	Transcript	ENST00000581175.1	retained_intron	-	-	-	-	-	-	-	-	-	rs8078535	22975	1	-	HGNC	10004	-	-	-	-	-	-	-	-	-	-	-	-	-	-	-	-
rs8078535	17:63229755-63229755	C	downstream_gene_variant	MODIFIER	RGS9	ENSG00000108370	Transcript	ENST00000581175.1	retained_intron	-	-	-	-	-	-	-	-	-	rs8078535	22975	1	-	HGNC	10004	-	-	-	-	-	-	0.1913	-	-	-	-	-	-	-	-	-
rs8078535	17:63229755-63229755	A	downstream_gene_variant	MODIFIER	RGS9	ENSG00000108370	Transcript	ENST00000443584.3	protein_coding	-	-	-	-	-	-	-	-	-	rs8078535	8049	1	-	HGNC	10004	-	-	-	-	-	-	-	-	-	-	-	-	-	-	-	-
rs8078535	17:63229755-63229755	C	downstream_gene_variant	MODIFIER	RGS9	ENSG00000108370	Transcript	ENST00000443584.3	protein_coding	-	-	-	-	-	-	-	-	-	rs8078535	8049	1	-	HGNC	10004	-	-	-	-	-	-	0.1913	-	-	-	-	-	-	-	-	-
rs8078535	17:63229755-63229755	A	downstream_gene_variant	MODIFIER	RGS9	ENSG00000108370	Transcript	ENST00000584234.1	nonsense_mediated_decay	-	-	-	-	-	-	-	-	-	rs8078535	5959	1	-	HGNC	10004	-	-	-	-	-	-	-	-	-	-	-	-	-	-	-	-
rs8078535	17:63229755-63229755	C	downstream_gene_variant	MODIFIER	RGS9	ENSG00000108370	Transcript	ENST00000584234.1	nonsense_mediated_decay	-	-	-	-	-	-	-	-	-	rs8078535	5959	1	-	HGNC	10004	-	-	-	-	-	-	0.1913	-	-	-	-	-	-	-	-	-
rs8078535	17:63229755-63229755	A	downstream_gene_variant	MODIFIER	RGS9	ENSG00000108370	Transcript	ENST00000262406.9	protein_coding	-	-	-	-	-	-	-	-	-	rs8078535	5947	1	-	HGNC	10004	-	-	-	-	-	-	-	-	-	-	-	-	-	-	-	-
rs8078535	17:63229755-63229755	C	downstream_gene_variant	MODIFIER	RGS9	ENSG00000108370	Transcript	ENST00000262406.9	protein_coding	-	-	-	-	-	-	-	-	-	rs8078535	5947	1	-	HGNC	10004	-	-	-	-	-	-	0.1913	-	-	-	-	-	-	-	-	-
rs8078535	17:63229755-63229755	A	downstream_gene_variant	MODIFIER	RGS9	ENSG00000108370	Transcript	ENST00000577595.1	retained_intron	-	-	-	-	-	-	-	-	-	rs8078535	5945	1	-	HGNC	10004	-	-	-	-	-	-	-	-	-	-	-	-	-	-	-	-
rs8078535	17:63229755-63229755	C	downstream_gene_variant	MODIFIER	RGS9	ENSG00000108370	Transcript	ENST00000577595.1	retained_intron	-	-	-	-	-	-	-	-	-	rs8078535	5945	1	-	HGNC	10004	-	-	-	-	-	-	0.1913	-	-	-	-	-	-	-	-	-
rs8078535	17:63229755-63229755	A	downstream_gene_variant	MODIFIER	RGS9	ENSG00000108370	Transcript	ENST00000449996.3	protein_coding	-	-	-	-	-	-	-	-	-	rs8078535	5934	1	-	HGNC	10004	-	-	-	-	-	-	-	-	-	-	-	-	-	-	-	-
rs8078535	17:63229755-63229755	C	downstream_gene_variant	MODIFIER	RGS9	ENSG00000108370	Transcript	ENST00000449996.3	protein_coding	-	-	-	-	-	-	-	-	-	rs8078535	5934	1	-	HGNC	10004	-	-	-	-	-	-	0.1913	-	-	-	-	-	-	-	-	-
rs8077396	17:63229836-63229836	G	downstream_gene_variant	MODIFIER	RGS9	ENSG00000108370	Transcript	ENST00000583473.1	retained_intron	-	-	-	-	-	-	-	-	-	rs8077396	74927	1	-	HGNC	10004	-	-	-	-	-	-	0.1913	-	-	-	-	-	-	-	-	-
rs8077396	17:63229836-63229836	G	downstream_gene_variant	MODIFIER	RGS9	ENSG00000108370	Transcript	ENST00000577186.1	processed_transcript	-	-	-	-	-	-	-	-	-	rs8077396	53681	1	-	HGNC	10004	-	-	-	-	-	-	0.1913	-	-	-	-	-	-	-	-	-
rs8077396	17:63229836-63229836	G	upstream_gene_variant	MODIFIER	RP11-169I9.2	ENSG00000265883	Transcript	ENST00000582031.1	processed_pseudogene	-	-	-	-	-	-	-	-	-	rs8077396	48236	-1	-	Clone_based_vega_gene	-	-	-	-	-	-	-	0.1913	-	-	-	-	-	-	-	-	-
rs8077396	17:63229836-63229836	G	downstream_gene_variant	MODIFIER	RGS9	ENSG00000108370	Transcript	ENST00000581175.1	retained_intron	-	-	-	-	-	-	-	-	-	rs8077396	23056	1	-	HGNC	10004	-	-	-	-	-	-	0.1913	-	-	-	-	-	-	-	-	-
rs8077396	17:63229836-63229836	G	downstream_gene_variant	MODIFIER	RGS9	ENSG00000108370	Transcript	ENST00000443584.3	protein_coding	-	-	-	-	-	-	-	-	-	rs8077396	8130	1	-	HGNC	10004	-	-	-	-	-	-	0.1913	-	-	-	-	-	-	-	-	-
rs8077396	17:63229836-63229836	G	downstream_gene_variant	MODIFIER	RGS9	ENSG00000108370	Transcript	ENST00000584234.1	nonsense_mediated_decay	-	-	-	-	-	-	-	-	-	rs8077396	6040	1	-	HGNC	10004	-	-	-	-	-	-	0.1913	-	-	-	-	-	-	-	-	-
rs8077396	17:63229836-63229836	G	downstream_gene_variant	MODIFIER	RGS9	ENSG00000108370	Transcript	ENST00000262406.9	protein_coding	-	-	-	-	-	-	-	-	-	rs8077396	6028	1	-	HGNC	10004	-	-	-	-	-	-	0.1913	-	-	-	-	-	-	-	-	-
rs8077396	17:63229836-63229836	G	downstream_gene_variant	MODIFIER	RGS9	ENSG00000108370	Transcript	ENST00000577595.1	retained_intron	-	-	-	-	-	-	-	-	-	rs8077396	6026	1	-	HGNC	10004	-	-	-	-	-	-	0.1913	-	-	-	-	-	-	-	-	-
rs8077396	17:63229836-63229836	G	downstream_gene_variant	MODIFIER	RGS9	ENSG00000108370	Transcript	ENST00000449996.3	protein_coding	-	-	-	-	-	-	-	-	-	rs8077396	6015	1	-	HGNC	10004	-	-	-	-	-	-	0.1913	-	-	-	-	-	-	-	-	-
rs8078011	17:63229940-63229940	A	downstream_gene_variant	MODIFIER	RGS9	ENSG00000108370	Transcript	ENST00000583473.1	retained_intron	-	-	-	-	-	-	-	-	-	rs8078011	75031	1	-	HGNC	10004	-	-	-	-	-	-	0.1913	-	-	-	-	-	-	-	-	-
rs8078011	17:63229940-63229940	A	downstream_gene_variant	MODIFIER	RGS9	ENSG00000108370	Transcript	ENST00000577186.1	processed_transcript	-	-	-	-	-	-	-	-	-	rs8078011	53785	1	-	HGNC	10004	-	-	-	-	-	-	0.1913	-	-	-	-	-	-	-	-	-
rs8078011	17:63229940-63229940	A	upstream_gene_variant	MODIFIER	RP11-169I9.2	ENSG00000265883	Transcript	ENST00000582031.1	processed_pseudogene	-	-	-	-	-	-	-	-	-	rs8078011	48340	-1	-	Clone_based_vega_gene	-	-	-	-	-	-	-	0.1913	-	-	-	-	-	-	-	-	-
rs8078011	17:63229940-63229940	A	downstream_gene_variant	MODIFIER	RGS9	ENSG00000108370	Transcript	ENST00000581175.1	retained_intron	-	-	-	-	-	-	-	-	-	rs8078011	23160	1	-	HGNC	10004	-	-	-	-	-	-	0.1913	-	-	-	-	-	-	-	-	-
rs8078011	17:63229940-63229940	A	downstream_gene_variant	MODIFIER	RGS9	ENSG00000108370	Transcript	ENST00000443584.3	protein_coding	-	-	-	-	-	-	-	-	-	rs8078011	8234	1	-	HGNC	10004	-	-	-	-	-	-	0.1913	-	-	-	-	-	-	-	-	-
rs8078011	17:63229940-63229940	A	downstream_gene_variant	MODIFIER	RGS9	ENSG00000108370	Transcript	ENST00000584234.1	nonsense_mediated_decay	-	-	-	-	-	-	-	-	-	rs8078011	6144	1	-	HGNC	10004	-	-	-	-	-	-	0.1913	-	-	-	-	-	-	-	-	-
rs8078011	17:63229940-63229940	A	downstream_gene_variant	MODIFIER	RGS9	ENSG00000108370	Transcript	ENST00000262406.9	protein_coding	-	-	-	-	-	-	-	-	-	rs8078011	6132	1	-	HGNC	10004	-	-	-	-	-	-	0.1913	-	-	-	-	-	-	-	-	-
rs8078011	17:63229940-63229940	A	downstream_gene_variant	MODIFIER	RGS9	ENSG00000108370	Transcript	ENST00000577595.1	retained_intron	-	-	-	-	-	-	-	-	-	rs8078011	6130	1	-	HGNC	10004	-	-	-	-	-	-	0.1913	-	-	-	-	-	-	-	-	-
rs8078011	17:63229940-63229940	A	downstream_gene_variant	MODIFIER	RGS9	ENSG00000108370	Transcript	ENST00000449996.3	protein_coding	-	-	-	-	-	-	-	-	-	rs8078011	6119	1	-	HGNC	10004	-	-	-	-	-	-	0.1913	-	-	-	-	-	-	-	-	-
rs8078847	17:63229968-63229968	C	downstream_gene_variant	MODIFIER	RGS9	ENSG00000108370	Transcript	ENST00000583473.1	retained_intron	-	-	-	-	-	-	-	-	-	rs8078847	75059	1	-	HGNC	10004	-	-	-	-	-	-	0.1891	-	-	-	-	-	-	-	-	-
rs8078847	17:63229968-63229968	C	downstream_gene_variant	MODIFIER	RGS9	ENSG00000108370	Transcript	ENST00000577186.1	processed_transcript	-	-	-	-	-	-	-	-	-	rs8078847	53813	1	-	HGNC	10004	-	-	-	-	-	-	0.1891	-	-	-	-	-	-	-	-	-
rs8078847	17:63229968-63229968	C	upstream_gene_variant	MODIFIER	RP11-169I9.2	ENSG00000265883	Transcript	ENST00000582031.1	processed_pseudogene	-	-	-	-	-	-	-	-	-	rs8078847	48368	-1	-	Clone_based_vega_gene	-	-	-	-	-	-	-	0.1891	-	-	-	-	-	-	-	-	-
rs8078847	17:63229968-63229968	C	downstream_gene_variant	MODIFIER	RGS9	ENSG00000108370	Transcript	ENST00000581175.1	retained_intron	-	-	-	-	-	-	-	-	-	rs8078847	23188	1	-	HGNC	10004	-	-	-	-	-	-	0.1891	-	-	-	-	-	-	-	-	-
rs8078847	17:63229968-63229968	C	downstream_gene_variant	MODIFIER	RGS9	ENSG00000108370	Transcript	ENST00000443584.3	protein_coding	-	-	-	-	-	-	-	-	-	rs8078847	8262	1	-	HGNC	10004	-	-	-	-	-	-	0.1891	-	-	-	-	-	-	-	-	-
rs8078847	17:63229968-63229968	C	downstream_gene_variant	MODIFIER	RGS9	ENSG00000108370	Transcript	ENST00000584234.1	nonsense_mediated_decay	-	-	-	-	-	-	-	-	-	rs8078847	6172	1	-	HGNC	10004	-	-	-	-	-	-	0.1891	-	-	-	-	-	-	-	-	-
rs8078847	17:63229968-63229968	C	downstream_gene_variant	MODIFIER	RGS9	ENSG00000108370	Transcript	ENST00000262406.9	protein_coding	-	-	-	-	-	-	-	-	-	rs8078847	6160	1	-	HGNC	10004	-	-	-	-	-	-	0.1891	-	-	-	-	-	-	-	-	-
rs8078847	17:63229968-63229968	C	downstream_gene_variant	MODIFIER	RGS9	ENSG00000108370	Transcript	ENST00000577595.1	retained_intron	-	-	-	-	-	-	-	-	-	rs8078847	6158	1	-	HGNC	10004	-	-	-	-	-	-	0.1891	-	-	-	-	-	-	-	-	-
rs8078847	17:63229968-63229968	C	downstream_gene_variant	MODIFIER	RGS9	ENSG00000108370	Transcript	ENST00000449996.3	protein_coding	-	-	-	-	-	-	-	-	-	rs8078847	6147	1	-	HGNC	10004	-	-	-	-	-	-	0.1891	-	-	-	-	-	-	-	-	-
rs8082275	17:63230425-63230425	A	downstream_gene_variant	MODIFIER	RGS9	ENSG00000108370	Transcript	ENST00000583473.1	retained_intron	-	-	-	-	-	-	-	-	-	rs8082275	75516	1	-	HGNC	10004	-	-	-	-	-	-	-	-	-	-	-	-	-	-	-	-
rs8082275	17:63230425-63230425	C	downstream_gene_variant	MODIFIER	RGS9	ENSG00000108370	Transcript	ENST00000583473.1	retained_intron	-	-	-	-	-	-	-	-	-	rs8082275	75516	1	-	HGNC	10004	-	-	-	-	-	-	0.2003	-	-	-	-	-	-	-	-	-
rs8082275	17:63230425-63230425	T	downstream_gene_variant	MODIFIER	RGS9	ENSG00000108370	Transcript	ENST00000583473.1	retained_intron	-	-	-	-	-	-	-	-	-	rs8082275	75516	1	-	HGNC	10004	-	-	-	-	-	-	-	-	-	-	-	-	-	-	-	-
rs8082275	17:63230425-63230425	A	downstream_gene_variant	MODIFIER	RGS9	ENSG00000108370	Transcript	ENST00000577186.1	processed_transcript	-	-	-	-	-	-	-	-	-	rs8082275	54270	1	-	HGNC	10004	-	-	-	-	-	-	-	-	-	-	-	-	-	-	-	-
rs8082275	17:63230425-63230425	C	downstream_gene_variant	MODIFIER	RGS9	ENSG00000108370	Transcript	ENST00000577186.1	processed_transcript	-	-	-	-	-	-	-	-	-	rs8082275	54270	1	-	HGNC	10004	-	-	-	-	-	-	0.2003	-	-	-	-	-	-	-	-	-
rs8082275	17:63230425-63230425	T	downstream_gene_variant	MODIFIER	RGS9	ENSG00000108370	Transcript	ENST00000577186.1	processed_transcript	-	-	-	-	-	-	-	-	-	rs8082275	54270	1	-	HGNC	10004	-	-	-	-	-	-	-	-	-	-	-	-	-	-	-	-
rs8082275	17:63230425-63230425	A	upstream_gene_variant	MODIFIER	RP11-169I9.2	ENSG00000265883	Transcript	ENST00000582031.1	processed_pseudogene	-	-	-	-	-	-	-	-	-	rs8082275	48825	-1	-	Clone_based_vega_gene	-	-	-	-	-	-	-	-	-	-	-	-	-	-	-	-	-
rs8082275	17:63230425-63230425	C	upstream_gene_variant	MODIFIER	RP11-169I9.2	ENSG00000265883	Transcript	ENST00000582031.1	processed_pseudogene	-	-	-	-	-	-	-	-	-	rs8082275	48825	-1	-	Clone_based_vega_gene	-	-	-	-	-	-	-	0.2003	-	-	-	-	-	-	-	-	-
rs8082275	17:63230425-63230425	T	upstream_gene_variant	MODIFIER	RP11-169I9.2	ENSG00000265883	Transcript	ENST00000582031.1	processed_pseudogene	-	-	-	-	-	-	-	-	-	rs8082275	48825	-1	-	Clone_based_vega_gene	-	-	-	-	-	-	-	-	-	-	-	-	-	-	-	-	-
rs8082275	17:63230425-63230425	A	downstream_gene_variant	MODIFIER	RGS9	ENSG00000108370	Transcript	ENST00000581175.1	retained_intron	-	-	-	-	-	-	-	-	-	rs8082275	23645	1	-	HGNC	10004	-	-	-	-	-	-	-	-	-	-	-	-	-	-	-	-
rs8082275	17:63230425-63230425	C	downstream_gene_variant	MODIFIER	RGS9	ENSG00000108370	Transcript	ENST00000581175.1	retained_intron	-	-	-	-	-	-	-	-	-	rs8082275	23645	1	-	HGNC	10004	-	-	-	-	-	-	0.2003	-	-	-	-	-	-	-	-	-
rs8082275	17:63230425-63230425	T	downstream_gene_variant	MODIFIER	RGS9	ENSG00000108370	Transcript	ENST00000581175.1	retained_intron	-	-	-	-	-	-	-	-	-	rs8082275	23645	1	-	HGNC	10004	-	-	-	-	-	-	-	-	-	-	-	-	-	-	-	-
rs8082275	17:63230425-63230425	A	downstream_gene_variant	MODIFIER	RGS9	ENSG00000108370	Transcript	ENST00000443584.3	protein_coding	-	-	-	-	-	-	-	-	-	rs8082275	8719	1	-	HGNC	10004	-	-	-	-	-	-	-	-	-	-	-	-	-	-	-	-
rs8082275	17:63230425-63230425	C	downstream_gene_variant	MODIFIER	RGS9	ENSG00000108370	Transcript	ENST00000443584.3	protein_coding	-	-	-	-	-	-	-	-	-	rs8082275	8719	1	-	HGNC	10004	-	-	-	-	-	-	0.2003	-	-	-	-	-	-	-	-	-
rs8082275	17:63230425-63230425	T	downstream_gene_variant	MODIFIER	RGS9	ENSG00000108370	Transcript	ENST00000443584.3	protein_coding	-	-	-	-	-	-	-	-	-	rs8082275	8719	1	-	HGNC	10004	-	-	-	-	-	-	-	-	-	-	-	-	-	-	-	-
rs8082275	17:63230425-63230425	A	downstream_gene_variant	MODIFIER	RGS9	ENSG00000108370	Transcript	ENST00000584234.1	nonsense_mediated_decay	-	-	-	-	-	-	-	-	-	rs8082275	6629	1	-	HGNC	10004	-	-	-	-	-	-	-	-	-	-	-	-	-	-	-	-
rs8082275	17:63230425-63230425	C	downstream_gene_variant	MODIFIER	RGS9	ENSG00000108370	Transcript	ENST00000584234.1	nonsense_mediated_decay	-	-	-	-	-	-	-	-	-	rs8082275	6629	1	-	HGNC	10004	-	-	-	-	-	-	0.2003	-	-	-	-	-	-	-	-	-
rs8082275	17:63230425-63230425	T	downstream_gene_variant	MODIFIER	RGS9	ENSG00000108370	Transcript	ENST00000584234.1	nonsense_mediated_decay	-	-	-	-	-	-	-	-	-	rs8082275	6629	1	-	HGNC	10004	-	-	-	-	-	-	-	-	-	-	-	-	-	-	-	-
rs8082275	17:63230425-63230425	A	downstream_gene_variant	MODIFIER	RGS9	ENSG00000108370	Transcript	ENST00000262406.9	protein_coding	-	-	-	-	-	-	-	-	-	rs8082275	6617	1	-	HGNC	10004	-	-	-	-	-	-	-	-	-	-	-	-	-	-	-	-
rs8082275	17:63230425-63230425	C	downstream_gene_variant	MODIFIER	RGS9	ENSG00000108370	Transcript	ENST00000262406.9	protein_coding	-	-	-	-	-	-	-	-	-	rs8082275	6617	1	-	HGNC	10004	-	-	-	-	-	-	0.2003	-	-	-	-	-	-	-	-	-
rs8082275	17:63230425-63230425	T	downstream_gene_variant	MODIFIER	RGS9	ENSG00000108370	Transcript	ENST00000262406.9	protein_coding	-	-	-	-	-	-	-	-	-	rs8082275	6617	1	-	HGNC	10004	-	-	-	-	-	-	-	-	-	-	-	-	-	-	-	-
rs8082275	17:63230425-63230425	A	downstream_gene_variant	MODIFIER	RGS9	ENSG00000108370	Transcript	ENST00000577595.1	retained_intron	-	-	-	-	-	-	-	-	-	rs8082275	6615	1	-	HGNC	10004	-	-	-	-	-	-	-	-	-	-	-	-	-	-	-	-
rs8082275	17:63230425-63230425	C	downstream_gene_variant	MODIFIER	RGS9	ENSG00000108370	Transcript	ENST00000577595.1	retained_intron	-	-	-	-	-	-	-	-	-	rs8082275	6615	1	-	HGNC	10004	-	-	-	-	-	-	0.2003	-	-	-	-	-	-	-	-	-
rs8082275	17:63230425-63230425	T	downstream_gene_variant	MODIFIER	RGS9	ENSG00000108370	Transcript	ENST00000577595.1	retained_intron	-	-	-	-	-	-	-	-	-	rs8082275	6615	1	-	HGNC	10004	-	-	-	-	-	-	-	-	-	-	-	-	-	-	-	-
rs8082275	17:63230425-63230425	A	downstream_gene_variant	MODIFIER	RGS9	ENSG00000108370	Transcript	ENST00000449996.3	protein_coding	-	-	-	-	-	-	-	-	-	rs8082275	6604	1	-	HGNC	10004	-	-	-	-	-	-	-	-	-	-	-	-	-	-	-	-
rs8082275	17:63230425-63230425	C	downstream_gene_variant	MODIFIER	RGS9	ENSG00000108370	Transcript	ENST00000449996.3	protein_coding	-	-	-	-	-	-	-	-	-	rs8082275	6604	1	-	HGNC	10004	-	-	-	-	-	-	0.2003	-	-	-	-	-	-	-	-	-
rs8082275	17:63230425-63230425	T	downstream_gene_variant	MODIFIER	RGS9	ENSG00000108370	Transcript	ENST00000449996.3	protein_coding	-	-	-	-	-	-	-	-	-	rs8082275	6604	1	-	HGNC	10004	-	-	-	-	-	-	-	-	-	-	-	-	-	-	-	-
rs8082401	17:63230439-63230439	T	downstream_gene_variant	MODIFIER	RGS9	ENSG00000108370	Transcript	ENST00000583473.1	retained_intron	-	-	-	-	-	-	-	-	-	rs8082401	75530	1	-	HGNC	10004	-	-	-	-	-	-	0.1911	-	-	-	-	-	-	-	-	-
rs8082401	17:63230439-63230439	T	downstream_gene_variant	MODIFIER	RGS9	ENSG00000108370	Transcript	ENST00000577186.1	processed_transcript	-	-	-	-	-	-	-	-	-	rs8082401	54284	1	-	HGNC	10004	-	-	-	-	-	-	0.1911	-	-	-	-	-	-	-	-	-
rs8082401	17:63230439-63230439	T	upstream_gene_variant	MODIFIER	RP11-169I9.2	ENSG00000265883	Transcript	ENST00000582031.1	processed_pseudogene	-	-	-	-	-	-	-	-	-	rs8082401	48839	-1	-	Clone_based_vega_gene	-	-	-	-	-	-	-	0.1911	-	-	-	-	-	-	-	-	-
rs8082401	17:63230439-63230439	T	downstream_gene_variant	MODIFIER	RGS9	ENSG00000108370	Transcript	ENST00000581175.1	retained_intron	-	-	-	-	-	-	-	-	-	rs8082401	23659	1	-	HGNC	10004	-	-	-	-	-	-	0.1911	-	-	-	-	-	-	-	-	-
rs8082401	17:63230439-63230439	T	downstream_gene_variant	MODIFIER	RGS9	ENSG00000108370	Transcript	ENST00000443584.3	protein_coding	-	-	-	-	-	-	-	-	-	rs8082401	8733	1	-	HGNC	10004	-	-	-	-	-	-	0.1911	-	-	-	-	-	-	-	-	-
rs8082401	17:63230439-63230439	T	downstream_gene_variant	MODIFIER	RGS9	ENSG00000108370	Transcript	ENST00000584234.1	nonsense_mediated_decay	-	-	-	-	-	-	-	-	-	rs8082401	6643	1	-	HGNC	10004	-	-	-	-	-	-	0.1911	-	-	-	-	-	-	-	-	-
rs8082401	17:63230439-63230439	T	downstream_gene_variant	MODIFIER	RGS9	ENSG00000108370	Transcript	ENST00000262406.9	protein_coding	-	-	-	-	-	-	-	-	-	rs8082401	6631	1	-	HGNC	10004	-	-	-	-	-	-	0.1911	-	-	-	-	-	-	-	-	-
rs8082401	17:63230439-63230439	T	downstream_gene_variant	MODIFIER	RGS9	ENSG00000108370	Transcript	ENST00000577595.1	retained_intron	-	-	-	-	-	-	-	-	-	rs8082401	6629	1	-	HGNC	10004	-	-	-	-	-	-	0.1911	-	-	-	-	-	-	-	-	-
rs8082401	17:63230439-63230439	T	downstream_gene_variant	MODIFIER	RGS9	ENSG00000108370	Transcript	ENST00000449996.3	protein_coding	-	-	-	-	-	-	-	-	-	rs8082401	6618	1	-	HGNC	10004	-	-	-	-	-	-	0.1911	-	-	-	-	-	-	-	-	-
rs6504287	17:63230486-63230486	C	downstream_gene_variant	MODIFIER	RGS9	ENSG00000108370	Transcript	ENST00000583473.1	retained_intron	-	-	-	-	-	-	-	-	-	rs6504287	75577	1	-	HGNC	10004	-	-	-	-	-	-	0.4692	-	-	-	-	-	-	-	-	-
rs6504287	17:63230486-63230486	C	downstream_gene_variant	MODIFIER	RGS9	ENSG00000108370	Transcript	ENST00000577186.1	processed_transcript	-	-	-	-	-	-	-	-	-	rs6504287	54331	1	-	HGNC	10004	-	-	-	-	-	-	0.4692	-	-	-	-	-	-	-	-	-
rs6504287	17:63230486-63230486	C	upstream_gene_variant	MODIFIER	RP11-169I9.2	ENSG00000265883	Transcript	ENST00000582031.1	processed_pseudogene	-	-	-	-	-	-	-	-	-	rs6504287	48886	-1	-	Clone_based_vega_gene	-	-	-	-	-	-	-	0.4692	-	-	-	-	-	-	-	-	-
rs6504287	17:63230486-63230486	C	downstream_gene_variant	MODIFIER	RGS9	ENSG00000108370	Transcript	ENST00000581175.1	retained_intron	-	-	-	-	-	-	-	-	-	rs6504287	23706	1	-	HGNC	10004	-	-	-	-	-	-	0.4692	-	-	-	-	-	-	-	-	-
rs6504287	17:63230486-63230486	C	downstream_gene_variant	MODIFIER	RGS9	ENSG00000108370	Transcript	ENST00000443584.3	protein_coding	-	-	-	-	-	-	-	-	-	rs6504287	8780	1	-	HGNC	10004	-	-	-	-	-	-	0.4692	-	-	-	-	-	-	-	-	-
rs6504287	17:63230486-63230486	C	downstream_gene_variant	MODIFIER	RGS9	ENSG00000108370	Transcript	ENST00000584234.1	nonsense_mediated_decay	-	-	-	-	-	-	-	-	-	rs6504287	6690	1	-	HGNC	10004	-	-	-	-	-	-	0.4692	-	-	-	-	-	-	-	-	-
rs6504287	17:63230486-63230486	C	downstream_gene_variant	MODIFIER	RGS9	ENSG00000108370	Transcript	ENST00000262406.9	protein_coding	-	-	-	-	-	-	-	-	-	rs6504287	6678	1	-	HGNC	10004	-	-	-	-	-	-	0.4692	-	-	-	-	-	-	-	-	-
rs6504287	17:63230486-63230486	C	downstream_gene_variant	MODIFIER	RGS9	ENSG00000108370	Transcript	ENST00000577595.1	retained_intron	-	-	-	-	-	-	-	-	-	rs6504287	6676	1	-	HGNC	10004	-	-	-	-	-	-	0.4692	-	-	-	-	-	-	-	-	-
rs6504287	17:63230486-63230486	C	downstream_gene_variant	MODIFIER	RGS9	ENSG00000108370	Transcript	ENST00000449996.3	protein_coding	-	-	-	-	-	-	-	-	-	rs6504287	6665	1	-	HGNC	10004	-	-	-	-	-	-	0.4692	-	-	-	-	-	-	-	-	-
rs112281000	17:63230647-63230647	A	downstream_gene_variant	MODIFIER	RGS9	ENSG00000108370	Transcript	ENST00000583473.1	retained_intron	-	-	-	-	-	-	-	-	-	rs112281000	75738	1	-	HGNC	10004	-	-	-	-	-	-	0.2003	-	-	-	-	-	-	-	-	-
rs112281000	17:63230647-63230647	A	downstream_gene_variant	MODIFIER	RGS9	ENSG00000108370	Transcript	ENST00000577186.1	processed_transcript	-	-	-	-	-	-	-	-	-	rs112281000	54492	1	-	HGNC	10004	-	-	-	-	-	-	0.2003	-	-	-	-	-	-	-	-	-
rs112281000	17:63230647-63230647	A	upstream_gene_variant	MODIFIER	RP11-169I9.2	ENSG00000265883	Transcript	ENST00000582031.1	processed_pseudogene	-	-	-	-	-	-	-	-	-	rs112281000	49047	-1	-	Clone_based_vega_gene	-	-	-	-	-	-	-	0.2003	-	-	-	-	-	-	-	-	-
rs112281000	17:63230647-63230647	A	downstream_gene_variant	MODIFIER	RGS9	ENSG00000108370	Transcript	ENST00000581175.1	retained_intron	-	-	-	-	-	-	-	-	-	rs112281000	23867	1	-	HGNC	10004	-	-	-	-	-	-	0.2003	-	-	-	-	-	-	-	-	-
rs112281000	17:63230647-63230647	A	downstream_gene_variant	MODIFIER	RGS9	ENSG00000108370	Transcript	ENST00000443584.3	protein_coding	-	-	-	-	-	-	-	-	-	rs112281000	8941	1	-	HGNC	10004	-	-	-	-	-	-	0.2003	-	-	-	-	-	-	-	-	-
rs112281000	17:63230647-63230647	A	downstream_gene_variant	MODIFIER	RGS9	ENSG00000108370	Transcript	ENST00000584234.1	nonsense_mediated_decay	-	-	-	-	-	-	-	-	-	rs112281000	6851	1	-	HGNC	10004	-	-	-	-	-	-	0.2003	-	-	-	-	-	-	-	-	-
rs112281000	17:63230647-63230647	A	downstream_gene_variant	MODIFIER	RGS9	ENSG00000108370	Transcript	ENST00000262406.9	protein_coding	-	-	-	-	-	-	-	-	-	rs112281000	6839	1	-	HGNC	10004	-	-	-	-	-	-	0.2003	-	-	-	-	-	-	-	-	-
rs112281000	17:63230647-63230647	A	downstream_gene_variant	MODIFIER	RGS9	ENSG00000108370	Transcript	ENST00000577595.1	retained_intron	-	-	-	-	-	-	-	-	-	rs112281000	6837	1	-	HGNC	10004	-	-	-	-	-	-	0.2003	-	-	-	-	-	-	-	-	-
rs112281000	17:63230647-63230647	A	downstream_gene_variant	MODIFIER	RGS9	ENSG00000108370	Transcript	ENST00000449996.3	protein_coding	-	-	-	-	-	-	-	-	-	rs112281000	6826	1	-	HGNC	10004	-	-	-	-	-	-	0.2003	-	-	-	-	-	-	-	-	-
rs9915419	17:63230699-63230699	C	downstream_gene_variant	MODIFIER	RGS9	ENSG00000108370	Transcript	ENST00000583473.1	retained_intron	-	-	-	-	-	-	-	-	-	rs9915419	75790	1	-	HGNC	10004	-	-	-	-	-	-	0.1911	-	-	-	-	-	-	-	-	-
rs9915419	17:63230699-63230699	C	downstream_gene_variant	MODIFIER	RGS9	ENSG00000108370	Transcript	ENST00000577186.1	processed_transcript	-	-	-	-	-	-	-	-	-	rs9915419	54544	1	-	HGNC	10004	-	-	-	-	-	-	0.1911	-	-	-	-	-	-	-	-	-
rs9915419	17:63230699-63230699	C	upstream_gene_variant	MODIFIER	RP11-169I9.2	ENSG00000265883	Transcript	ENST00000582031.1	processed_pseudogene	-	-	-	-	-	-	-	-	-	rs9915419	49099	-1	-	Clone_based_vega_gene	-	-	-	-	-	-	-	0.1911	-	-	-	-	-	-	-	-	-
rs9915419	17:63230699-63230699	C	downstream_gene_variant	MODIFIER	RGS9	ENSG00000108370	Transcript	ENST00000581175.1	retained_intron	-	-	-	-	-	-	-	-	-	rs9915419	23919	1	-	HGNC	10004	-	-	-	-	-	-	0.1911	-	-	-	-	-	-	-	-	-
rs9915419	17:63230699-63230699	C	downstream_gene_variant	MODIFIER	RGS9	ENSG00000108370	Transcript	ENST00000443584.3	protein_coding	-	-	-	-	-	-	-	-	-	rs9915419	8993	1	-	HGNC	10004	-	-	-	-	-	-	0.1911	-	-	-	-	-	-	-	-	-
rs9915419	17:63230699-63230699	C	downstream_gene_variant	MODIFIER	RGS9	ENSG00000108370	Transcript	ENST00000584234.1	nonsense_mediated_decay	-	-	-	-	-	-	-	-	-	rs9915419	6903	1	-	HGNC	10004	-	-	-	-	-	-	0.1911	-	-	-	-	-	-	-	-	-
rs9915419	17:63230699-63230699	C	downstream_gene_variant	MODIFIER	RGS9	ENSG00000108370	Transcript	ENST00000262406.9	protein_coding	-	-	-	-	-	-	-	-	-	rs9915419	6891	1	-	HGNC	10004	-	-	-	-	-	-	0.1911	-	-	-	-	-	-	-	-	-
rs9915419	17:63230699-63230699	C	downstream_gene_variant	MODIFIER	RGS9	ENSG00000108370	Transcript	ENST00000577595.1	retained_intron	-	-	-	-	-	-	-	-	-	rs9915419	6889	1	-	HGNC	10004	-	-	-	-	-	-	0.1911	-	-	-	-	-	-	-	-	-
rs9915419	17:63230699-63230699	C	downstream_gene_variant	MODIFIER	RGS9	ENSG00000108370	Transcript	ENST00000449996.3	protein_coding	-	-	-	-	-	-	-	-	-	rs9915419	6878	1	-	HGNC	10004	-	-	-	-	-	-	0.1911	-	-	-	-	-	-	-	-	-
rs9914176	17:63230716-63230716	A	downstream_gene_variant	MODIFIER	RGS9	ENSG00000108370	Transcript	ENST00000583473.1	retained_intron	-	-	-	-	-	-	-	-	-	rs9914176	75807	1	-	HGNC	10004	-	-	-	-	-	-	0.1883	-	-	-	-	-	-	-	-	-
rs9914176	17:63230716-63230716	A	downstream_gene_variant	MODIFIER	RGS9	ENSG00000108370	Transcript	ENST00000577186.1	processed_transcript	-	-	-	-	-	-	-	-	-	rs9914176	54561	1	-	HGNC	10004	-	-	-	-	-	-	0.1883	-	-	-	-	-	-	-	-	-
rs9914176	17:63230716-63230716	A	upstream_gene_variant	MODIFIER	RP11-169I9.2	ENSG00000265883	Transcript	ENST00000582031.1	processed_pseudogene	-	-	-	-	-	-	-	-	-	rs9914176	49116	-1	-	Clone_based_vega_gene	-	-	-	-	-	-	-	0.1883	-	-	-	-	-	-	-	-	-
rs9914176	17:63230716-63230716	A	downstream_gene_variant	MODIFIER	RGS9	ENSG00000108370	Transcript	ENST00000581175.1	retained_intron	-	-	-	-	-	-	-	-	-	rs9914176	23936	1	-	HGNC	10004	-	-	-	-	-	-	0.1883	-	-	-	-	-	-	-	-	-
rs9914176	17:63230716-63230716	A	downstream_gene_variant	MODIFIER	RGS9	ENSG00000108370	Transcript	ENST00000443584.3	protein_coding	-	-	-	-	-	-	-	-	-	rs9914176	9010	1	-	HGNC	10004	-	-	-	-	-	-	0.1883	-	-	-	-	-	-	-	-	-
rs9914176	17:63230716-63230716	A	downstream_gene_variant	MODIFIER	RGS9	ENSG00000108370	Transcript	ENST00000584234.1	nonsense_mediated_decay	-	-	-	-	-	-	-	-	-	rs9914176	6920	1	-	HGNC	10004	-	-	-	-	-	-	0.1883	-	-	-	-	-	-	-	-	-
rs9914176	17:63230716-63230716	A	downstream_gene_variant	MODIFIER	RGS9	ENSG00000108370	Transcript	ENST00000262406.9	protein_coding	-	-	-	-	-	-	-	-	-	rs9914176	6908	1	-	HGNC	10004	-	-	-	-	-	-	0.1883	-	-	-	-	-	-	-	-	-
rs9914176	17:63230716-63230716	A	downstream_gene_variant	MODIFIER	RGS9	ENSG00000108370	Transcript	ENST00000577595.1	retained_intron	-	-	-	-	-	-	-	-	-	rs9914176	6906	1	-	HGNC	10004	-	-	-	-	-	-	0.1883	-	-	-	-	-	-	-	-	-
rs9914176	17:63230716-63230716	A	downstream_gene_variant	MODIFIER	RGS9	ENSG00000108370	Transcript	ENST00000449996.3	protein_coding	-	-	-	-	-	-	-	-	-	rs9914176	6895	1	-	HGNC	10004	-	-	-	-	-	-	0.1883	-	-	-	-	-	-	-	-	-
rs28895913	17:63231020-63231020	G	downstream_gene_variant	MODIFIER	RGS9	ENSG00000108370	Transcript	ENST00000583473.1	retained_intron	-	-	-	-	-	-	-	-	-	rs28895913	76111	1	-	HGNC	10004	-	-	-	-	-	-	0.1911	-	-	-	-	-	-	-	-	-
rs28895913	17:63231020-63231020	G	downstream_gene_variant	MODIFIER	RGS9	ENSG00000108370	Transcript	ENST00000577186.1	processed_transcript	-	-	-	-	-	-	-	-	-	rs28895913	54865	1	-	HGNC	10004	-	-	-	-	-	-	0.1911	-	-	-	-	-	-	-	-	-
rs28895913	17:63231020-63231020	G	upstream_gene_variant	MODIFIER	RP11-169I9.2	ENSG00000265883	Transcript	ENST00000582031.1	processed_pseudogene	-	-	-	-	-	-	-	-	-	rs28895913	49420	-1	-	Clone_based_vega_gene	-	-	-	-	-	-	-	0.1911	-	-	-	-	-	-	-	-	-
rs28895913	17:63231020-63231020	G	downstream_gene_variant	MODIFIER	RGS9	ENSG00000108370	Transcript	ENST00000581175.1	retained_intron	-	-	-	-	-	-	-	-	-	rs28895913	24240	1	-	HGNC	10004	-	-	-	-	-	-	0.1911	-	-	-	-	-	-	-	-	-
rs28895913	17:63231020-63231020	G	downstream_gene_variant	MODIFIER	RGS9	ENSG00000108370	Transcript	ENST00000443584.3	protein_coding	-	-	-	-	-	-	-	-	-	rs28895913	9314	1	-	HGNC	10004	-	-	-	-	-	-	0.1911	-	-	-	-	-	-	-	-	-
rs28895913	17:63231020-63231020	G	downstream_gene_variant	MODIFIER	RGS9	ENSG00000108370	Transcript	ENST00000584234.1	nonsense_mediated_decay	-	-	-	-	-	-	-	-	-	rs28895913	7224	1	-	HGNC	10004	-	-	-	-	-	-	0.1911	-	-	-	-	-	-	-	-	-
rs28895913	17:63231020-63231020	G	downstream_gene_variant	MODIFIER	RGS9	ENSG00000108370	Transcript	ENST00000262406.9	protein_coding	-	-	-	-	-	-	-	-	-	rs28895913	7212	1	-	HGNC	10004	-	-	-	-	-	-	0.1911	-	-	-	-	-	-	-	-	-
rs28895913	17:63231020-63231020	G	downstream_gene_variant	MODIFIER	RGS9	ENSG00000108370	Transcript	ENST00000577595.1	retained_intron	-	-	-	-	-	-	-	-	-	rs28895913	7210	1	-	HGNC	10004	-	-	-	-	-	-	0.1911	-	-	-	-	-	-	-	-	-
rs28895913	17:63231020-63231020	G	downstream_gene_variant	MODIFIER	RGS9	ENSG00000108370	Transcript	ENST00000449996.3	protein_coding	-	-	-	-	-	-	-	-	-	rs28895913	7199	1	-	HGNC	10004	-	-	-	-	-	-	0.1911	-	-	-	-	-	-	-	-	-
rs8065208	17:63231330-63231330	A	regulatory_region_variant	MODIFIER	-	-	RegulatoryFeature	ENSR00001133550	open_chromatin_region	-	-	-	-	-	-	-	-	-	rs8065208	-	-	-	-	-	-	-	-	-	-	-	0.2003	-	-	-	-	-	-	-	-	-
rs8065208	17:63231330-63231330	A	downstream_gene_variant	MODIFIER	RGS9	ENSG00000108370	Transcript	ENST00000583473.1	retained_intron	-	-	-	-	-	-	-	-	-	rs8065208	76421	1	-	HGNC	10004	-	-	-	-	-	-	0.2003	-	-	-	-	-	-	-	-	-
rs8065208	17:63231330-63231330	A	downstream_gene_variant	MODIFIER	RGS9	ENSG00000108370	Transcript	ENST00000577186.1	processed_transcript	-	-	-	-	-	-	-	-	-	rs8065208	55175	1	-	HGNC	10004	-	-	-	-	-	-	0.2003	-	-	-	-	-	-	-	-	-
rs8065208	17:63231330-63231330	A	upstream_gene_variant	MODIFIER	RP11-169I9.2	ENSG00000265883	Transcript	ENST00000582031.1	processed_pseudogene	-	-	-	-	-	-	-	-	-	rs8065208	49730	-1	-	Clone_based_vega_gene	-	-	-	-	-	-	-	0.2003	-	-	-	-	-	-	-	-	-
rs8065208	17:63231330-63231330	A	downstream_gene_variant	MODIFIER	RGS9	ENSG00000108370	Transcript	ENST00000581175.1	retained_intron	-	-	-	-	-	-	-	-	-	rs8065208	24550	1	-	HGNC	10004	-	-	-	-	-	-	0.2003	-	-	-	-	-	-	-	-	-
rs8065208	17:63231330-63231330	A	downstream_gene_variant	MODIFIER	RGS9	ENSG00000108370	Transcript	ENST00000443584.3	protein_coding	-	-	-	-	-	-	-	-	-	rs8065208	9624	1	-	HGNC	10004	-	-	-	-	-	-	0.2003	-	-	-	-	-	-	-	-	-
rs8065208	17:63231330-63231330	A	downstream_gene_variant	MODIFIER	RGS9	ENSG00000108370	Transcript	ENST00000584234.1	nonsense_mediated_decay	-	-	-	-	-	-	-	-	-	rs8065208	7534	1	-	HGNC	10004	-	-	-	-	-	-	0.2003	-	-	-	-	-	-	-	-	-
rs8065208	17:63231330-63231330	A	downstream_gene_variant	MODIFIER	RGS9	ENSG00000108370	Transcript	ENST00000262406.9	protein_coding	-	-	-	-	-	-	-	-	-	rs8065208	7522	1	-	HGNC	10004	-	-	-	-	-	-	0.2003	-	-	-	-	-	-	-	-	-
rs8065208	17:63231330-63231330	A	downstream_gene_variant	MODIFIER	RGS9	ENSG00000108370	Transcript	ENST00000577595.1	retained_intron	-	-	-	-	-	-	-	-	-	rs8065208	7520	1	-	HGNC	10004	-	-	-	-	-	-	0.2003	-	-	-	-	-	-	-	-	-
rs8065208	17:63231330-63231330	A	downstream_gene_variant	MODIFIER	RGS9	ENSG00000108370	Transcript	ENST00000449996.3	protein_coding	-	-	-	-	-	-	-	-	-	rs8065208	7509	1	-	HGNC	10004	-	-	-	-	-	-	0.2003	-	-	-	-	-	-	-	-	-
rs8072237	17:63231552-63231552	C	regulatory_region_variant	MODIFIER	-	-	RegulatoryFeature	ENSR00001133550	open_chromatin_region	-	-	-	-	-	-	-	-	-	rs8072237	-	-	-	-	-	-	-	-	-	-	-	-	-	-	-	-	-	-	-	-	-
rs8072237	17:63231552-63231552	G	regulatory_region_variant	MODIFIER	-	-	RegulatoryFeature	ENSR00001133550	open_chromatin_region	-	-	-	-	-	-	-	-	-	rs8072237	-	-	-	-	-	-	-	-	-	-	-	0.1911	-	-	-	-	-	-	-	-	-
rs8072237	17:63231552-63231552	C	downstream_gene_variant	MODIFIER	RGS9	ENSG00000108370	Transcript	ENST00000583473.1	retained_intron	-	-	-	-	-	-	-	-	-	rs8072237	76643	1	-	HGNC	10004	-	-	-	-	-	-	-	-	-	-	-	-	-	-	-	-
rs8072237	17:63231552-63231552	G	downstream_gene_variant	MODIFIER	RGS9	ENSG00000108370	Transcript	ENST00000583473.1	retained_intron	-	-	-	-	-	-	-	-	-	rs8072237	76643	1	-	HGNC	10004	-	-	-	-	-	-	0.1911	-	-	-	-	-	-	-	-	-
rs8072237	17:63231552-63231552	C	downstream_gene_variant	MODIFIER	RGS9	ENSG00000108370	Transcript	ENST00000577186.1	processed_transcript	-	-	-	-	-	-	-	-	-	rs8072237	55397	1	-	HGNC	10004	-	-	-	-	-	-	-	-	-	-	-	-	-	-	-	-
rs8072237	17:63231552-63231552	G	downstream_gene_variant	MODIFIER	RGS9	ENSG00000108370	Transcript	ENST00000577186.1	processed_transcript	-	-	-	-	-	-	-	-	-	rs8072237	55397	1	-	HGNC	10004	-	-	-	-	-	-	0.1911	-	-	-	-	-	-	-	-	-
rs8072237	17:63231552-63231552	C	upstream_gene_variant	MODIFIER	RP11-169I9.2	ENSG00000265883	Transcript	ENST00000582031.1	processed_pseudogene	-	-	-	-	-	-	-	-	-	rs8072237	49952	-1	-	Clone_based_vega_gene	-	-	-	-	-	-	-	-	-	-	-	-	-	-	-	-	-
rs8072237	17:63231552-63231552	G	upstream_gene_variant	MODIFIER	RP11-169I9.2	ENSG00000265883	Transcript	ENST00000582031.1	processed_pseudogene	-	-	-	-	-	-	-	-	-	rs8072237	49952	-1	-	Clone_based_vega_gene	-	-	-	-	-	-	-	0.1911	-	-	-	-	-	-	-	-	-
rs8072237	17:63231552-63231552	C	downstream_gene_variant	MODIFIER	RGS9	ENSG00000108370	Transcript	ENST00000581175.1	retained_intron	-	-	-	-	-	-	-	-	-	rs8072237	24772	1	-	HGNC	10004	-	-	-	-	-	-	-	-	-	-	-	-	-	-	-	-
rs8072237	17:63231552-63231552	G	downstream_gene_variant	MODIFIER	RGS9	ENSG00000108370	Transcript	ENST00000581175.1	retained_intron	-	-	-	-	-	-	-	-	-	rs8072237	24772	1	-	HGNC	10004	-	-	-	-	-	-	0.1911	-	-	-	-	-	-	-	-	-
rs8072237	17:63231552-63231552	C	downstream_gene_variant	MODIFIER	RGS9	ENSG00000108370	Transcript	ENST00000443584.3	protein_coding	-	-	-	-	-	-	-	-	-	rs8072237	9846	1	-	HGNC	10004	-	-	-	-	-	-	-	-	-	-	-	-	-	-	-	-
rs8072237	17:63231552-63231552	G	downstream_gene_variant	MODIFIER	RGS9	ENSG00000108370	Transcript	ENST00000443584.3	protein_coding	-	-	-	-	-	-	-	-	-	rs8072237	9846	1	-	HGNC	10004	-	-	-	-	-	-	0.1911	-	-	-	-	-	-	-	-	-
rs8072237	17:63231552-63231552	C	downstream_gene_variant	MODIFIER	RGS9	ENSG00000108370	Transcript	ENST00000584234.1	nonsense_mediated_decay	-	-	-	-	-	-	-	-	-	rs8072237	7756	1	-	HGNC	10004	-	-	-	-	-	-	-	-	-	-	-	-	-	-	-	-
rs8072237	17:63231552-63231552	G	downstream_gene_variant	MODIFIER	RGS9	ENSG00000108370	Transcript	ENST00000584234.1	nonsense_mediated_decay	-	-	-	-	-	-	-	-	-	rs8072237	7756	1	-	HGNC	10004	-	-	-	-	-	-	0.1911	-	-	-	-	-	-	-	-	-
rs8072237	17:63231552-63231552	C	downstream_gene_variant	MODIFIER	RGS9	ENSG00000108370	Transcript	ENST00000262406.9	protein_coding	-	-	-	-	-	-	-	-	-	rs8072237	7744	1	-	HGNC	10004	-	-	-	-	-	-	-	-	-	-	-	-	-	-	-	-
rs8072237	17:63231552-63231552	G	downstream_gene_variant	MODIFIER	RGS9	ENSG00000108370	Transcript	ENST00000262406.9	protein_coding	-	-	-	-	-	-	-	-	-	rs8072237	7744	1	-	HGNC	10004	-	-	-	-	-	-	0.1911	-	-	-	-	-	-	-	-	-
rs8072237	17:63231552-63231552	C	downstream_gene_variant	MODIFIER	RGS9	ENSG00000108370	Transcript	ENST00000577595.1	retained_intron	-	-	-	-	-	-	-	-	-	rs8072237	7742	1	-	HGNC	10004	-	-	-	-	-	-	-	-	-	-	-	-	-	-	-	-
rs8072237	17:63231552-63231552	G	downstream_gene_variant	MODIFIER	RGS9	ENSG00000108370	Transcript	ENST00000577595.1	retained_intron	-	-	-	-	-	-	-	-	-	rs8072237	7742	1	-	HGNC	10004	-	-	-	-	-	-	0.1911	-	-	-	-	-	-	-	-	-
rs8072237	17:63231552-63231552	C	downstream_gene_variant	MODIFIER	RGS9	ENSG00000108370	Transcript	ENST00000449996.3	protein_coding	-	-	-	-	-	-	-	-	-	rs8072237	7731	1	-	HGNC	10004	-	-	-	-	-	-	-	-	-	-	-	-	-	-	-	-
rs8072237	17:63231552-63231552	G	downstream_gene_variant	MODIFIER	RGS9	ENSG00000108370	Transcript	ENST00000449996.3	protein_coding	-	-	-	-	-	-	-	-	-	rs8072237	7731	1	-	HGNC	10004	-	-	-	-	-	-	0.1911	-	-	-	-	-	-	-	-	-
rs8071511	17:63231816-63231816	T	regulatory_region_variant	MODIFIER	-	-	RegulatoryFeature	ENSR00001133550	open_chromatin_region	-	-	-	-	-	-	-	-	-	rs8071511	-	-	-	-	-	-	-	-	-	-	-	0.1911	-	-	-	-	-	-	-	-	-
rs8071511	17:63231816-63231816	T	downstream_gene_variant	MODIFIER	RGS9	ENSG00000108370	Transcript	ENST00000583473.1	retained_intron	-	-	-	-	-	-	-	-	-	rs8071511	76907	1	-	HGNC	10004	-	-	-	-	-	-	0.1911	-	-	-	-	-	-	-	-	-
rs8071511	17:63231816-63231816	T	downstream_gene_variant	MODIFIER	RGS9	ENSG00000108370	Transcript	ENST00000577186.1	processed_transcript	-	-	-	-	-	-	-	-	-	rs8071511	55661	1	-	HGNC	10004	-	-	-	-	-	-	0.1911	-	-	-	-	-	-	-	-	-
rs8071511	17:63231816-63231816	T	upstream_gene_variant	MODIFIER	RP11-169I9.2	ENSG00000265883	Transcript	ENST00000582031.1	processed_pseudogene	-	-	-	-	-	-	-	-	-	rs8071511	50216	-1	-	Clone_based_vega_gene	-	-	-	-	-	-	-	0.1911	-	-	-	-	-	-	-	-	-
rs8071511	17:63231816-63231816	T	downstream_gene_variant	MODIFIER	RGS9	ENSG00000108370	Transcript	ENST00000581175.1	retained_intron	-	-	-	-	-	-	-	-	-	rs8071511	25036	1	-	HGNC	10004	-	-	-	-	-	-	0.1911	-	-	-	-	-	-	-	-	-
rs8071511	17:63231816-63231816	T	downstream_gene_variant	MODIFIER	RGS9	ENSG00000108370	Transcript	ENST00000443584.3	protein_coding	-	-	-	-	-	-	-	-	-	rs8071511	10110	1	-	HGNC	10004	-	-	-	-	-	-	0.1911	-	-	-	-	-	-	-	-	-
rs8071511	17:63231816-63231816	T	downstream_gene_variant	MODIFIER	RGS9	ENSG00000108370	Transcript	ENST00000584234.1	nonsense_mediated_decay	-	-	-	-	-	-	-	-	-	rs8071511	8020	1	-	HGNC	10004	-	-	-	-	-	-	0.1911	-	-	-	-	-	-	-	-	-
rs8071511	17:63231816-63231816	T	downstream_gene_variant	MODIFIER	RGS9	ENSG00000108370	Transcript	ENST00000262406.9	protein_coding	-	-	-	-	-	-	-	-	-	rs8071511	8008	1	-	HGNC	10004	-	-	-	-	-	-	0.1911	-	-	-	-	-	-	-	-	-
rs8071511	17:63231816-63231816	T	downstream_gene_variant	MODIFIER	RGS9	ENSG00000108370	Transcript	ENST00000577595.1	retained_intron	-	-	-	-	-	-	-	-	-	rs8071511	8006	1	-	HGNC	10004	-	-	-	-	-	-	0.1911	-	-	-	-	-	-	-	-	-
rs8071511	17:63231816-63231816	T	downstream_gene_variant	MODIFIER	RGS9	ENSG00000108370	Transcript	ENST00000449996.3	protein_coding	-	-	-	-	-	-	-	-	-	rs8071511	7995	1	-	HGNC	10004	-	-	-	-	-	-	0.1911	-	-	-	-	-	-	-	-	-
rs56202104	17:63232011-63232011	G	downstream_gene_variant	MODIFIER	RGS9	ENSG00000108370	Transcript	ENST00000583473.1	retained_intron	-	-	-	-	-	-	-	-	-	rs56202104	77102	1	-	HGNC	10004	-	-	-	-	-	-	0.1909	-	-	-	-	-	-	-	-	-
rs56202104	17:63232011-63232011	G	downstream_gene_variant	MODIFIER	RGS9	ENSG00000108370	Transcript	ENST00000577186.1	processed_transcript	-	-	-	-	-	-	-	-	-	rs56202104	55856	1	-	HGNC	10004	-	-	-	-	-	-	0.1909	-	-	-	-	-	-	-	-	-
rs56202104	17:63232011-63232011	G	upstream_gene_variant	MODIFIER	RP11-169I9.2	ENSG00000265883	Transcript	ENST00000582031.1	processed_pseudogene	-	-	-	-	-	-	-	-	-	rs56202104	50411	-1	-	Clone_based_vega_gene	-	-	-	-	-	-	-	0.1909	-	-	-	-	-	-	-	-	-
rs56202104	17:63232011-63232011	G	downstream_gene_variant	MODIFIER	RGS9	ENSG00000108370	Transcript	ENST00000581175.1	retained_intron	-	-	-	-	-	-	-	-	-	rs56202104	25231	1	-	HGNC	10004	-	-	-	-	-	-	0.1909	-	-	-	-	-	-	-	-	-
rs56202104	17:63232011-63232011	G	downstream_gene_variant	MODIFIER	RGS9	ENSG00000108370	Transcript	ENST00000443584.3	protein_coding	-	-	-	-	-	-	-	-	-	rs56202104	10305	1	-	HGNC	10004	-	-	-	-	-	-	0.1909	-	-	-	-	-	-	-	-	-
rs56202104	17:63232011-63232011	G	downstream_gene_variant	MODIFIER	RGS9	ENSG00000108370	Transcript	ENST00000584234.1	nonsense_mediated_decay	-	-	-	-	-	-	-	-	-	rs56202104	8215	1	-	HGNC	10004	-	-	-	-	-	-	0.1909	-	-	-	-	-	-	-	-	-
rs56202104	17:63232011-63232011	G	downstream_gene_variant	MODIFIER	RGS9	ENSG00000108370	Transcript	ENST00000262406.9	protein_coding	-	-	-	-	-	-	-	-	-	rs56202104	8203	1	-	HGNC	10004	-	-	-	-	-	-	0.1909	-	-	-	-	-	-	-	-	-
rs56202104	17:63232011-63232011	G	downstream_gene_variant	MODIFIER	RGS9	ENSG00000108370	Transcript	ENST00000577595.1	retained_intron	-	-	-	-	-	-	-	-	-	rs56202104	8201	1	-	HGNC	10004	-	-	-	-	-	-	0.1909	-	-	-	-	-	-	-	-	-
rs56202104	17:63232011-63232011	G	downstream_gene_variant	MODIFIER	RGS9	ENSG00000108370	Transcript	ENST00000449996.3	protein_coding	-	-	-	-	-	-	-	-	-	rs56202104	8190	1	-	HGNC	10004	-	-	-	-	-	-	0.1909	-	-	-	-	-	-	-	-	-
rs56205487	17:63232118-63232118	G	downstream_gene_variant	MODIFIER	RGS9	ENSG00000108370	Transcript	ENST00000583473.1	retained_intron	-	-	-	-	-	-	-	-	-	rs56205487	77209	1	-	HGNC	10004	-	-	-	-	-	-	0.1911	-	-	-	-	-	-	-	-	-
rs56205487	17:63232118-63232118	G	downstream_gene_variant	MODIFIER	RGS9	ENSG00000108370	Transcript	ENST00000577186.1	processed_transcript	-	-	-	-	-	-	-	-	-	rs56205487	55963	1	-	HGNC	10004	-	-	-	-	-	-	0.1911	-	-	-	-	-	-	-	-	-
rs56205487	17:63232118-63232118	G	upstream_gene_variant	MODIFIER	RP11-169I9.2	ENSG00000265883	Transcript	ENST00000582031.1	processed_pseudogene	-	-	-	-	-	-	-	-	-	rs56205487	50518	-1	-	Clone_based_vega_gene	-	-	-	-	-	-	-	0.1911	-	-	-	-	-	-	-	-	-
rs56205487	17:63232118-63232118	G	downstream_gene_variant	MODIFIER	RGS9	ENSG00000108370	Transcript	ENST00000581175.1	retained_intron	-	-	-	-	-	-	-	-	-	rs56205487	25338	1	-	HGNC	10004	-	-	-	-	-	-	0.1911	-	-	-	-	-	-	-	-	-
rs56205487	17:63232118-63232118	G	downstream_gene_variant	MODIFIER	RGS9	ENSG00000108370	Transcript	ENST00000443584.3	protein_coding	-	-	-	-	-	-	-	-	-	rs56205487	10412	1	-	HGNC	10004	-	-	-	-	-	-	0.1911	-	-	-	-	-	-	-	-	-
rs56205487	17:63232118-63232118	G	downstream_gene_variant	MODIFIER	RGS9	ENSG00000108370	Transcript	ENST00000584234.1	nonsense_mediated_decay	-	-	-	-	-	-	-	-	-	rs56205487	8322	1	-	HGNC	10004	-	-	-	-	-	-	0.1911	-	-	-	-	-	-	-	-	-
rs56205487	17:63232118-63232118	G	downstream_gene_variant	MODIFIER	RGS9	ENSG00000108370	Transcript	ENST00000262406.9	protein_coding	-	-	-	-	-	-	-	-	-	rs56205487	8310	1	-	HGNC	10004	-	-	-	-	-	-	0.1911	-	-	-	-	-	-	-	-	-
rs56205487	17:63232118-63232118	G	downstream_gene_variant	MODIFIER	RGS9	ENSG00000108370	Transcript	ENST00000577595.1	retained_intron	-	-	-	-	-	-	-	-	-	rs56205487	8308	1	-	HGNC	10004	-	-	-	-	-	-	0.1911	-	-	-	-	-	-	-	-	-
rs56205487	17:63232118-63232118	G	downstream_gene_variant	MODIFIER	RGS9	ENSG00000108370	Transcript	ENST00000449996.3	protein_coding	-	-	-	-	-	-	-	-	-	rs56205487	8297	1	-	HGNC	10004	-	-	-	-	-	-	0.1911	-	-	-	-	-	-	-	-	-
rs7215623	17:63232321-63232321	T	downstream_gene_variant	MODIFIER	RGS9	ENSG00000108370	Transcript	ENST00000583473.1	retained_intron	-	-	-	-	-	-	-	-	-	rs7215623	77412	1	-	HGNC	10004	-	-	-	-	-	-	0.1913	-	-	-	-	-	-	-	-	-
rs7215623	17:63232321-63232321	T	downstream_gene_variant	MODIFIER	RGS9	ENSG00000108370	Transcript	ENST00000577186.1	processed_transcript	-	-	-	-	-	-	-	-	-	rs7215623	56166	1	-	HGNC	10004	-	-	-	-	-	-	0.1913	-	-	-	-	-	-	-	-	-
rs7215623	17:63232321-63232321	T	upstream_gene_variant	MODIFIER	RP11-169I9.2	ENSG00000265883	Transcript	ENST00000582031.1	processed_pseudogene	-	-	-	-	-	-	-	-	-	rs7215623	50721	-1	-	Clone_based_vega_gene	-	-	-	-	-	-	-	0.1913	-	-	-	-	-	-	-	-	-
rs7215623	17:63232321-63232321	T	downstream_gene_variant	MODIFIER	RGS9	ENSG00000108370	Transcript	ENST00000581175.1	retained_intron	-	-	-	-	-	-	-	-	-	rs7215623	25541	1	-	HGNC	10004	-	-	-	-	-	-	0.1913	-	-	-	-	-	-	-	-	-
rs7215623	17:63232321-63232321	T	downstream_gene_variant	MODIFIER	RGS9	ENSG00000108370	Transcript	ENST00000443584.3	protein_coding	-	-	-	-	-	-	-	-	-	rs7215623	10615	1	-	HGNC	10004	-	-	-	-	-	-	0.1913	-	-	-	-	-	-	-	-	-
rs7215623	17:63232321-63232321	T	downstream_gene_variant	MODIFIER	RGS9	ENSG00000108370	Transcript	ENST00000584234.1	nonsense_mediated_decay	-	-	-	-	-	-	-	-	-	rs7215623	8525	1	-	HGNC	10004	-	-	-	-	-	-	0.1913	-	-	-	-	-	-	-	-	-
rs7215623	17:63232321-63232321	T	downstream_gene_variant	MODIFIER	RGS9	ENSG00000108370	Transcript	ENST00000262406.9	protein_coding	-	-	-	-	-	-	-	-	-	rs7215623	8513	1	-	HGNC	10004	-	-	-	-	-	-	0.1913	-	-	-	-	-	-	-	-	-
rs7215623	17:63232321-63232321	T	downstream_gene_variant	MODIFIER	RGS9	ENSG00000108370	Transcript	ENST00000577595.1	retained_intron	-	-	-	-	-	-	-	-	-	rs7215623	8511	1	-	HGNC	10004	-	-	-	-	-	-	0.1913	-	-	-	-	-	-	-	-	-
rs7215623	17:63232321-63232321	T	downstream_gene_variant	MODIFIER	RGS9	ENSG00000108370	Transcript	ENST00000449996.3	protein_coding	-	-	-	-	-	-	-	-	-	rs7215623	8500	1	-	HGNC	10004	-	-	-	-	-	-	0.1913	-	-	-	-	-	-	-	-	-
rs7219197	17:63232409-63232409	G	downstream_gene_variant	MODIFIER	RGS9	ENSG00000108370	Transcript	ENST00000583473.1	retained_intron	-	-	-	-	-	-	-	-	-	rs7219197	77500	1	-	HGNC	10004	-	-	-	-	-	-	0.1911	-	-	-	-	-	-	-	-	-
rs7219197	17:63232409-63232409	G	downstream_gene_variant	MODIFIER	RGS9	ENSG00000108370	Transcript	ENST00000577186.1	processed_transcript	-	-	-	-	-	-	-	-	-	rs7219197	56254	1	-	HGNC	10004	-	-	-	-	-	-	0.1911	-	-	-	-	-	-	-	-	-
rs7219197	17:63232409-63232409	G	upstream_gene_variant	MODIFIER	RP11-169I9.2	ENSG00000265883	Transcript	ENST00000582031.1	processed_pseudogene	-	-	-	-	-	-	-	-	-	rs7219197	50809	-1	-	Clone_based_vega_gene	-	-	-	-	-	-	-	0.1911	-	-	-	-	-	-	-	-	-
rs7219197	17:63232409-63232409	G	downstream_gene_variant	MODIFIER	RGS9	ENSG00000108370	Transcript	ENST00000581175.1	retained_intron	-	-	-	-	-	-	-	-	-	rs7219197	25629	1	-	HGNC	10004	-	-	-	-	-	-	0.1911	-	-	-	-	-	-	-	-	-
rs7219197	17:63232409-63232409	G	downstream_gene_variant	MODIFIER	RGS9	ENSG00000108370	Transcript	ENST00000443584.3	protein_coding	-	-	-	-	-	-	-	-	-	rs7219197	10703	1	-	HGNC	10004	-	-	-	-	-	-	0.1911	-	-	-	-	-	-	-	-	-
rs7219197	17:63232409-63232409	G	downstream_gene_variant	MODIFIER	RGS9	ENSG00000108370	Transcript	ENST00000584234.1	nonsense_mediated_decay	-	-	-	-	-	-	-	-	-	rs7219197	8613	1	-	HGNC	10004	-	-	-	-	-	-	0.1911	-	-	-	-	-	-	-	-	-
rs7219197	17:63232409-63232409	G	downstream_gene_variant	MODIFIER	RGS9	ENSG00000108370	Transcript	ENST00000262406.9	protein_coding	-	-	-	-	-	-	-	-	-	rs7219197	8601	1	-	HGNC	10004	-	-	-	-	-	-	0.1911	-	-	-	-	-	-	-	-	-
rs7219197	17:63232409-63232409	G	downstream_gene_variant	MODIFIER	RGS9	ENSG00000108370	Transcript	ENST00000577595.1	retained_intron	-	-	-	-	-	-	-	-	-	rs7219197	8599	1	-	HGNC	10004	-	-	-	-	-	-	0.1911	-	-	-	-	-	-	-	-	-
rs7219197	17:63232409-63232409	G	downstream_gene_variant	MODIFIER	RGS9	ENSG00000108370	Transcript	ENST00000449996.3	protein_coding	-	-	-	-	-	-	-	-	-	rs7219197	8588	1	-	HGNC	10004	-	-	-	-	-	-	0.1911	-	-	-	-	-	-	-	-	-
rs7219498	17:63232502-63232502	G	downstream_gene_variant	MODIFIER	RGS9	ENSG00000108370	Transcript	ENST00000583473.1	retained_intron	-	-	-	-	-	-	-	-	-	rs7219498	77593	1	-	HGNC	10004	-	-	-	-	-	-	0.2003	-	-	-	-	-	-	-	-	-
rs7219498	17:63232502-63232502	T	downstream_gene_variant	MODIFIER	RGS9	ENSG00000108370	Transcript	ENST00000583473.1	retained_intron	-	-	-	-	-	-	-	-	-	rs7219498	77593	1	-	HGNC	10004	-	-	-	-	-	-	-	-	-	-	-	-	-	-	-	-
rs7219498	17:63232502-63232502	G	downstream_gene_variant	MODIFIER	RGS9	ENSG00000108370	Transcript	ENST00000577186.1	processed_transcript	-	-	-	-	-	-	-	-	-	rs7219498	56347	1	-	HGNC	10004	-	-	-	-	-	-	0.2003	-	-	-	-	-	-	-	-	-
rs7219498	17:63232502-63232502	T	downstream_gene_variant	MODIFIER	RGS9	ENSG00000108370	Transcript	ENST00000577186.1	processed_transcript	-	-	-	-	-	-	-	-	-	rs7219498	56347	1	-	HGNC	10004	-	-	-	-	-	-	-	-	-	-	-	-	-	-	-	-
rs7219498	17:63232502-63232502	G	upstream_gene_variant	MODIFIER	RP11-169I9.2	ENSG00000265883	Transcript	ENST00000582031.1	processed_pseudogene	-	-	-	-	-	-	-	-	-	rs7219498	50902	-1	-	Clone_based_vega_gene	-	-	-	-	-	-	-	0.2003	-	-	-	-	-	-	-	-	-
rs7219498	17:63232502-63232502	T	upstream_gene_variant	MODIFIER	RP11-169I9.2	ENSG00000265883	Transcript	ENST00000582031.1	processed_pseudogene	-	-	-	-	-	-	-	-	-	rs7219498	50902	-1	-	Clone_based_vega_gene	-	-	-	-	-	-	-	-	-	-	-	-	-	-	-	-	-
rs7219498	17:63232502-63232502	G	downstream_gene_variant	MODIFIER	RGS9	ENSG00000108370	Transcript	ENST00000581175.1	retained_intron	-	-	-	-	-	-	-	-	-	rs7219498	25722	1	-	HGNC	10004	-	-	-	-	-	-	0.2003	-	-	-	-	-	-	-	-	-
rs7219498	17:63232502-63232502	T	downstream_gene_variant	MODIFIER	RGS9	ENSG00000108370	Transcript	ENST00000581175.1	retained_intron	-	-	-	-	-	-	-	-	-	rs7219498	25722	1	-	HGNC	10004	-	-	-	-	-	-	-	-	-	-	-	-	-	-	-	-
rs7219498	17:63232502-63232502	G	downstream_gene_variant	MODIFIER	RGS9	ENSG00000108370	Transcript	ENST00000443584.3	protein_coding	-	-	-	-	-	-	-	-	-	rs7219498	10796	1	-	HGNC	10004	-	-	-	-	-	-	0.2003	-	-	-	-	-	-	-	-	-
rs7219498	17:63232502-63232502	T	downstream_gene_variant	MODIFIER	RGS9	ENSG00000108370	Transcript	ENST00000443584.3	protein_coding	-	-	-	-	-	-	-	-	-	rs7219498	10796	1	-	HGNC	10004	-	-	-	-	-	-	-	-	-	-	-	-	-	-	-	-
rs7219498	17:63232502-63232502	G	downstream_gene_variant	MODIFIER	RGS9	ENSG00000108370	Transcript	ENST00000584234.1	nonsense_mediated_decay	-	-	-	-	-	-	-	-	-	rs7219498	8706	1	-	HGNC	10004	-	-	-	-	-	-	0.2003	-	-	-	-	-	-	-	-	-
rs7219498	17:63232502-63232502	T	downstream_gene_variant	MODIFIER	RGS9	ENSG00000108370	Transcript	ENST00000584234.1	nonsense_mediated_decay	-	-	-	-	-	-	-	-	-	rs7219498	8706	1	-	HGNC	10004	-	-	-	-	-	-	-	-	-	-	-	-	-	-	-	-
rs7219498	17:63232502-63232502	G	downstream_gene_variant	MODIFIER	RGS9	ENSG00000108370	Transcript	ENST00000262406.9	protein_coding	-	-	-	-	-	-	-	-	-	rs7219498	8694	1	-	HGNC	10004	-	-	-	-	-	-	0.2003	-	-	-	-	-	-	-	-	-
rs7219498	17:63232502-63232502	T	downstream_gene_variant	MODIFIER	RGS9	ENSG00000108370	Transcript	ENST00000262406.9	protein_coding	-	-	-	-	-	-	-	-	-	rs7219498	8694	1	-	HGNC	10004	-	-	-	-	-	-	-	-	-	-	-	-	-	-	-	-
rs7219498	17:63232502-63232502	G	downstream_gene_variant	MODIFIER	RGS9	ENSG00000108370	Transcript	ENST00000577595.1	retained_intron	-	-	-	-	-	-	-	-	-	rs7219498	8692	1	-	HGNC	10004	-	-	-	-	-	-	0.2003	-	-	-	-	-	-	-	-	-
rs7219498	17:63232502-63232502	T	downstream_gene_variant	MODIFIER	RGS9	ENSG00000108370	Transcript	ENST00000577595.1	retained_intron	-	-	-	-	-	-	-	-	-	rs7219498	8692	1	-	HGNC	10004	-	-	-	-	-	-	-	-	-	-	-	-	-	-	-	-
rs7219498	17:63232502-63232502	G	downstream_gene_variant	MODIFIER	RGS9	ENSG00000108370	Transcript	ENST00000449996.3	protein_coding	-	-	-	-	-	-	-	-	-	rs7219498	8681	1	-	HGNC	10004	-	-	-	-	-	-	0.2003	-	-	-	-	-	-	-	-	-
rs7219498	17:63232502-63232502	T	downstream_gene_variant	MODIFIER	RGS9	ENSG00000108370	Transcript	ENST00000449996.3	protein_coding	-	-	-	-	-	-	-	-	-	rs7219498	8681	1	-	HGNC	10004	-	-	-	-	-	-	-	-	-	-	-	-	-	-	-	-
rs7219691	17:63232624-63232624	G	downstream_gene_variant	MODIFIER	RGS9	ENSG00000108370	Transcript	ENST00000583473.1	retained_intron	-	-	-	-	-	-	-	-	-	rs7219691	77715	1	-	HGNC	10004	-	-	-	-	-	-	0.1911	-	-	-	-	-	-	-	-	-
rs7219691	17:63232624-63232624	G	downstream_gene_variant	MODIFIER	RGS9	ENSG00000108370	Transcript	ENST00000577186.1	processed_transcript	-	-	-	-	-	-	-	-	-	rs7219691	56469	1	-	HGNC	10004	-	-	-	-	-	-	0.1911	-	-	-	-	-	-	-	-	-
rs7219691	17:63232624-63232624	G	upstream_gene_variant	MODIFIER	RP11-169I9.2	ENSG00000265883	Transcript	ENST00000582031.1	processed_pseudogene	-	-	-	-	-	-	-	-	-	rs7219691	51024	-1	-	Clone_based_vega_gene	-	-	-	-	-	-	-	0.1911	-	-	-	-	-	-	-	-	-
rs7219691	17:63232624-63232624	G	downstream_gene_variant	MODIFIER	RGS9	ENSG00000108370	Transcript	ENST00000581175.1	retained_intron	-	-	-	-	-	-	-	-	-	rs7219691	25844	1	-	HGNC	10004	-	-	-	-	-	-	0.1911	-	-	-	-	-	-	-	-	-
rs7219691	17:63232624-63232624	G	downstream_gene_variant	MODIFIER	RGS9	ENSG00000108370	Transcript	ENST00000443584.3	protein_coding	-	-	-	-	-	-	-	-	-	rs7219691	10918	1	-	HGNC	10004	-	-	-	-	-	-	0.1911	-	-	-	-	-	-	-	-	-
rs7219691	17:63232624-63232624	G	downstream_gene_variant	MODIFIER	RGS9	ENSG00000108370	Transcript	ENST00000584234.1	nonsense_mediated_decay	-	-	-	-	-	-	-	-	-	rs7219691	8828	1	-	HGNC	10004	-	-	-	-	-	-	0.1911	-	-	-	-	-	-	-	-	-
rs7219691	17:63232624-63232624	G	downstream_gene_variant	MODIFIER	RGS9	ENSG00000108370	Transcript	ENST00000262406.9	protein_coding	-	-	-	-	-	-	-	-	-	rs7219691	8816	1	-	HGNC	10004	-	-	-	-	-	-	0.1911	-	-	-	-	-	-	-	-	-
rs7219691	17:63232624-63232624	G	downstream_gene_variant	MODIFIER	RGS9	ENSG00000108370	Transcript	ENST00000577595.1	retained_intron	-	-	-	-	-	-	-	-	-	rs7219691	8814	1	-	HGNC	10004	-	-	-	-	-	-	0.1911	-	-	-	-	-	-	-	-	-
rs7219691	17:63232624-63232624	G	downstream_gene_variant	MODIFIER	RGS9	ENSG00000108370	Transcript	ENST00000449996.3	protein_coding	-	-	-	-	-	-	-	-	-	rs7219691	8803	1	-	HGNC	10004	-	-	-	-	-	-	0.1911	-	-	-	-	-	-	-	-	-
rs8078209	17:63233127-63233127	C	downstream_gene_variant	MODIFIER	RGS9	ENSG00000108370	Transcript	ENST00000583473.1	retained_intron	-	-	-	-	-	-	-	-	-	rs8078209	78218	1	-	HGNC	10004	-	-	-	-	-	-	0.1911	-	-	-	-	-	-	-	-	-
rs8078209	17:63233127-63233127	G	downstream_gene_variant	MODIFIER	RGS9	ENSG00000108370	Transcript	ENST00000583473.1	retained_intron	-	-	-	-	-	-	-	-	-	rs8078209	78218	1	-	HGNC	10004	-	-	-	-	-	-	-	-	-	-	-	-	-	-	-	-
rs8078209	17:63233127-63233127	C	downstream_gene_variant	MODIFIER	RGS9	ENSG00000108370	Transcript	ENST00000577186.1	processed_transcript	-	-	-	-	-	-	-	-	-	rs8078209	56972	1	-	HGNC	10004	-	-	-	-	-	-	0.1911	-	-	-	-	-	-	-	-	-
rs8078209	17:63233127-63233127	G	downstream_gene_variant	MODIFIER	RGS9	ENSG00000108370	Transcript	ENST00000577186.1	processed_transcript	-	-	-	-	-	-	-	-	-	rs8078209	56972	1	-	HGNC	10004	-	-	-	-	-	-	-	-	-	-	-	-	-	-	-	-
rs8078209	17:63233127-63233127	C	upstream_gene_variant	MODIFIER	RP11-169I9.2	ENSG00000265883	Transcript	ENST00000582031.1	processed_pseudogene	-	-	-	-	-	-	-	-	-	rs8078209	51527	-1	-	Clone_based_vega_gene	-	-	-	-	-	-	-	0.1911	-	-	-	-	-	-	-	-	-
rs8078209	17:63233127-63233127	G	upstream_gene_variant	MODIFIER	RP11-169I9.2	ENSG00000265883	Transcript	ENST00000582031.1	processed_pseudogene	-	-	-	-	-	-	-	-	-	rs8078209	51527	-1	-	Clone_based_vega_gene	-	-	-	-	-	-	-	-	-	-	-	-	-	-	-	-	-
rs8078209	17:63233127-63233127	C	downstream_gene_variant	MODIFIER	RGS9	ENSG00000108370	Transcript	ENST00000581175.1	retained_intron	-	-	-	-	-	-	-	-	-	rs8078209	26347	1	-	HGNC	10004	-	-	-	-	-	-	0.1911	-	-	-	-	-	-	-	-	-
rs8078209	17:63233127-63233127	G	downstream_gene_variant	MODIFIER	RGS9	ENSG00000108370	Transcript	ENST00000581175.1	retained_intron	-	-	-	-	-	-	-	-	-	rs8078209	26347	1	-	HGNC	10004	-	-	-	-	-	-	-	-	-	-	-	-	-	-	-	-
rs8078209	17:63233127-63233127	C	downstream_gene_variant	MODIFIER	RGS9	ENSG00000108370	Transcript	ENST00000443584.3	protein_coding	-	-	-	-	-	-	-	-	-	rs8078209	11421	1	-	HGNC	10004	-	-	-	-	-	-	0.1911	-	-	-	-	-	-	-	-	-
rs8078209	17:63233127-63233127	G	downstream_gene_variant	MODIFIER	RGS9	ENSG00000108370	Transcript	ENST00000443584.3	protein_coding	-	-	-	-	-	-	-	-	-	rs8078209	11421	1	-	HGNC	10004	-	-	-	-	-	-	-	-	-	-	-	-	-	-	-	-
rs8078209	17:63233127-63233127	C	downstream_gene_variant	MODIFIER	RGS9	ENSG00000108370	Transcript	ENST00000584234.1	nonsense_mediated_decay	-	-	-	-	-	-	-	-	-	rs8078209	9331	1	-	HGNC	10004	-	-	-	-	-	-	0.1911	-	-	-	-	-	-	-	-	-
rs8078209	17:63233127-63233127	G	downstream_gene_variant	MODIFIER	RGS9	ENSG00000108370	Transcript	ENST00000584234.1	nonsense_mediated_decay	-	-	-	-	-	-	-	-	-	rs8078209	9331	1	-	HGNC	10004	-	-	-	-	-	-	-	-	-	-	-	-	-	-	-	-
rs8078209	17:63233127-63233127	C	downstream_gene_variant	MODIFIER	RGS9	ENSG00000108370	Transcript	ENST00000262406.9	protein_coding	-	-	-	-	-	-	-	-	-	rs8078209	9319	1	-	HGNC	10004	-	-	-	-	-	-	0.1911	-	-	-	-	-	-	-	-	-
rs8078209	17:63233127-63233127	G	downstream_gene_variant	MODIFIER	RGS9	ENSG00000108370	Transcript	ENST00000262406.9	protein_coding	-	-	-	-	-	-	-	-	-	rs8078209	9319	1	-	HGNC	10004	-	-	-	-	-	-	-	-	-	-	-	-	-	-	-	-
rs8078209	17:63233127-63233127	C	downstream_gene_variant	MODIFIER	RGS9	ENSG00000108370	Transcript	ENST00000577595.1	retained_intron	-	-	-	-	-	-	-	-	-	rs8078209	9317	1	-	HGNC	10004	-	-	-	-	-	-	0.1911	-	-	-	-	-	-	-	-	-
rs8078209	17:63233127-63233127	G	downstream_gene_variant	MODIFIER	RGS9	ENSG00000108370	Transcript	ENST00000577595.1	retained_intron	-	-	-	-	-	-	-	-	-	rs8078209	9317	1	-	HGNC	10004	-	-	-	-	-	-	-	-	-	-	-	-	-	-	-	-
rs8078209	17:63233127-63233127	C	downstream_gene_variant	MODIFIER	RGS9	ENSG00000108370	Transcript	ENST00000449996.3	protein_coding	-	-	-	-	-	-	-	-	-	rs8078209	9306	1	-	HGNC	10004	-	-	-	-	-	-	0.1911	-	-	-	-	-	-	-	-	-
rs8078209	17:63233127-63233127	G	downstream_gene_variant	MODIFIER	RGS9	ENSG00000108370	Transcript	ENST00000449996.3	protein_coding	-	-	-	-	-	-	-	-	-	rs8078209	9306	1	-	HGNC	10004	-	-	-	-	-	-	-	-	-	-	-	-	-	-	-	-
rs8081224	17:63233525-63233525	G	downstream_gene_variant	MODIFIER	RGS9	ENSG00000108370	Transcript	ENST00000583473.1	retained_intron	-	-	-	-	-	-	-	-	-	rs8081224	78616	1	-	HGNC	10004	-	-	-	-	-	-	0.1921	-	-	-	-	-	-	-	-	-
rs8081224	17:63233525-63233525	G	downstream_gene_variant	MODIFIER	RGS9	ENSG00000108370	Transcript	ENST00000577186.1	processed_transcript	-	-	-	-	-	-	-	-	-	rs8081224	57370	1	-	HGNC	10004	-	-	-	-	-	-	0.1921	-	-	-	-	-	-	-	-	-
rs8081224	17:63233525-63233525	G	upstream_gene_variant	MODIFIER	RP11-169I9.2	ENSG00000265883	Transcript	ENST00000582031.1	processed_pseudogene	-	-	-	-	-	-	-	-	-	rs8081224	51925	-1	-	Clone_based_vega_gene	-	-	-	-	-	-	-	0.1921	-	-	-	-	-	-	-	-	-
rs8081224	17:63233525-63233525	G	downstream_gene_variant	MODIFIER	RGS9	ENSG00000108370	Transcript	ENST00000581175.1	retained_intron	-	-	-	-	-	-	-	-	-	rs8081224	26745	1	-	HGNC	10004	-	-	-	-	-	-	0.1921	-	-	-	-	-	-	-	-	-
rs8081224	17:63233525-63233525	G	downstream_gene_variant	MODIFIER	RGS9	ENSG00000108370	Transcript	ENST00000443584.3	protein_coding	-	-	-	-	-	-	-	-	-	rs8081224	11819	1	-	HGNC	10004	-	-	-	-	-	-	0.1921	-	-	-	-	-	-	-	-	-
rs8081224	17:63233525-63233525	G	downstream_gene_variant	MODIFIER	RGS9	ENSG00000108370	Transcript	ENST00000584234.1	nonsense_mediated_decay	-	-	-	-	-	-	-	-	-	rs8081224	9729	1	-	HGNC	10004	-	-	-	-	-	-	0.1921	-	-	-	-	-	-	-	-	-
rs8081224	17:63233525-63233525	G	downstream_gene_variant	MODIFIER	RGS9	ENSG00000108370	Transcript	ENST00000262406.9	protein_coding	-	-	-	-	-	-	-	-	-	rs8081224	9717	1	-	HGNC	10004	-	-	-	-	-	-	0.1921	-	-	-	-	-	-	-	-	-
rs8081224	17:63233525-63233525	G	downstream_gene_variant	MODIFIER	RGS9	ENSG00000108370	Transcript	ENST00000577595.1	retained_intron	-	-	-	-	-	-	-	-	-	rs8081224	9715	1	-	HGNC	10004	-	-	-	-	-	-	0.1921	-	-	-	-	-	-	-	-	-
rs8081224	17:63233525-63233525	G	downstream_gene_variant	MODIFIER	RGS9	ENSG00000108370	Transcript	ENST00000449996.3	protein_coding	-	-	-	-	-	-	-	-	-	rs8081224	9704	1	-	HGNC	10004	-	-	-	-	-	-	0.1921	-	-	-	-	-	-	-	-	-
rs62065142	17:63233642-63233642	A	downstream_gene_variant	MODIFIER	RGS9	ENSG00000108370	Transcript	ENST00000583473.1	retained_intron	-	-	-	-	-	-	-	-	-	rs62065142	78733	1	-	HGNC	10004	-	-	-	-	-	-	-	-	-	-	-	-	-	-	-	-
rs62065142	17:63233642-63233642	G	downstream_gene_variant	MODIFIER	RGS9	ENSG00000108370	Transcript	ENST00000583473.1	retained_intron	-	-	-	-	-	-	-	-	-	rs62065142	78733	1	-	HGNC	10004	-	-	-	-	-	-	0.2013	-	-	-	-	-	-	-	-	-
rs62065142	17:63233642-63233642	T	downstream_gene_variant	MODIFIER	RGS9	ENSG00000108370	Transcript	ENST00000583473.1	retained_intron	-	-	-	-	-	-	-	-	-	rs62065142	78733	1	-	HGNC	10004	-	-	-	-	-	-	-	-	-	-	-	-	-	-	-	-
rs62065142	17:63233642-63233642	A	downstream_gene_variant	MODIFIER	RGS9	ENSG00000108370	Transcript	ENST00000577186.1	processed_transcript	-	-	-	-	-	-	-	-	-	rs62065142	57487	1	-	HGNC	10004	-	-	-	-	-	-	-	-	-	-	-	-	-	-	-	-
rs62065142	17:63233642-63233642	G	downstream_gene_variant	MODIFIER	RGS9	ENSG00000108370	Transcript	ENST00000577186.1	processed_transcript	-	-	-	-	-	-	-	-	-	rs62065142	57487	1	-	HGNC	10004	-	-	-	-	-	-	0.2013	-	-	-	-	-	-	-	-	-
rs62065142	17:63233642-63233642	T	downstream_gene_variant	MODIFIER	RGS9	ENSG00000108370	Transcript	ENST00000577186.1	processed_transcript	-	-	-	-	-	-	-	-	-	rs62065142	57487	1	-	HGNC	10004	-	-	-	-	-	-	-	-	-	-	-	-	-	-	-	-
rs62065142	17:63233642-63233642	A	upstream_gene_variant	MODIFIER	RP11-169I9.2	ENSG00000265883	Transcript	ENST00000582031.1	processed_pseudogene	-	-	-	-	-	-	-	-	-	rs62065142	52042	-1	-	Clone_based_vega_gene	-	-	-	-	-	-	-	-	-	-	-	-	-	-	-	-	-
rs62065142	17:63233642-63233642	G	upstream_gene_variant	MODIFIER	RP11-169I9.2	ENSG00000265883	Transcript	ENST00000582031.1	processed_pseudogene	-	-	-	-	-	-	-	-	-	rs62065142	52042	-1	-	Clone_based_vega_gene	-	-	-	-	-	-	-	0.2013	-	-	-	-	-	-	-	-	-
rs62065142	17:63233642-63233642	T	upstream_gene_variant	MODIFIER	RP11-169I9.2	ENSG00000265883	Transcript	ENST00000582031.1	processed_pseudogene	-	-	-	-	-	-	-	-	-	rs62065142	52042	-1	-	Clone_based_vega_gene	-	-	-	-	-	-	-	-	-	-	-	-	-	-	-	-	-
rs62065142	17:63233642-63233642	A	downstream_gene_variant	MODIFIER	RGS9	ENSG00000108370	Transcript	ENST00000581175.1	retained_intron	-	-	-	-	-	-	-	-	-	rs62065142	26862	1	-	HGNC	10004	-	-	-	-	-	-	-	-	-	-	-	-	-	-	-	-
rs62065142	17:63233642-63233642	G	downstream_gene_variant	MODIFIER	RGS9	ENSG00000108370	Transcript	ENST00000581175.1	retained_intron	-	-	-	-	-	-	-	-	-	rs62065142	26862	1	-	HGNC	10004	-	-	-	-	-	-	0.2013	-	-	-	-	-	-	-	-	-
rs62065142	17:63233642-63233642	T	downstream_gene_variant	MODIFIER	RGS9	ENSG00000108370	Transcript	ENST00000581175.1	retained_intron	-	-	-	-	-	-	-	-	-	rs62065142	26862	1	-	HGNC	10004	-	-	-	-	-	-	-	-	-	-	-	-	-	-	-	-
rs62065142	17:63233642-63233642	A	downstream_gene_variant	MODIFIER	RGS9	ENSG00000108370	Transcript	ENST00000443584.3	protein_coding	-	-	-	-	-	-	-	-	-	rs62065142	11936	1	-	HGNC	10004	-	-	-	-	-	-	-	-	-	-	-	-	-	-	-	-
rs62065142	17:63233642-63233642	G	downstream_gene_variant	MODIFIER	RGS9	ENSG00000108370	Transcript	ENST00000443584.3	protein_coding	-	-	-	-	-	-	-	-	-	rs62065142	11936	1	-	HGNC	10004	-	-	-	-	-	-	0.2013	-	-	-	-	-	-	-	-	-
rs62065142	17:63233642-63233642	T	downstream_gene_variant	MODIFIER	RGS9	ENSG00000108370	Transcript	ENST00000443584.3	protein_coding	-	-	-	-	-	-	-	-	-	rs62065142	11936	1	-	HGNC	10004	-	-	-	-	-	-	-	-	-	-	-	-	-	-	-	-
rs62065142	17:63233642-63233642	A	downstream_gene_variant	MODIFIER	RGS9	ENSG00000108370	Transcript	ENST00000584234.1	nonsense_mediated_decay	-	-	-	-	-	-	-	-	-	rs62065142	9846	1	-	HGNC	10004	-	-	-	-	-	-	-	-	-	-	-	-	-	-	-	-
rs62065142	17:63233642-63233642	G	downstream_gene_variant	MODIFIER	RGS9	ENSG00000108370	Transcript	ENST00000584234.1	nonsense_mediated_decay	-	-	-	-	-	-	-	-	-	rs62065142	9846	1	-	HGNC	10004	-	-	-	-	-	-	0.2013	-	-	-	-	-	-	-	-	-
rs62065142	17:63233642-63233642	T	downstream_gene_variant	MODIFIER	RGS9	ENSG00000108370	Transcript	ENST00000584234.1	nonsense_mediated_decay	-	-	-	-	-	-	-	-	-	rs62065142	9846	1	-	HGNC	10004	-	-	-	-	-	-	-	-	-	-	-	-	-	-	-	-
rs62065142	17:63233642-63233642	A	downstream_gene_variant	MODIFIER	RGS9	ENSG00000108370	Transcript	ENST00000262406.9	protein_coding	-	-	-	-	-	-	-	-	-	rs62065142	9834	1	-	HGNC	10004	-	-	-	-	-	-	-	-	-	-	-	-	-	-	-	-
rs62065142	17:63233642-63233642	G	downstream_gene_variant	MODIFIER	RGS9	ENSG00000108370	Transcript	ENST00000262406.9	protein_coding	-	-	-	-	-	-	-	-	-	rs62065142	9834	1	-	HGNC	10004	-	-	-	-	-	-	0.2013	-	-	-	-	-	-	-	-	-
rs62065142	17:63233642-63233642	T	downstream_gene_variant	MODIFIER	RGS9	ENSG00000108370	Transcript	ENST00000262406.9	protein_coding	-	-	-	-	-	-	-	-	-	rs62065142	9834	1	-	HGNC	10004	-	-	-	-	-	-	-	-	-	-	-	-	-	-	-	-
rs62065142	17:63233642-63233642	A	downstream_gene_variant	MODIFIER	RGS9	ENSG00000108370	Transcript	ENST00000577595.1	retained_intron	-	-	-	-	-	-	-	-	-	rs62065142	9832	1	-	HGNC	10004	-	-	-	-	-	-	-	-	-	-	-	-	-	-	-	-
rs62065142	17:63233642-63233642	G	downstream_gene_variant	MODIFIER	RGS9	ENSG00000108370	Transcript	ENST00000577595.1	retained_intron	-	-	-	-	-	-	-	-	-	rs62065142	9832	1	-	HGNC	10004	-	-	-	-	-	-	0.2013	-	-	-	-	-	-	-	-	-
rs62065142	17:63233642-63233642	T	downstream_gene_variant	MODIFIER	RGS9	ENSG00000108370	Transcript	ENST00000577595.1	retained_intron	-	-	-	-	-	-	-	-	-	rs62065142	9832	1	-	HGNC	10004	-	-	-	-	-	-	-	-	-	-	-	-	-	-	-	-
rs62065142	17:63233642-63233642	A	downstream_gene_variant	MODIFIER	RGS9	ENSG00000108370	Transcript	ENST00000449996.3	protein_coding	-	-	-	-	-	-	-	-	-	rs62065142	9821	1	-	HGNC	10004	-	-	-	-	-	-	-	-	-	-	-	-	-	-	-	-
rs62065142	17:63233642-63233642	G	downstream_gene_variant	MODIFIER	RGS9	ENSG00000108370	Transcript	ENST00000449996.3	protein_coding	-	-	-	-	-	-	-	-	-	rs62065142	9821	1	-	HGNC	10004	-	-	-	-	-	-	0.2013	-	-	-	-	-	-	-	-	-
rs62065142	17:63233642-63233642	T	downstream_gene_variant	MODIFIER	RGS9	ENSG00000108370	Transcript	ENST00000449996.3	protein_coding	-	-	-	-	-	-	-	-	-	rs62065142	9821	1	-	HGNC	10004	-	-	-	-	-	-	-	-	-	-	-	-	-	-	-	-
rs62065143	17:63233671-63233671	C	downstream_gene_variant	MODIFIER	RGS9	ENSG00000108370	Transcript	ENST00000583473.1	retained_intron	-	-	-	-	-	-	-	-	-	rs62065143	78762	1	-	HGNC	10004	-	-	-	-	-	-	0.2013	-	-	-	-	-	-	-	-	-
rs62065143	17:63233671-63233671	C	downstream_gene_variant	MODIFIER	RGS9	ENSG00000108370	Transcript	ENST00000577186.1	processed_transcript	-	-	-	-	-	-	-	-	-	rs62065143	57516	1	-	HGNC	10004	-	-	-	-	-	-	0.2013	-	-	-	-	-	-	-	-	-
rs62065143	17:63233671-63233671	C	upstream_gene_variant	MODIFIER	RP11-169I9.2	ENSG00000265883	Transcript	ENST00000582031.1	processed_pseudogene	-	-	-	-	-	-	-	-	-	rs62065143	52071	-1	-	Clone_based_vega_gene	-	-	-	-	-	-	-	0.2013	-	-	-	-	-	-	-	-	-
rs62065143	17:63233671-63233671	C	downstream_gene_variant	MODIFIER	RGS9	ENSG00000108370	Transcript	ENST00000581175.1	retained_intron	-	-	-	-	-	-	-	-	-	rs62065143	26891	1	-	HGNC	10004	-	-	-	-	-	-	0.2013	-	-	-	-	-	-	-	-	-
rs62065143	17:63233671-63233671	C	downstream_gene_variant	MODIFIER	RGS9	ENSG00000108370	Transcript	ENST00000443584.3	protein_coding	-	-	-	-	-	-	-	-	-	rs62065143	11965	1	-	HGNC	10004	-	-	-	-	-	-	0.2013	-	-	-	-	-	-	-	-	-
rs62065143	17:63233671-63233671	C	downstream_gene_variant	MODIFIER	RGS9	ENSG00000108370	Transcript	ENST00000584234.1	nonsense_mediated_decay	-	-	-	-	-	-	-	-	-	rs62065143	9875	1	-	HGNC	10004	-	-	-	-	-	-	0.2013	-	-	-	-	-	-	-	-	-
rs62065143	17:63233671-63233671	C	downstream_gene_variant	MODIFIER	RGS9	ENSG00000108370	Transcript	ENST00000262406.9	protein_coding	-	-	-	-	-	-	-	-	-	rs62065143	9863	1	-	HGNC	10004	-	-	-	-	-	-	0.2013	-	-	-	-	-	-	-	-	-
rs62065143	17:63233671-63233671	C	downstream_gene_variant	MODIFIER	RGS9	ENSG00000108370	Transcript	ENST00000577595.1	retained_intron	-	-	-	-	-	-	-	-	-	rs62065143	9861	1	-	HGNC	10004	-	-	-	-	-	-	0.2013	-	-	-	-	-	-	-	-	-
rs62065143	17:63233671-63233671	C	downstream_gene_variant	MODIFIER	RGS9	ENSG00000108370	Transcript	ENST00000449996.3	protein_coding	-	-	-	-	-	-	-	-	-	rs62065143	9850	1	-	HGNC	10004	-	-	-	-	-	-	0.2013	-	-	-	-	-	-	-	-	-
rs9898094	17:63233944-63233944	A	downstream_gene_variant	MODIFIER	RGS9	ENSG00000108370	Transcript	ENST00000583473.1	retained_intron	-	-	-	-	-	-	-	-	-	rs9898094	79035	1	-	HGNC	10004	-	-	-	-	-	-	0.1919	-	-	-	-	-	-	-	-	-
rs9898094	17:63233944-63233944	A	downstream_gene_variant	MODIFIER	RGS9	ENSG00000108370	Transcript	ENST00000577186.1	processed_transcript	-	-	-	-	-	-	-	-	-	rs9898094	57789	1	-	HGNC	10004	-	-	-	-	-	-	0.1919	-	-	-	-	-	-	-	-	-
rs9898094	17:63233944-63233944	A	upstream_gene_variant	MODIFIER	RP11-169I9.2	ENSG00000265883	Transcript	ENST00000582031.1	processed_pseudogene	-	-	-	-	-	-	-	-	-	rs9898094	52344	-1	-	Clone_based_vega_gene	-	-	-	-	-	-	-	0.1919	-	-	-	-	-	-	-	-	-
rs9898094	17:63233944-63233944	A	downstream_gene_variant	MODIFIER	RGS9	ENSG00000108370	Transcript	ENST00000581175.1	retained_intron	-	-	-	-	-	-	-	-	-	rs9898094	27164	1	-	HGNC	10004	-	-	-	-	-	-	0.1919	-	-	-	-	-	-	-	-	-
rs9898094	17:63233944-63233944	A	downstream_gene_variant	MODIFIER	RGS9	ENSG00000108370	Transcript	ENST00000443584.3	protein_coding	-	-	-	-	-	-	-	-	-	rs9898094	12238	1	-	HGNC	10004	-	-	-	-	-	-	0.1919	-	-	-	-	-	-	-	-	-
rs9898094	17:63233944-63233944	A	downstream_gene_variant	MODIFIER	RGS9	ENSG00000108370	Transcript	ENST00000584234.1	nonsense_mediated_decay	-	-	-	-	-	-	-	-	-	rs9898094	10148	1	-	HGNC	10004	-	-	-	-	-	-	0.1919	-	-	-	-	-	-	-	-	-
rs9898094	17:63233944-63233944	A	downstream_gene_variant	MODIFIER	RGS9	ENSG00000108370	Transcript	ENST00000262406.9	protein_coding	-	-	-	-	-	-	-	-	-	rs9898094	10136	1	-	HGNC	10004	-	-	-	-	-	-	0.1919	-	-	-	-	-	-	-	-	-
rs9898094	17:63233944-63233944	A	downstream_gene_variant	MODIFIER	RGS9	ENSG00000108370	Transcript	ENST00000577595.1	retained_intron	-	-	-	-	-	-	-	-	-	rs9898094	10134	1	-	HGNC	10004	-	-	-	-	-	-	0.1919	-	-	-	-	-	-	-	-	-
rs9898094	17:63233944-63233944	A	downstream_gene_variant	MODIFIER	RGS9	ENSG00000108370	Transcript	ENST00000449996.3	protein_coding	-	-	-	-	-	-	-	-	-	rs9898094	10123	1	-	HGNC	10004	-	-	-	-	-	-	0.1919	-	-	-	-	-	-	-	-	-
rs9896491	17:63234031-63234031	G	downstream_gene_variant	MODIFIER	RGS9	ENSG00000108370	Transcript	ENST00000583473.1	retained_intron	-	-	-	-	-	-	-	-	-	rs9896491	79122	1	-	HGNC	10004	-	-	-	-	-	-	0.4984	-	-	-	-	-	-	-	-	-
rs9896491	17:63234031-63234031	G	downstream_gene_variant	MODIFIER	RGS9	ENSG00000108370	Transcript	ENST00000577186.1	processed_transcript	-	-	-	-	-	-	-	-	-	rs9896491	57876	1	-	HGNC	10004	-	-	-	-	-	-	0.4984	-	-	-	-	-	-	-	-	-
rs9896491	17:63234031-63234031	G	upstream_gene_variant	MODIFIER	RP11-169I9.2	ENSG00000265883	Transcript	ENST00000582031.1	processed_pseudogene	-	-	-	-	-	-	-	-	-	rs9896491	52431	-1	-	Clone_based_vega_gene	-	-	-	-	-	-	-	0.4984	-	-	-	-	-	-	-	-	-
rs9896491	17:63234031-63234031	G	downstream_gene_variant	MODIFIER	RGS9	ENSG00000108370	Transcript	ENST00000581175.1	retained_intron	-	-	-	-	-	-	-	-	-	rs9896491	27251	1	-	HGNC	10004	-	-	-	-	-	-	0.4984	-	-	-	-	-	-	-	-	-
rs9896491	17:63234031-63234031	G	downstream_gene_variant	MODIFIER	RGS9	ENSG00000108370	Transcript	ENST00000443584.3	protein_coding	-	-	-	-	-	-	-	-	-	rs9896491	12325	1	-	HGNC	10004	-	-	-	-	-	-	0.4984	-	-	-	-	-	-	-	-	-
rs9896491	17:63234031-63234031	G	downstream_gene_variant	MODIFIER	RGS9	ENSG00000108370	Transcript	ENST00000584234.1	nonsense_mediated_decay	-	-	-	-	-	-	-	-	-	rs9896491	10235	1	-	HGNC	10004	-	-	-	-	-	-	0.4984	-	-	-	-	-	-	-	-	-
rs9896491	17:63234031-63234031	G	downstream_gene_variant	MODIFIER	RGS9	ENSG00000108370	Transcript	ENST00000262406.9	protein_coding	-	-	-	-	-	-	-	-	-	rs9896491	10223	1	-	HGNC	10004	-	-	-	-	-	-	0.4984	-	-	-	-	-	-	-	-	-
rs9896491	17:63234031-63234031	G	downstream_gene_variant	MODIFIER	RGS9	ENSG00000108370	Transcript	ENST00000577595.1	retained_intron	-	-	-	-	-	-	-	-	-	rs9896491	10221	1	-	HGNC	10004	-	-	-	-	-	-	0.4984	-	-	-	-	-	-	-	-	-
rs9896491	17:63234031-63234031	G	downstream_gene_variant	MODIFIER	RGS9	ENSG00000108370	Transcript	ENST00000449996.3	protein_coding	-	-	-	-	-	-	-	-	-	rs9896491	10210	1	-	HGNC	10004	-	-	-	-	-	-	0.4984	-	-	-	-	-	-	-	-	-
rs9897086	17:63234051-63234051	A	downstream_gene_variant	MODIFIER	RGS9	ENSG00000108370	Transcript	ENST00000583473.1	retained_intron	-	-	-	-	-	-	-	-	-	rs9897086	79142	1	-	HGNC	10004	-	-	-	-	-	-	0.1919	-	-	-	-	-	-	-	-	-
rs9897086	17:63234051-63234051	A	downstream_gene_variant	MODIFIER	RGS9	ENSG00000108370	Transcript	ENST00000577186.1	processed_transcript	-	-	-	-	-	-	-	-	-	rs9897086	57896	1	-	HGNC	10004	-	-	-	-	-	-	0.1919	-	-	-	-	-	-	-	-	-
rs9897086	17:63234051-63234051	A	upstream_gene_variant	MODIFIER	RP11-169I9.2	ENSG00000265883	Transcript	ENST00000582031.1	processed_pseudogene	-	-	-	-	-	-	-	-	-	rs9897086	52451	-1	-	Clone_based_vega_gene	-	-	-	-	-	-	-	0.1919	-	-	-	-	-	-	-	-	-
rs9897086	17:63234051-63234051	A	downstream_gene_variant	MODIFIER	RGS9	ENSG00000108370	Transcript	ENST00000581175.1	retained_intron	-	-	-	-	-	-	-	-	-	rs9897086	27271	1	-	HGNC	10004	-	-	-	-	-	-	0.1919	-	-	-	-	-	-	-	-	-
rs9897086	17:63234051-63234051	A	downstream_gene_variant	MODIFIER	RGS9	ENSG00000108370	Transcript	ENST00000443584.3	protein_coding	-	-	-	-	-	-	-	-	-	rs9897086	12345	1	-	HGNC	10004	-	-	-	-	-	-	0.1919	-	-	-	-	-	-	-	-	-
rs9897086	17:63234051-63234051	A	downstream_gene_variant	MODIFIER	RGS9	ENSG00000108370	Transcript	ENST00000584234.1	nonsense_mediated_decay	-	-	-	-	-	-	-	-	-	rs9897086	10255	1	-	HGNC	10004	-	-	-	-	-	-	0.1919	-	-	-	-	-	-	-	-	-
rs9897086	17:63234051-63234051	A	downstream_gene_variant	MODIFIER	RGS9	ENSG00000108370	Transcript	ENST00000262406.9	protein_coding	-	-	-	-	-	-	-	-	-	rs9897086	10243	1	-	HGNC	10004	-	-	-	-	-	-	0.1919	-	-	-	-	-	-	-	-	-
rs9897086	17:63234051-63234051	A	downstream_gene_variant	MODIFIER	RGS9	ENSG00000108370	Transcript	ENST00000577595.1	retained_intron	-	-	-	-	-	-	-	-	-	rs9897086	10241	1	-	HGNC	10004	-	-	-	-	-	-	0.1919	-	-	-	-	-	-	-	-	-
rs9897086	17:63234051-63234051	A	downstream_gene_variant	MODIFIER	RGS9	ENSG00000108370	Transcript	ENST00000449996.3	protein_coding	-	-	-	-	-	-	-	-	-	rs9897086	10230	1	-	HGNC	10004	-	-	-	-	-	-	0.1919	-	-	-	-	-	-	-	-	-
rs9897299	17:63234140-63234140	A	downstream_gene_variant	MODIFIER	RGS9	ENSG00000108370	Transcript	ENST00000583473.1	retained_intron	-	-	-	-	-	-	-	-	-	rs9897299	79231	1	-	HGNC	10004	-	-	-	-	-	-	-	-	-	-	-	-	-	-	-	-
rs9897299	17:63234140-63234140	T	downstream_gene_variant	MODIFIER	RGS9	ENSG00000108370	Transcript	ENST00000583473.1	retained_intron	-	-	-	-	-	-	-	-	-	rs9897299	79231	1	-	HGNC	10004	-	-	-	-	-	-	0.2013	-	-	-	-	-	-	-	-	-
rs9897299	17:63234140-63234140	A	downstream_gene_variant	MODIFIER	RGS9	ENSG00000108370	Transcript	ENST00000577186.1	processed_transcript	-	-	-	-	-	-	-	-	-	rs9897299	57985	1	-	HGNC	10004	-	-	-	-	-	-	-	-	-	-	-	-	-	-	-	-
rs9897299	17:63234140-63234140	T	downstream_gene_variant	MODIFIER	RGS9	ENSG00000108370	Transcript	ENST00000577186.1	processed_transcript	-	-	-	-	-	-	-	-	-	rs9897299	57985	1	-	HGNC	10004	-	-	-	-	-	-	0.2013	-	-	-	-	-	-	-	-	-
rs9897299	17:63234140-63234140	A	upstream_gene_variant	MODIFIER	RP11-169I9.2	ENSG00000265883	Transcript	ENST00000582031.1	processed_pseudogene	-	-	-	-	-	-	-	-	-	rs9897299	52540	-1	-	Clone_based_vega_gene	-	-	-	-	-	-	-	-	-	-	-	-	-	-	-	-	-
rs9897299	17:63234140-63234140	T	upstream_gene_variant	MODIFIER	RP11-169I9.2	ENSG00000265883	Transcript	ENST00000582031.1	processed_pseudogene	-	-	-	-	-	-	-	-	-	rs9897299	52540	-1	-	Clone_based_vega_gene	-	-	-	-	-	-	-	0.2013	-	-	-	-	-	-	-	-	-
rs9897299	17:63234140-63234140	A	downstream_gene_variant	MODIFIER	RGS9	ENSG00000108370	Transcript	ENST00000581175.1	retained_intron	-	-	-	-	-	-	-	-	-	rs9897299	27360	1	-	HGNC	10004	-	-	-	-	-	-	-	-	-	-	-	-	-	-	-	-
rs9897299	17:63234140-63234140	T	downstream_gene_variant	MODIFIER	RGS9	ENSG00000108370	Transcript	ENST00000581175.1	retained_intron	-	-	-	-	-	-	-	-	-	rs9897299	27360	1	-	HGNC	10004	-	-	-	-	-	-	0.2013	-	-	-	-	-	-	-	-	-
rs9897299	17:63234140-63234140	A	downstream_gene_variant	MODIFIER	RGS9	ENSG00000108370	Transcript	ENST00000443584.3	protein_coding	-	-	-	-	-	-	-	-	-	rs9897299	12434	1	-	HGNC	10004	-	-	-	-	-	-	-	-	-	-	-	-	-	-	-	-
rs9897299	17:63234140-63234140	T	downstream_gene_variant	MODIFIER	RGS9	ENSG00000108370	Transcript	ENST00000443584.3	protein_coding	-	-	-	-	-	-	-	-	-	rs9897299	12434	1	-	HGNC	10004	-	-	-	-	-	-	0.2013	-	-	-	-	-	-	-	-	-
rs9897299	17:63234140-63234140	A	downstream_gene_variant	MODIFIER	RGS9	ENSG00000108370	Transcript	ENST00000584234.1	nonsense_mediated_decay	-	-	-	-	-	-	-	-	-	rs9897299	10344	1	-	HGNC	10004	-	-	-	-	-	-	-	-	-	-	-	-	-	-	-	-
rs9897299	17:63234140-63234140	T	downstream_gene_variant	MODIFIER	RGS9	ENSG00000108370	Transcript	ENST00000584234.1	nonsense_mediated_decay	-	-	-	-	-	-	-	-	-	rs9897299	10344	1	-	HGNC	10004	-	-	-	-	-	-	0.2013	-	-	-	-	-	-	-	-	-
rs9897299	17:63234140-63234140	A	downstream_gene_variant	MODIFIER	RGS9	ENSG00000108370	Transcript	ENST00000262406.9	protein_coding	-	-	-	-	-	-	-	-	-	rs9897299	10332	1	-	HGNC	10004	-	-	-	-	-	-	-	-	-	-	-	-	-	-	-	-
rs9897299	17:63234140-63234140	T	downstream_gene_variant	MODIFIER	RGS9	ENSG00000108370	Transcript	ENST00000262406.9	protein_coding	-	-	-	-	-	-	-	-	-	rs9897299	10332	1	-	HGNC	10004	-	-	-	-	-	-	0.2013	-	-	-	-	-	-	-	-	-
rs9897299	17:63234140-63234140	A	downstream_gene_variant	MODIFIER	RGS9	ENSG00000108370	Transcript	ENST00000577595.1	retained_intron	-	-	-	-	-	-	-	-	-	rs9897299	10330	1	-	HGNC	10004	-	-	-	-	-	-	-	-	-	-	-	-	-	-	-	-
rs9897299	17:63234140-63234140	T	downstream_gene_variant	MODIFIER	RGS9	ENSG00000108370	Transcript	ENST00000577595.1	retained_intron	-	-	-	-	-	-	-	-	-	rs9897299	10330	1	-	HGNC	10004	-	-	-	-	-	-	0.2013	-	-	-	-	-	-	-	-	-
rs9897299	17:63234140-63234140	A	downstream_gene_variant	MODIFIER	RGS9	ENSG00000108370	Transcript	ENST00000449996.3	protein_coding	-	-	-	-	-	-	-	-	-	rs9897299	10319	1	-	HGNC	10004	-	-	-	-	-	-	-	-	-	-	-	-	-	-	-	-
rs9897299	17:63234140-63234140	T	downstream_gene_variant	MODIFIER	RGS9	ENSG00000108370	Transcript	ENST00000449996.3	protein_coding	-	-	-	-	-	-	-	-	-	rs9897299	10319	1	-	HGNC	10004	-	-	-	-	-	-	0.2013	-	-	-	-	-	-	-	-	-
rs6504288	17:63234885-63234885	A	downstream_gene_variant	MODIFIER	RGS9	ENSG00000108370	Transcript	ENST00000583473.1	retained_intron	-	-	-	-	-	-	-	-	-	rs6504288	79976	1	-	HGNC	10004	-	-	-	-	-	-	0.4982	-	-	-	-	-	-	-	-	-
rs6504288	17:63234885-63234885	C	downstream_gene_variant	MODIFIER	RGS9	ENSG00000108370	Transcript	ENST00000583473.1	retained_intron	-	-	-	-	-	-	-	-	-	rs6504288	79976	1	-	HGNC	10004	-	-	-	-	-	-	-	-	-	-	-	-	-	-	-	-
rs6504288	17:63234885-63234885	T	downstream_gene_variant	MODIFIER	RGS9	ENSG00000108370	Transcript	ENST00000583473.1	retained_intron	-	-	-	-	-	-	-	-	-	rs6504288	79976	1	-	HGNC	10004	-	-	-	-	-	-	-	-	-	-	-	-	-	-	-	-
rs6504288	17:63234885-63234885	A	downstream_gene_variant	MODIFIER	RGS9	ENSG00000108370	Transcript	ENST00000577186.1	processed_transcript	-	-	-	-	-	-	-	-	-	rs6504288	58730	1	-	HGNC	10004	-	-	-	-	-	-	0.4982	-	-	-	-	-	-	-	-	-
rs6504288	17:63234885-63234885	C	downstream_gene_variant	MODIFIER	RGS9	ENSG00000108370	Transcript	ENST00000577186.1	processed_transcript	-	-	-	-	-	-	-	-	-	rs6504288	58730	1	-	HGNC	10004	-	-	-	-	-	-	-	-	-	-	-	-	-	-	-	-
rs6504288	17:63234885-63234885	T	downstream_gene_variant	MODIFIER	RGS9	ENSG00000108370	Transcript	ENST00000577186.1	processed_transcript	-	-	-	-	-	-	-	-	-	rs6504288	58730	1	-	HGNC	10004	-	-	-	-	-	-	-	-	-	-	-	-	-	-	-	-
rs6504288	17:63234885-63234885	A	upstream_gene_variant	MODIFIER	RP11-169I9.2	ENSG00000265883	Transcript	ENST00000582031.1	processed_pseudogene	-	-	-	-	-	-	-	-	-	rs6504288	53285	-1	-	Clone_based_vega_gene	-	-	-	-	-	-	-	0.4982	-	-	-	-	-	-	-	-	-
rs6504288	17:63234885-63234885	C	upstream_gene_variant	MODIFIER	RP11-169I9.2	ENSG00000265883	Transcript	ENST00000582031.1	processed_pseudogene	-	-	-	-	-	-	-	-	-	rs6504288	53285	-1	-	Clone_based_vega_gene	-	-	-	-	-	-	-	-	-	-	-	-	-	-	-	-	-
rs6504288	17:63234885-63234885	T	upstream_gene_variant	MODIFIER	RP11-169I9.2	ENSG00000265883	Transcript	ENST00000582031.1	processed_pseudogene	-	-	-	-	-	-	-	-	-	rs6504288	53285	-1	-	Clone_based_vega_gene	-	-	-	-	-	-	-	-	-	-	-	-	-	-	-	-	-
rs6504288	17:63234885-63234885	A	downstream_gene_variant	MODIFIER	RGS9	ENSG00000108370	Transcript	ENST00000581175.1	retained_intron	-	-	-	-	-	-	-	-	-	rs6504288	28105	1	-	HGNC	10004	-	-	-	-	-	-	0.4982	-	-	-	-	-	-	-	-	-
rs6504288	17:63234885-63234885	C	downstream_gene_variant	MODIFIER	RGS9	ENSG00000108370	Transcript	ENST00000581175.1	retained_intron	-	-	-	-	-	-	-	-	-	rs6504288	28105	1	-	HGNC	10004	-	-	-	-	-	-	-	-	-	-	-	-	-	-	-	-
rs6504288	17:63234885-63234885	T	downstream_gene_variant	MODIFIER	RGS9	ENSG00000108370	Transcript	ENST00000581175.1	retained_intron	-	-	-	-	-	-	-	-	-	rs6504288	28105	1	-	HGNC	10004	-	-	-	-	-	-	-	-	-	-	-	-	-	-	-	-
rs6504288	17:63234885-63234885	A	downstream_gene_variant	MODIFIER	RGS9	ENSG00000108370	Transcript	ENST00000443584.3	protein_coding	-	-	-	-	-	-	-	-	-	rs6504288	13179	1	-	HGNC	10004	-	-	-	-	-	-	0.4982	-	-	-	-	-	-	-	-	-
rs6504288	17:63234885-63234885	C	downstream_gene_variant	MODIFIER	RGS9	ENSG00000108370	Transcript	ENST00000443584.3	protein_coding	-	-	-	-	-	-	-	-	-	rs6504288	13179	1	-	HGNC	10004	-	-	-	-	-	-	-	-	-	-	-	-	-	-	-	-
rs6504288	17:63234885-63234885	T	downstream_gene_variant	MODIFIER	RGS9	ENSG00000108370	Transcript	ENST00000443584.3	protein_coding	-	-	-	-	-	-	-	-	-	rs6504288	13179	1	-	HGNC	10004	-	-	-	-	-	-	-	-	-	-	-	-	-	-	-	-
rs6504288	17:63234885-63234885	A	downstream_gene_variant	MODIFIER	RGS9	ENSG00000108370	Transcript	ENST00000584234.1	nonsense_mediated_decay	-	-	-	-	-	-	-	-	-	rs6504288	11089	1	-	HGNC	10004	-	-	-	-	-	-	0.4982	-	-	-	-	-	-	-	-	-
rs6504288	17:63234885-63234885	C	downstream_gene_variant	MODIFIER	RGS9	ENSG00000108370	Transcript	ENST00000584234.1	nonsense_mediated_decay	-	-	-	-	-	-	-	-	-	rs6504288	11089	1	-	HGNC	10004	-	-	-	-	-	-	-	-	-	-	-	-	-	-	-	-
rs6504288	17:63234885-63234885	T	downstream_gene_variant	MODIFIER	RGS9	ENSG00000108370	Transcript	ENST00000584234.1	nonsense_mediated_decay	-	-	-	-	-	-	-	-	-	rs6504288	11089	1	-	HGNC	10004	-	-	-	-	-	-	-	-	-	-	-	-	-	-	-	-
rs6504288	17:63234885-63234885	A	downstream_gene_variant	MODIFIER	RGS9	ENSG00000108370	Transcript	ENST00000262406.9	protein_coding	-	-	-	-	-	-	-	-	-	rs6504288	11077	1	-	HGNC	10004	-	-	-	-	-	-	0.4982	-	-	-	-	-	-	-	-	-
rs6504288	17:63234885-63234885	C	downstream_gene_variant	MODIFIER	RGS9	ENSG00000108370	Transcript	ENST00000262406.9	protein_coding	-	-	-	-	-	-	-	-	-	rs6504288	11077	1	-	HGNC	10004	-	-	-	-	-	-	-	-	-	-	-	-	-	-	-	-
rs6504288	17:63234885-63234885	T	downstream_gene_variant	MODIFIER	RGS9	ENSG00000108370	Transcript	ENST00000262406.9	protein_coding	-	-	-	-	-	-	-	-	-	rs6504288	11077	1	-	HGNC	10004	-	-	-	-	-	-	-	-	-	-	-	-	-	-	-	-
rs6504288	17:63234885-63234885	A	downstream_gene_variant	MODIFIER	RGS9	ENSG00000108370	Transcript	ENST00000577595.1	retained_intron	-	-	-	-	-	-	-	-	-	rs6504288	11075	1	-	HGNC	10004	-	-	-	-	-	-	0.4982	-	-	-	-	-	-	-	-	-
rs6504288	17:63234885-63234885	C	downstream_gene_variant	MODIFIER	RGS9	ENSG00000108370	Transcript	ENST00000577595.1	retained_intron	-	-	-	-	-	-	-	-	-	rs6504288	11075	1	-	HGNC	10004	-	-	-	-	-	-	-	-	-	-	-	-	-	-	-	-
rs6504288	17:63234885-63234885	T	downstream_gene_variant	MODIFIER	RGS9	ENSG00000108370	Transcript	ENST00000577595.1	retained_intron	-	-	-	-	-	-	-	-	-	rs6504288	11075	1	-	HGNC	10004	-	-	-	-	-	-	-	-	-	-	-	-	-	-	-	-
rs6504288	17:63234885-63234885	A	downstream_gene_variant	MODIFIER	RGS9	ENSG00000108370	Transcript	ENST00000449996.3	protein_coding	-	-	-	-	-	-	-	-	-	rs6504288	11064	1	-	HGNC	10004	-	-	-	-	-	-	0.4982	-	-	-	-	-	-	-	-	-
rs6504288	17:63234885-63234885	C	downstream_gene_variant	MODIFIER	RGS9	ENSG00000108370	Transcript	ENST00000449996.3	protein_coding	-	-	-	-	-	-	-	-	-	rs6504288	11064	1	-	HGNC	10004	-	-	-	-	-	-	-	-	-	-	-	-	-	-	-	-
rs6504288	17:63234885-63234885	T	downstream_gene_variant	MODIFIER	RGS9	ENSG00000108370	Transcript	ENST00000449996.3	protein_coding	-	-	-	-	-	-	-	-	-	rs6504288	11064	1	-	HGNC	10004	-	-	-	-	-	-	-	-	-	-	-	-	-	-	-	-
rs62065144	17:63234997-63234997	A	downstream_gene_variant	MODIFIER	RGS9	ENSG00000108370	Transcript	ENST00000583473.1	retained_intron	-	-	-	-	-	-	-	-	-	rs62065144	80088	1	-	HGNC	10004	-	-	-	-	-	-	0.1891	-	-	-	-	-	-	-	-	-
rs62065144	17:63234997-63234997	T	downstream_gene_variant	MODIFIER	RGS9	ENSG00000108370	Transcript	ENST00000583473.1	retained_intron	-	-	-	-	-	-	-	-	-	rs62065144	80088	1	-	HGNC	10004	-	-	-	-	-	-	-	-	-	-	-	-	-	-	-	-
rs62065144	17:63234997-63234997	A	downstream_gene_variant	MODIFIER	RGS9	ENSG00000108370	Transcript	ENST00000577186.1	processed_transcript	-	-	-	-	-	-	-	-	-	rs62065144	58842	1	-	HGNC	10004	-	-	-	-	-	-	0.1891	-	-	-	-	-	-	-	-	-
rs62065144	17:63234997-63234997	T	downstream_gene_variant	MODIFIER	RGS9	ENSG00000108370	Transcript	ENST00000577186.1	processed_transcript	-	-	-	-	-	-	-	-	-	rs62065144	58842	1	-	HGNC	10004	-	-	-	-	-	-	-	-	-	-	-	-	-	-	-	-
rs62065144	17:63234997-63234997	A	upstream_gene_variant	MODIFIER	RP11-169I9.2	ENSG00000265883	Transcript	ENST00000582031.1	processed_pseudogene	-	-	-	-	-	-	-	-	-	rs62065144	53397	-1	-	Clone_based_vega_gene	-	-	-	-	-	-	-	0.1891	-	-	-	-	-	-	-	-	-
rs62065144	17:63234997-63234997	T	upstream_gene_variant	MODIFIER	RP11-169I9.2	ENSG00000265883	Transcript	ENST00000582031.1	processed_pseudogene	-	-	-	-	-	-	-	-	-	rs62065144	53397	-1	-	Clone_based_vega_gene	-	-	-	-	-	-	-	-	-	-	-	-	-	-	-	-	-
rs62065144	17:63234997-63234997	A	downstream_gene_variant	MODIFIER	RGS9	ENSG00000108370	Transcript	ENST00000581175.1	retained_intron	-	-	-	-	-	-	-	-	-	rs62065144	28217	1	-	HGNC	10004	-	-	-	-	-	-	0.1891	-	-	-	-	-	-	-	-	-
rs62065144	17:63234997-63234997	T	downstream_gene_variant	MODIFIER	RGS9	ENSG00000108370	Transcript	ENST00000581175.1	retained_intron	-	-	-	-	-	-	-	-	-	rs62065144	28217	1	-	HGNC	10004	-	-	-	-	-	-	-	-	-	-	-	-	-	-	-	-
rs62065144	17:63234997-63234997	A	downstream_gene_variant	MODIFIER	RGS9	ENSG00000108370	Transcript	ENST00000443584.3	protein_coding	-	-	-	-	-	-	-	-	-	rs62065144	13291	1	-	HGNC	10004	-	-	-	-	-	-	0.1891	-	-	-	-	-	-	-	-	-
rs62065144	17:63234997-63234997	T	downstream_gene_variant	MODIFIER	RGS9	ENSG00000108370	Transcript	ENST00000443584.3	protein_coding	-	-	-	-	-	-	-	-	-	rs62065144	13291	1	-	HGNC	10004	-	-	-	-	-	-	-	-	-	-	-	-	-	-	-	-
rs62065144	17:63234997-63234997	A	downstream_gene_variant	MODIFIER	RGS9	ENSG00000108370	Transcript	ENST00000584234.1	nonsense_mediated_decay	-	-	-	-	-	-	-	-	-	rs62065144	11201	1	-	HGNC	10004	-	-	-	-	-	-	0.1891	-	-	-	-	-	-	-	-	-
rs62065144	17:63234997-63234997	T	downstream_gene_variant	MODIFIER	RGS9	ENSG00000108370	Transcript	ENST00000584234.1	nonsense_mediated_decay	-	-	-	-	-	-	-	-	-	rs62065144	11201	1	-	HGNC	10004	-	-	-	-	-	-	-	-	-	-	-	-	-	-	-	-
rs62065144	17:63234997-63234997	A	downstream_gene_variant	MODIFIER	RGS9	ENSG00000108370	Transcript	ENST00000262406.9	protein_coding	-	-	-	-	-	-	-	-	-	rs62065144	11189	1	-	HGNC	10004	-	-	-	-	-	-	0.1891	-	-	-	-	-	-	-	-	-
rs62065144	17:63234997-63234997	T	downstream_gene_variant	MODIFIER	RGS9	ENSG00000108370	Transcript	ENST00000262406.9	protein_coding	-	-	-	-	-	-	-	-	-	rs62065144	11189	1	-	HGNC	10004	-	-	-	-	-	-	-	-	-	-	-	-	-	-	-	-
rs62065144	17:63234997-63234997	A	downstream_gene_variant	MODIFIER	RGS9	ENSG00000108370	Transcript	ENST00000577595.1	retained_intron	-	-	-	-	-	-	-	-	-	rs62065144	11187	1	-	HGNC	10004	-	-	-	-	-	-	0.1891	-	-	-	-	-	-	-	-	-
rs62065144	17:63234997-63234997	T	downstream_gene_variant	MODIFIER	RGS9	ENSG00000108370	Transcript	ENST00000577595.1	retained_intron	-	-	-	-	-	-	-	-	-	rs62065144	11187	1	-	HGNC	10004	-	-	-	-	-	-	-	-	-	-	-	-	-	-	-	-
rs62065144	17:63234997-63234997	A	downstream_gene_variant	MODIFIER	RGS9	ENSG00000108370	Transcript	ENST00000449996.3	protein_coding	-	-	-	-	-	-	-	-	-	rs62065144	11176	1	-	HGNC	10004	-	-	-	-	-	-	0.1891	-	-	-	-	-	-	-	-	-
rs62065144	17:63234997-63234997	T	downstream_gene_variant	MODIFIER	RGS9	ENSG00000108370	Transcript	ENST00000449996.3	protein_coding	-	-	-	-	-	-	-	-	-	rs62065144	11176	1	-	HGNC	10004	-	-	-	-	-	-	-	-	-	-	-	-	-	-	-	-
rs6504289	17:63235085-63235085	G	downstream_gene_variant	MODIFIER	RGS9	ENSG00000108370	Transcript	ENST00000583473.1	retained_intron	-	-	-	-	-	-	-	-	-	rs6504289	80176	1	-	HGNC	10004	-	-	-	-	-	-	0.4846	-	-	-	-	-	-	-	-	-
rs6504289	17:63235085-63235085	T	downstream_gene_variant	MODIFIER	RGS9	ENSG00000108370	Transcript	ENST00000583473.1	retained_intron	-	-	-	-	-	-	-	-	-	rs6504289	80176	1	-	HGNC	10004	-	-	-	-	-	-	-	-	-	-	-	-	-	-	-	-
rs6504289	17:63235085-63235085	G	downstream_gene_variant	MODIFIER	RGS9	ENSG00000108370	Transcript	ENST00000577186.1	processed_transcript	-	-	-	-	-	-	-	-	-	rs6504289	58930	1	-	HGNC	10004	-	-	-	-	-	-	0.4846	-	-	-	-	-	-	-	-	-
rs6504289	17:63235085-63235085	T	downstream_gene_variant	MODIFIER	RGS9	ENSG00000108370	Transcript	ENST00000577186.1	processed_transcript	-	-	-	-	-	-	-	-	-	rs6504289	58930	1	-	HGNC	10004	-	-	-	-	-	-	-	-	-	-	-	-	-	-	-	-
rs6504289	17:63235085-63235085	G	upstream_gene_variant	MODIFIER	RP11-169I9.2	ENSG00000265883	Transcript	ENST00000582031.1	processed_pseudogene	-	-	-	-	-	-	-	-	-	rs6504289	53485	-1	-	Clone_based_vega_gene	-	-	-	-	-	-	-	0.4846	-	-	-	-	-	-	-	-	-
rs6504289	17:63235085-63235085	T	upstream_gene_variant	MODIFIER	RP11-169I9.2	ENSG00000265883	Transcript	ENST00000582031.1	processed_pseudogene	-	-	-	-	-	-	-	-	-	rs6504289	53485	-1	-	Clone_based_vega_gene	-	-	-	-	-	-	-	-	-	-	-	-	-	-	-	-	-
rs6504289	17:63235085-63235085	G	downstream_gene_variant	MODIFIER	RGS9	ENSG00000108370	Transcript	ENST00000581175.1	retained_intron	-	-	-	-	-	-	-	-	-	rs6504289	28305	1	-	HGNC	10004	-	-	-	-	-	-	0.4846	-	-	-	-	-	-	-	-	-
rs6504289	17:63235085-63235085	T	downstream_gene_variant	MODIFIER	RGS9	ENSG00000108370	Transcript	ENST00000581175.1	retained_intron	-	-	-	-	-	-	-	-	-	rs6504289	28305	1	-	HGNC	10004	-	-	-	-	-	-	-	-	-	-	-	-	-	-	-	-
rs6504289	17:63235085-63235085	G	downstream_gene_variant	MODIFIER	RGS9	ENSG00000108370	Transcript	ENST00000443584.3	protein_coding	-	-	-	-	-	-	-	-	-	rs6504289	13379	1	-	HGNC	10004	-	-	-	-	-	-	0.4846	-	-	-	-	-	-	-	-	-
rs6504289	17:63235085-63235085	T	downstream_gene_variant	MODIFIER	RGS9	ENSG00000108370	Transcript	ENST00000443584.3	protein_coding	-	-	-	-	-	-	-	-	-	rs6504289	13379	1	-	HGNC	10004	-	-	-	-	-	-	-	-	-	-	-	-	-	-	-	-
rs6504289	17:63235085-63235085	G	downstream_gene_variant	MODIFIER	RGS9	ENSG00000108370	Transcript	ENST00000584234.1	nonsense_mediated_decay	-	-	-	-	-	-	-	-	-	rs6504289	11289	1	-	HGNC	10004	-	-	-	-	-	-	0.4846	-	-	-	-	-	-	-	-	-
rs6504289	17:63235085-63235085	T	downstream_gene_variant	MODIFIER	RGS9	ENSG00000108370	Transcript	ENST00000584234.1	nonsense_mediated_decay	-	-	-	-	-	-	-	-	-	rs6504289	11289	1	-	HGNC	10004	-	-	-	-	-	-	-	-	-	-	-	-	-	-	-	-
rs6504289	17:63235085-63235085	G	downstream_gene_variant	MODIFIER	RGS9	ENSG00000108370	Transcript	ENST00000262406.9	protein_coding	-	-	-	-	-	-	-	-	-	rs6504289	11277	1	-	HGNC	10004	-	-	-	-	-	-	0.4846	-	-	-	-	-	-	-	-	-
rs6504289	17:63235085-63235085	T	downstream_gene_variant	MODIFIER	RGS9	ENSG00000108370	Transcript	ENST00000262406.9	protein_coding	-	-	-	-	-	-	-	-	-	rs6504289	11277	1	-	HGNC	10004	-	-	-	-	-	-	-	-	-	-	-	-	-	-	-	-
rs6504289	17:63235085-63235085	G	downstream_gene_variant	MODIFIER	RGS9	ENSG00000108370	Transcript	ENST00000577595.1	retained_intron	-	-	-	-	-	-	-	-	-	rs6504289	11275	1	-	HGNC	10004	-	-	-	-	-	-	0.4846	-	-	-	-	-	-	-	-	-
rs6504289	17:63235085-63235085	T	downstream_gene_variant	MODIFIER	RGS9	ENSG00000108370	Transcript	ENST00000577595.1	retained_intron	-	-	-	-	-	-	-	-	-	rs6504289	11275	1	-	HGNC	10004	-	-	-	-	-	-	-	-	-	-	-	-	-	-	-	-
rs6504289	17:63235085-63235085	G	downstream_gene_variant	MODIFIER	RGS9	ENSG00000108370	Transcript	ENST00000449996.3	protein_coding	-	-	-	-	-	-	-	-	-	rs6504289	11264	1	-	HGNC	10004	-	-	-	-	-	-	0.4846	-	-	-	-	-	-	-	-	-
rs6504289	17:63235085-63235085	T	downstream_gene_variant	MODIFIER	RGS9	ENSG00000108370	Transcript	ENST00000449996.3	protein_coding	-	-	-	-	-	-	-	-	-	rs6504289	11264	1	-	HGNC	10004	-	-	-	-	-	-	-	-	-	-	-	-	-	-	-	-
rs8074052	17:63235960-63235960	G	downstream_gene_variant	MODIFIER	RGS9	ENSG00000108370	Transcript	ENST00000583473.1	retained_intron	-	-	-	-	-	-	-	-	-	rs8074052	81051	1	-	HGNC	10004	-	-	-	-	-	-	0.2013	-	-	-	-	-	-	-	-	-
rs8074052	17:63235960-63235960	G	downstream_gene_variant	MODIFIER	RGS9	ENSG00000108370	Transcript	ENST00000577186.1	processed_transcript	-	-	-	-	-	-	-	-	-	rs8074052	59805	1	-	HGNC	10004	-	-	-	-	-	-	0.2013	-	-	-	-	-	-	-	-	-
rs8074052	17:63235960-63235960	G	upstream_gene_variant	MODIFIER	RP11-169I9.2	ENSG00000265883	Transcript	ENST00000582031.1	processed_pseudogene	-	-	-	-	-	-	-	-	-	rs8074052	54360	-1	-	Clone_based_vega_gene	-	-	-	-	-	-	-	0.2013	-	-	-	-	-	-	-	-	-
rs8074052	17:63235960-63235960	G	downstream_gene_variant	MODIFIER	RGS9	ENSG00000108370	Transcript	ENST00000581175.1	retained_intron	-	-	-	-	-	-	-	-	-	rs8074052	29180	1	-	HGNC	10004	-	-	-	-	-	-	0.2013	-	-	-	-	-	-	-	-	-
rs8074052	17:63235960-63235960	G	downstream_gene_variant	MODIFIER	RGS9	ENSG00000108370	Transcript	ENST00000443584.3	protein_coding	-	-	-	-	-	-	-	-	-	rs8074052	14254	1	-	HGNC	10004	-	-	-	-	-	-	0.2013	-	-	-	-	-	-	-	-	-
rs8074052	17:63235960-63235960	G	downstream_gene_variant	MODIFIER	RGS9	ENSG00000108370	Transcript	ENST00000584234.1	nonsense_mediated_decay	-	-	-	-	-	-	-	-	-	rs8074052	12164	1	-	HGNC	10004	-	-	-	-	-	-	0.2013	-	-	-	-	-	-	-	-	-
rs8074052	17:63235960-63235960	G	downstream_gene_variant	MODIFIER	RGS9	ENSG00000108370	Transcript	ENST00000262406.9	protein_coding	-	-	-	-	-	-	-	-	-	rs8074052	12152	1	-	HGNC	10004	-	-	-	-	-	-	0.2013	-	-	-	-	-	-	-	-	-
rs8074052	17:63235960-63235960	G	downstream_gene_variant	MODIFIER	RGS9	ENSG00000108370	Transcript	ENST00000577595.1	retained_intron	-	-	-	-	-	-	-	-	-	rs8074052	12150	1	-	HGNC	10004	-	-	-	-	-	-	0.2013	-	-	-	-	-	-	-	-	-
rs8074052	17:63235960-63235960	G	downstream_gene_variant	MODIFIER	RGS9	ENSG00000108370	Transcript	ENST00000449996.3	protein_coding	-	-	-	-	-	-	-	-	-	rs8074052	12139	1	-	HGNC	10004	-	-	-	-	-	-	0.2013	-	-	-	-	-	-	-	-	-
rs56684368	17:63236277-63236277	G	downstream_gene_variant	MODIFIER	RGS9	ENSG00000108370	Transcript	ENST00000583473.1	retained_intron	-	-	-	-	-	-	-	-	-	rs56684368	81368	1	-	HGNC	10004	-	-	-	-	-	-	0.2013	-	-	-	-	-	-	-	-	-
rs56684368	17:63236277-63236277	G	downstream_gene_variant	MODIFIER	RGS9	ENSG00000108370	Transcript	ENST00000577186.1	processed_transcript	-	-	-	-	-	-	-	-	-	rs56684368	60122	1	-	HGNC	10004	-	-	-	-	-	-	0.2013	-	-	-	-	-	-	-	-	-
rs56684368	17:63236277-63236277	G	upstream_gene_variant	MODIFIER	RP11-169I9.2	ENSG00000265883	Transcript	ENST00000582031.1	processed_pseudogene	-	-	-	-	-	-	-	-	-	rs56684368	54677	-1	-	Clone_based_vega_gene	-	-	-	-	-	-	-	0.2013	-	-	-	-	-	-	-	-	-
rs56684368	17:63236277-63236277	G	downstream_gene_variant	MODIFIER	RGS9	ENSG00000108370	Transcript	ENST00000581175.1	retained_intron	-	-	-	-	-	-	-	-	-	rs56684368	29497	1	-	HGNC	10004	-	-	-	-	-	-	0.2013	-	-	-	-	-	-	-	-	-
rs56684368	17:63236277-63236277	G	downstream_gene_variant	MODIFIER	RGS9	ENSG00000108370	Transcript	ENST00000443584.3	protein_coding	-	-	-	-	-	-	-	-	-	rs56684368	14571	1	-	HGNC	10004	-	-	-	-	-	-	0.2013	-	-	-	-	-	-	-	-	-
rs56684368	17:63236277-63236277	G	downstream_gene_variant	MODIFIER	RGS9	ENSG00000108370	Transcript	ENST00000584234.1	nonsense_mediated_decay	-	-	-	-	-	-	-	-	-	rs56684368	12481	1	-	HGNC	10004	-	-	-	-	-	-	0.2013	-	-	-	-	-	-	-	-	-
rs56684368	17:63236277-63236277	G	downstream_gene_variant	MODIFIER	RGS9	ENSG00000108370	Transcript	ENST00000262406.9	protein_coding	-	-	-	-	-	-	-	-	-	rs56684368	12469	1	-	HGNC	10004	-	-	-	-	-	-	0.2013	-	-	-	-	-	-	-	-	-
rs56684368	17:63236277-63236277	G	downstream_gene_variant	MODIFIER	RGS9	ENSG00000108370	Transcript	ENST00000577595.1	retained_intron	-	-	-	-	-	-	-	-	-	rs56684368	12467	1	-	HGNC	10004	-	-	-	-	-	-	0.2013	-	-	-	-	-	-	-	-	-
rs56684368	17:63236277-63236277	G	downstream_gene_variant	MODIFIER	RGS9	ENSG00000108370	Transcript	ENST00000449996.3	protein_coding	-	-	-	-	-	-	-	-	-	rs56684368	12456	1	-	HGNC	10004	-	-	-	-	-	-	0.2013	-	-	-	-	-	-	-	-	-
rs57333496	17:63236332-63236332	C	downstream_gene_variant	MODIFIER	RGS9	ENSG00000108370	Transcript	ENST00000583473.1	retained_intron	-	-	-	-	-	-	-	-	-	rs57333496	81423	1	-	HGNC	10004	-	-	-	-	-	-	0.2352	-	-	-	-	-	-	-	-	-
rs57333496	17:63236332-63236332	C	downstream_gene_variant	MODIFIER	RGS9	ENSG00000108370	Transcript	ENST00000577186.1	processed_transcript	-	-	-	-	-	-	-	-	-	rs57333496	60177	1	-	HGNC	10004	-	-	-	-	-	-	0.2352	-	-	-	-	-	-	-	-	-
rs57333496	17:63236332-63236332	C	upstream_gene_variant	MODIFIER	RP11-169I9.2	ENSG00000265883	Transcript	ENST00000582031.1	processed_pseudogene	-	-	-	-	-	-	-	-	-	rs57333496	54732	-1	-	Clone_based_vega_gene	-	-	-	-	-	-	-	0.2352	-	-	-	-	-	-	-	-	-
rs57333496	17:63236332-63236332	C	downstream_gene_variant	MODIFIER	RGS9	ENSG00000108370	Transcript	ENST00000581175.1	retained_intron	-	-	-	-	-	-	-	-	-	rs57333496	29552	1	-	HGNC	10004	-	-	-	-	-	-	0.2352	-	-	-	-	-	-	-	-	-
rs57333496	17:63236332-63236332	C	downstream_gene_variant	MODIFIER	RGS9	ENSG00000108370	Transcript	ENST00000443584.3	protein_coding	-	-	-	-	-	-	-	-	-	rs57333496	14626	1	-	HGNC	10004	-	-	-	-	-	-	0.2352	-	-	-	-	-	-	-	-	-
rs57333496	17:63236332-63236332	C	downstream_gene_variant	MODIFIER	RGS9	ENSG00000108370	Transcript	ENST00000584234.1	nonsense_mediated_decay	-	-	-	-	-	-	-	-	-	rs57333496	12536	1	-	HGNC	10004	-	-	-	-	-	-	0.2352	-	-	-	-	-	-	-	-	-
rs57333496	17:63236332-63236332	C	downstream_gene_variant	MODIFIER	RGS9	ENSG00000108370	Transcript	ENST00000262406.9	protein_coding	-	-	-	-	-	-	-	-	-	rs57333496	12524	1	-	HGNC	10004	-	-	-	-	-	-	0.2352	-	-	-	-	-	-	-	-	-
rs57333496	17:63236332-63236332	C	downstream_gene_variant	MODIFIER	RGS9	ENSG00000108370	Transcript	ENST00000577595.1	retained_intron	-	-	-	-	-	-	-	-	-	rs57333496	12522	1	-	HGNC	10004	-	-	-	-	-	-	0.2352	-	-	-	-	-	-	-	-	-
rs57333496	17:63236332-63236332	C	downstream_gene_variant	MODIFIER	RGS9	ENSG00000108370	Transcript	ENST00000449996.3	protein_coding	-	-	-	-	-	-	-	-	-	rs57333496	12511	1	-	HGNC	10004	-	-	-	-	-	-	0.2352	-	-	-	-	-	-	-	-	-
rs7223099	17:63237054-63237054	A	downstream_gene_variant	MODIFIER	RGS9	ENSG00000108370	Transcript	ENST00000583473.1	retained_intron	-	-	-	-	-	-	-	-	-	rs7223099	82145	1	-	HGNC	10004	-	-	-	-	-	-	-	-	-	-	-	-	-	-	-	-
rs7223099	17:63237054-63237054	G	downstream_gene_variant	MODIFIER	RGS9	ENSG00000108370	Transcript	ENST00000583473.1	retained_intron	-	-	-	-	-	-	-	-	-	rs7223099	82145	1	-	HGNC	10004	-	-	-	-	-	-	-	-	-	-	-	-	-	-	-	-
rs7223099	17:63237054-63237054	T	downstream_gene_variant	MODIFIER	RGS9	ENSG00000108370	Transcript	ENST00000583473.1	retained_intron	-	-	-	-	-	-	-	-	-	rs7223099	82145	1	-	HGNC	10004	-	-	-	-	-	-	0.349	-	-	-	-	-	-	-	-	-
rs7223099	17:63237054-63237054	A	downstream_gene_variant	MODIFIER	RGS9	ENSG00000108370	Transcript	ENST00000577186.1	processed_transcript	-	-	-	-	-	-	-	-	-	rs7223099	60899	1	-	HGNC	10004	-	-	-	-	-	-	-	-	-	-	-	-	-	-	-	-
rs7223099	17:63237054-63237054	G	downstream_gene_variant	MODIFIER	RGS9	ENSG00000108370	Transcript	ENST00000577186.1	processed_transcript	-	-	-	-	-	-	-	-	-	rs7223099	60899	1	-	HGNC	10004	-	-	-	-	-	-	-	-	-	-	-	-	-	-	-	-
rs7223099	17:63237054-63237054	T	downstream_gene_variant	MODIFIER	RGS9	ENSG00000108370	Transcript	ENST00000577186.1	processed_transcript	-	-	-	-	-	-	-	-	-	rs7223099	60899	1	-	HGNC	10004	-	-	-	-	-	-	0.349	-	-	-	-	-	-	-	-	-
rs7223099	17:63237054-63237054	A	upstream_gene_variant	MODIFIER	RP11-169I9.2	ENSG00000265883	Transcript	ENST00000582031.1	processed_pseudogene	-	-	-	-	-	-	-	-	-	rs7223099	55454	-1	-	Clone_based_vega_gene	-	-	-	-	-	-	-	-	-	-	-	-	-	-	-	-	-
rs7223099	17:63237054-63237054	G	upstream_gene_variant	MODIFIER	RP11-169I9.2	ENSG00000265883	Transcript	ENST00000582031.1	processed_pseudogene	-	-	-	-	-	-	-	-	-	rs7223099	55454	-1	-	Clone_based_vega_gene	-	-	-	-	-	-	-	-	-	-	-	-	-	-	-	-	-
rs7223099	17:63237054-63237054	T	upstream_gene_variant	MODIFIER	RP11-169I9.2	ENSG00000265883	Transcript	ENST00000582031.1	processed_pseudogene	-	-	-	-	-	-	-	-	-	rs7223099	55454	-1	-	Clone_based_vega_gene	-	-	-	-	-	-	-	0.349	-	-	-	-	-	-	-	-	-
rs7223099	17:63237054-63237054	A	downstream_gene_variant	MODIFIER	RGS9	ENSG00000108370	Transcript	ENST00000581175.1	retained_intron	-	-	-	-	-	-	-	-	-	rs7223099	30274	1	-	HGNC	10004	-	-	-	-	-	-	-	-	-	-	-	-	-	-	-	-
rs7223099	17:63237054-63237054	G	downstream_gene_variant	MODIFIER	RGS9	ENSG00000108370	Transcript	ENST00000581175.1	retained_intron	-	-	-	-	-	-	-	-	-	rs7223099	30274	1	-	HGNC	10004	-	-	-	-	-	-	-	-	-	-	-	-	-	-	-	-
rs7223099	17:63237054-63237054	T	downstream_gene_variant	MODIFIER	RGS9	ENSG00000108370	Transcript	ENST00000581175.1	retained_intron	-	-	-	-	-	-	-	-	-	rs7223099	30274	1	-	HGNC	10004	-	-	-	-	-	-	0.349	-	-	-	-	-	-	-	-	-
rs7223099	17:63237054-63237054	A	downstream_gene_variant	MODIFIER	RGS9	ENSG00000108370	Transcript	ENST00000443584.3	protein_coding	-	-	-	-	-	-	-	-	-	rs7223099	15348	1	-	HGNC	10004	-	-	-	-	-	-	-	-	-	-	-	-	-	-	-	-
rs7223099	17:63237054-63237054	G	downstream_gene_variant	MODIFIER	RGS9	ENSG00000108370	Transcript	ENST00000443584.3	protein_coding	-	-	-	-	-	-	-	-	-	rs7223099	15348	1	-	HGNC	10004	-	-	-	-	-	-	-	-	-	-	-	-	-	-	-	-
rs7223099	17:63237054-63237054	T	downstream_gene_variant	MODIFIER	RGS9	ENSG00000108370	Transcript	ENST00000443584.3	protein_coding	-	-	-	-	-	-	-	-	-	rs7223099	15348	1	-	HGNC	10004	-	-	-	-	-	-	0.349	-	-	-	-	-	-	-	-	-
rs7223099	17:63237054-63237054	A	downstream_gene_variant	MODIFIER	RGS9	ENSG00000108370	Transcript	ENST00000584234.1	nonsense_mediated_decay	-	-	-	-	-	-	-	-	-	rs7223099	13258	1	-	HGNC	10004	-	-	-	-	-	-	-	-	-	-	-	-	-	-	-	-
rs7223099	17:63237054-63237054	G	downstream_gene_variant	MODIFIER	RGS9	ENSG00000108370	Transcript	ENST00000584234.1	nonsense_mediated_decay	-	-	-	-	-	-	-	-	-	rs7223099	13258	1	-	HGNC	10004	-	-	-	-	-	-	-	-	-	-	-	-	-	-	-	-
rs7223099	17:63237054-63237054	T	downstream_gene_variant	MODIFIER	RGS9	ENSG00000108370	Transcript	ENST00000584234.1	nonsense_mediated_decay	-	-	-	-	-	-	-	-	-	rs7223099	13258	1	-	HGNC	10004	-	-	-	-	-	-	0.349	-	-	-	-	-	-	-	-	-
rs7223099	17:63237054-63237054	A	downstream_gene_variant	MODIFIER	RGS9	ENSG00000108370	Transcript	ENST00000262406.9	protein_coding	-	-	-	-	-	-	-	-	-	rs7223099	13246	1	-	HGNC	10004	-	-	-	-	-	-	-	-	-	-	-	-	-	-	-	-
rs7223099	17:63237054-63237054	G	downstream_gene_variant	MODIFIER	RGS9	ENSG00000108370	Transcript	ENST00000262406.9	protein_coding	-	-	-	-	-	-	-	-	-	rs7223099	13246	1	-	HGNC	10004	-	-	-	-	-	-	-	-	-	-	-	-	-	-	-	-
rs7223099	17:63237054-63237054	T	downstream_gene_variant	MODIFIER	RGS9	ENSG00000108370	Transcript	ENST00000262406.9	protein_coding	-	-	-	-	-	-	-	-	-	rs7223099	13246	1	-	HGNC	10004	-	-	-	-	-	-	0.349	-	-	-	-	-	-	-	-	-
rs7223099	17:63237054-63237054	A	downstream_gene_variant	MODIFIER	RGS9	ENSG00000108370	Transcript	ENST00000577595.1	retained_intron	-	-	-	-	-	-	-	-	-	rs7223099	13244	1	-	HGNC	10004	-	-	-	-	-	-	-	-	-	-	-	-	-	-	-	-
rs7223099	17:63237054-63237054	G	downstream_gene_variant	MODIFIER	RGS9	ENSG00000108370	Transcript	ENST00000577595.1	retained_intron	-	-	-	-	-	-	-	-	-	rs7223099	13244	1	-	HGNC	10004	-	-	-	-	-	-	-	-	-	-	-	-	-	-	-	-
rs7223099	17:63237054-63237054	T	downstream_gene_variant	MODIFIER	RGS9	ENSG00000108370	Transcript	ENST00000577595.1	retained_intron	-	-	-	-	-	-	-	-	-	rs7223099	13244	1	-	HGNC	10004	-	-	-	-	-	-	0.349	-	-	-	-	-	-	-	-	-
rs7223099	17:63237054-63237054	A	downstream_gene_variant	MODIFIER	RGS9	ENSG00000108370	Transcript	ENST00000449996.3	protein_coding	-	-	-	-	-	-	-	-	-	rs7223099	13233	1	-	HGNC	10004	-	-	-	-	-	-	-	-	-	-	-	-	-	-	-	-
rs7223099	17:63237054-63237054	G	downstream_gene_variant	MODIFIER	RGS9	ENSG00000108370	Transcript	ENST00000449996.3	protein_coding	-	-	-	-	-	-	-	-	-	rs7223099	13233	1	-	HGNC	10004	-	-	-	-	-	-	-	-	-	-	-	-	-	-	-	-
rs7223099	17:63237054-63237054	T	downstream_gene_variant	MODIFIER	RGS9	ENSG00000108370	Transcript	ENST00000449996.3	protein_coding	-	-	-	-	-	-	-	-	-	rs7223099	13233	1	-	HGNC	10004	-	-	-	-	-	-	0.349	-	-	-	-	-	-	-	-	-
rs9916255	17:63239497-63239497	A	downstream_gene_variant	MODIFIER	RGS9	ENSG00000108370	Transcript	ENST00000583473.1	retained_intron	-	-	-	-	-	-	-	-	-	rs9916255	84588	1	-	HGNC	10004	-	-	-	-	-	-	-	-	-	-	-	-	-	-	-	-
rs9916255	17:63239497-63239497	C	downstream_gene_variant	MODIFIER	RGS9	ENSG00000108370	Transcript	ENST00000583473.1	retained_intron	-	-	-	-	-	-	-	-	-	rs9916255	84588	1	-	HGNC	10004	-	-	-	-	-	-	0.4828	-	-	-	-	-	-	-	-	-
rs9916255	17:63239497-63239497	A	downstream_gene_variant	MODIFIER	RGS9	ENSG00000108370	Transcript	ENST00000577186.1	processed_transcript	-	-	-	-	-	-	-	-	-	rs9916255	63342	1	-	HGNC	10004	-	-	-	-	-	-	-	-	-	-	-	-	-	-	-	-
rs9916255	17:63239497-63239497	C	downstream_gene_variant	MODIFIER	RGS9	ENSG00000108370	Transcript	ENST00000577186.1	processed_transcript	-	-	-	-	-	-	-	-	-	rs9916255	63342	1	-	HGNC	10004	-	-	-	-	-	-	0.4828	-	-	-	-	-	-	-	-	-
rs9916255	17:63239497-63239497	A	upstream_gene_variant	MODIFIER	RP11-169I9.2	ENSG00000265883	Transcript	ENST00000582031.1	processed_pseudogene	-	-	-	-	-	-	-	-	-	rs9916255	57897	-1	-	Clone_based_vega_gene	-	-	-	-	-	-	-	-	-	-	-	-	-	-	-	-	-
rs9916255	17:63239497-63239497	C	upstream_gene_variant	MODIFIER	RP11-169I9.2	ENSG00000265883	Transcript	ENST00000582031.1	processed_pseudogene	-	-	-	-	-	-	-	-	-	rs9916255	57897	-1	-	Clone_based_vega_gene	-	-	-	-	-	-	-	0.4828	-	-	-	-	-	-	-	-	-
rs9916255	17:63239497-63239497	A	downstream_gene_variant	MODIFIER	RGS9	ENSG00000108370	Transcript	ENST00000581175.1	retained_intron	-	-	-	-	-	-	-	-	-	rs9916255	32717	1	-	HGNC	10004	-	-	-	-	-	-	-	-	-	-	-	-	-	-	-	-
rs9916255	17:63239497-63239497	C	downstream_gene_variant	MODIFIER	RGS9	ENSG00000108370	Transcript	ENST00000581175.1	retained_intron	-	-	-	-	-	-	-	-	-	rs9916255	32717	1	-	HGNC	10004	-	-	-	-	-	-	0.4828	-	-	-	-	-	-	-	-	-
rs9916255	17:63239497-63239497	A	downstream_gene_variant	MODIFIER	RGS9	ENSG00000108370	Transcript	ENST00000443584.3	protein_coding	-	-	-	-	-	-	-	-	-	rs9916255	17791	1	-	HGNC	10004	-	-	-	-	-	-	-	-	-	-	-	-	-	-	-	-
rs9916255	17:63239497-63239497	C	downstream_gene_variant	MODIFIER	RGS9	ENSG00000108370	Transcript	ENST00000443584.3	protein_coding	-	-	-	-	-	-	-	-	-	rs9916255	17791	1	-	HGNC	10004	-	-	-	-	-	-	0.4828	-	-	-	-	-	-	-	-	-
rs9916255	17:63239497-63239497	A	downstream_gene_variant	MODIFIER	RGS9	ENSG00000108370	Transcript	ENST00000584234.1	nonsense_mediated_decay	-	-	-	-	-	-	-	-	-	rs9916255	15701	1	-	HGNC	10004	-	-	-	-	-	-	-	-	-	-	-	-	-	-	-	-
rs9916255	17:63239497-63239497	C	downstream_gene_variant	MODIFIER	RGS9	ENSG00000108370	Transcript	ENST00000584234.1	nonsense_mediated_decay	-	-	-	-	-	-	-	-	-	rs9916255	15701	1	-	HGNC	10004	-	-	-	-	-	-	0.4828	-	-	-	-	-	-	-	-	-
rs9916255	17:63239497-63239497	A	downstream_gene_variant	MODIFIER	RGS9	ENSG00000108370	Transcript	ENST00000262406.9	protein_coding	-	-	-	-	-	-	-	-	-	rs9916255	15689	1	-	HGNC	10004	-	-	-	-	-	-	-	-	-	-	-	-	-	-	-	-
rs9916255	17:63239497-63239497	C	downstream_gene_variant	MODIFIER	RGS9	ENSG00000108370	Transcript	ENST00000262406.9	protein_coding	-	-	-	-	-	-	-	-	-	rs9916255	15689	1	-	HGNC	10004	-	-	-	-	-	-	0.4828	-	-	-	-	-	-	-	-	-
rs9916255	17:63239497-63239497	A	downstream_gene_variant	MODIFIER	RGS9	ENSG00000108370	Transcript	ENST00000577595.1	retained_intron	-	-	-	-	-	-	-	-	-	rs9916255	15687	1	-	HGNC	10004	-	-	-	-	-	-	-	-	-	-	-	-	-	-	-	-
rs9916255	17:63239497-63239497	C	downstream_gene_variant	MODIFIER	RGS9	ENSG00000108370	Transcript	ENST00000577595.1	retained_intron	-	-	-	-	-	-	-	-	-	rs9916255	15687	1	-	HGNC	10004	-	-	-	-	-	-	0.4828	-	-	-	-	-	-	-	-	-
rs9916255	17:63239497-63239497	A	downstream_gene_variant	MODIFIER	RGS9	ENSG00000108370	Transcript	ENST00000449996.3	protein_coding	-	-	-	-	-	-	-	-	-	rs9916255	15676	1	-	HGNC	10004	-	-	-	-	-	-	-	-	-	-	-	-	-	-	-	-
rs9916255	17:63239497-63239497	C	downstream_gene_variant	MODIFIER	RGS9	ENSG00000108370	Transcript	ENST00000449996.3	protein_coding	-	-	-	-	-	-	-	-	-	rs9916255	15676	1	-	HGNC	10004	-	-	-	-	-	-	0.4828	-	-	-	-	-	-	-	-	-
rs11079561	17:63239849-63239849	A	regulatory_region_variant	MODIFIER	-	-	RegulatoryFeature	ENSR00001133551	promoter_flanking_region	-	-	-	-	-	-	-	-	-	rs11079561	-	-	-	-	-	-	-	-	-	-	-	0.1514	-	-	-	-	-	-	-	-	-
rs11079561	17:63239849-63239849	T	regulatory_region_variant	MODIFIER	-	-	RegulatoryFeature	ENSR00001133551	promoter_flanking_region	-	-	-	-	-	-	-	-	-	rs11079561	-	-	-	-	-	-	-	-	-	-	-	-	-	-	-	-	-	-	-	-	-
rs11079561	17:63239849-63239849	A	TF_binding_site_variant	MODIFIER	-	-	MotifFeature	ENSM00569489922	-	-	-	-	-	-	-	-	-	-	rs11079561	-	1	-	-	-	-	-	-	-	-	-	0.1514	-	-	-	-	ENSPFM0088	5	Y	-0.048	ELF1,ELF4,ELF5,ELF3,ELF2,ETV7
rs11079561	17:63239849-63239849	T	TF_binding_site_variant	MODIFIER	-	-	MotifFeature	ENSM00569489922	-	-	-	-	-	-	-	-	-	-	rs11079561	-	1	-	-	-	-	-	-	-	-	-	-	-	-	-	-	ENSPFM0088	5	Y	-0.101	ELF1,ELF4,ELF5,ELF3,ELF2,ETV7
rs11079561	17:63239849-63239849	A	TF_binding_site_variant	MODIFIER	-	-	MotifFeature	ENSM00672119475	-	-	-	-	-	-	-	-	-	-	rs11079561	-	1	-	-	-	-	-	-	-	-	-	0.1514	-	-	-	-	ENSPFM0306	15	N	-0.01	HOXB2::ELF1
rs11079561	17:63239849-63239849	T	TF_binding_site_variant	MODIFIER	-	-	MotifFeature	ENSM00672119475	-	-	-	-	-	-	-	-	-	-	rs11079561	-	1	-	-	-	-	-	-	-	-	-	-	-	-	-	-	ENSPFM0306	15	N	-0.126	HOXB2::ELF1
rs11079561	17:63239849-63239849	A	TF_binding_site_variant	MODIFIER	-	-	MotifFeature	ENSM00568907013	-	-	-	-	-	-	-	-	-	-	rs11079561	-	1	-	-	-	-	-	-	-	-	-	0.1514	-	-	-	-	ENSPFM0087	5	N	-0.035	ELF1,EHF,ELF4,ELF5,ELF3,ELF2
rs11079561	17:63239849-63239849	T	TF_binding_site_variant	MODIFIER	-	-	MotifFeature	ENSM00568907013	-	-	-	-	-	-	-	-	-	-	rs11079561	-	1	-	-	-	-	-	-	-	-	-	-	-	-	-	-	ENSPFM0087	5	N	-0.089	ELF1,EHF,ELF4,ELF5,ELF3,ELF2
rs11079561	17:63239849-63239849	A	TF_binding_site_variant	MODIFIER	-	-	MotifFeature	ENSM00836799190	-	-	-	-	-	-	-	-	-	-	rs11079561	-	1	-	-	-	-	-	-	-	-	-	0.1514	-	-	-	-	ENSPFM0114	7	N	-0.068	ETV2::FOXI1,ELK1::FOXI1,ERF::FOXI1,FOXO1::ELF1,FOXO1::ELK1,FLI1::FOXI1,ETV5::FOXI1
rs11079561	17:63239849-63239849	T	TF_binding_site_variant	MODIFIER	-	-	MotifFeature	ENSM00836799190	-	-	-	-	-	-	-	-	-	-	rs11079561	-	1	-	-	-	-	-	-	-	-	-	-	-	-	-	-	ENSPFM0114	7	N	-0.132	ETV2::FOXI1,ELK1::FOXI1,ERF::FOXI1,FOXO1::ELF1,FOXO1::ELK1,FLI1::FOXI1,ETV5::FOXI1
rs11079561	17:63239849-63239849	A	TF_binding_site_variant	MODIFIER	-	-	MotifFeature	ENSM00627798634	-	-	-	-	-	-	-	-	-	-	rs11079561	-	1	-	-	-	-	-	-	-	-	-	0.1514	-	-	-	-	ENSPFM0089	3	Y	-0.054	ELF1,ELF2,ELK1,FLI1,ERG,ETS1,ETV6,FOXO1::ELK3,FOXO1::ETV1,ETV1,ETV2,ERF,ELK3,ETV3,GABPA,ETS2,ELK4,FEV,ETV5,ETV4
rs11079561	17:63239849-63239849	T	TF_binding_site_variant	MODIFIER	-	-	MotifFeature	ENSM00627798634	-	-	-	-	-	-	-	-	-	-	rs11079561	-	1	-	-	-	-	-	-	-	-	-	-	-	-	-	-	ENSPFM0089	3	Y	-0.097	ELF1,ELF2,ELK1,FLI1,ERG,ETS1,ETV6,FOXO1::ELK3,FOXO1::ETV1,ETV1,ETV2,ERF,ELK3,ETV3,GABPA,ETS2,ELK4,FEV,ETV5,ETV4
rs11079561	17:63239849-63239849	A	TF_binding_site_variant	MODIFIER	-	-	MotifFeature	ENSM00527500995	-	-	-	-	-	-	-	-	-	-	rs11079561	-	-1	-	-	-	-	-	-	-	-	-	0.1514	-	-	-	-	ENSPFM0159	8	N	-0.031	ETV2::RFX5
rs11079561	17:63239849-63239849	T	TF_binding_site_variant	MODIFIER	-	-	MotifFeature	ENSM00527500995	-	-	-	-	-	-	-	-	-	-	rs11079561	-	-1	-	-	-	-	-	-	-	-	-	-	-	-	-	-	ENSPFM0159	8	N	-0.064	ETV2::RFX5
rs11079561	17:63239849-63239849	A	TF_binding_site_variant	MODIFIER	-	-	MotifFeature	ENSM00898999613	-	-	-	-	-	-	-	-	-	-	rs11079561	-	1	-	-	-	-	-	-	-	-	-	0.1514	-	-	-	-	ENSPFM0596	14	N	0.012	TFAP2C::MAX
rs11079561	17:63239849-63239849	T	TF_binding_site_variant	MODIFIER	-	-	MotifFeature	ENSM00898999613	-	-	-	-	-	-	-	-	-	-	rs11079561	-	1	-	-	-	-	-	-	-	-	-	-	-	-	-	-	ENSPFM0596	14	N	0.01	TFAP2C::MAX
rs11079561	17:63239849-63239849	A	TF_binding_site_variant	MODIFIER	-	-	MotifFeature	ENSM00527633374	-	-	-	-	-	-	-	-	-	-	rs11079561	-	-1	-	-	-	-	-	-	-	-	-	0.1514	-	-	-	-	ENSPFM0161	8	N	-0.036	ETV2::RFX5
rs11079561	17:63239849-63239849	T	TF_binding_site_variant	MODIFIER	-	-	MotifFeature	ENSM00527633374	-	-	-	-	-	-	-	-	-	-	rs11079561	-	-1	-	-	-	-	-	-	-	-	-	-	-	-	-	-	ENSPFM0161	8	N	-0.037	ETV2::RFX5
rs11079561	17:63239849-63239849	A	TF_binding_site_variant	MODIFIER	-	-	MotifFeature	ENSM00871820207	-	-	-	-	-	-	-	-	-	-	rs11079561	-	1	-	-	-	-	-	-	-	-	-	0.1514	-	-	-	-	ENSPFM0370	5	Y	-0.06	MEIS1::ELF1
rs11079561	17:63239849-63239849	T	TF_binding_site_variant	MODIFIER	-	-	MotifFeature	ENSM00871820207	-	-	-	-	-	-	-	-	-	-	rs11079561	-	1	-	-	-	-	-	-	-	-	-	-	-	-	-	-	ENSPFM0370	5	Y	-0.118	MEIS1::ELF1
rs11079561	17:63239849-63239849	A	TF_binding_site_variant	MODIFIER	-	-	MotifFeature	ENSM00908427392	-	-	-	-	-	-	-	-	-	-	rs11079561	-	1	-	-	-	-	-	-	-	-	-	0.1514	-	-	-	-	ENSPFM0134	3	N	-0.019	ETV2::CEBPD,ETV2::TEF,ERF::CEBPD,ELK1::TEF,FLI1::CEBPB,FLI1::CEBPD,ETV5::CEBPD
rs11079561	17:63239849-63239849	T	TF_binding_site_variant	MODIFIER	-	-	MotifFeature	ENSM00908427392	-	-	-	-	-	-	-	-	-	-	rs11079561	-	1	-	-	-	-	-	-	-	-	-	-	-	-	-	-	ENSPFM0134	3	N	-0.057	ETV2::CEBPD,ETV2::TEF,ERF::CEBPD,ELK1::TEF,FLI1::CEBPB,FLI1::CEBPD,ETV5::CEBPD
rs11079561	17:63239849-63239849	A	downstream_gene_variant	MODIFIER	RGS9	ENSG00000108370	Transcript	ENST00000583473.1	retained_intron	-	-	-	-	-	-	-	-	-	rs11079561	84940	1	-	HGNC	10004	-	-	-	-	-	-	0.1514	-	-	-	-	-	-	-	-	-
rs11079561	17:63239849-63239849	T	downstream_gene_variant	MODIFIER	RGS9	ENSG00000108370	Transcript	ENST00000583473.1	retained_intron	-	-	-	-	-	-	-	-	-	rs11079561	84940	1	-	HGNC	10004	-	-	-	-	-	-	-	-	-	-	-	-	-	-	-	-
rs11079561	17:63239849-63239849	A	downstream_gene_variant	MODIFIER	RGS9	ENSG00000108370	Transcript	ENST00000577186.1	processed_transcript	-	-	-	-	-	-	-	-	-	rs11079561	63694	1	-	HGNC	10004	-	-	-	-	-	-	0.1514	-	-	-	-	-	-	-	-	-
rs11079561	17:63239849-63239849	T	downstream_gene_variant	MODIFIER	RGS9	ENSG00000108370	Transcript	ENST00000577186.1	processed_transcript	-	-	-	-	-	-	-	-	-	rs11079561	63694	1	-	HGNC	10004	-	-	-	-	-	-	-	-	-	-	-	-	-	-	-	-
rs11079561	17:63239849-63239849	A	upstream_gene_variant	MODIFIER	RP11-169I9.2	ENSG00000265883	Transcript	ENST00000582031.1	processed_pseudogene	-	-	-	-	-	-	-	-	-	rs11079561	58249	-1	-	Clone_based_vega_gene	-	-	-	-	-	-	-	0.1514	-	-	-	-	-	-	-	-	-
rs11079561	17:63239849-63239849	T	upstream_gene_variant	MODIFIER	RP11-169I9.2	ENSG00000265883	Transcript	ENST00000582031.1	processed_pseudogene	-	-	-	-	-	-	-	-	-	rs11079561	58249	-1	-	Clone_based_vega_gene	-	-	-	-	-	-	-	-	-	-	-	-	-	-	-	-	-
rs11079561	17:63239849-63239849	A	downstream_gene_variant	MODIFIER	RGS9	ENSG00000108370	Transcript	ENST00000581175.1	retained_intron	-	-	-	-	-	-	-	-	-	rs11079561	33069	1	-	HGNC	10004	-	-	-	-	-	-	0.1514	-	-	-	-	-	-	-	-	-
rs11079561	17:63239849-63239849	T	downstream_gene_variant	MODIFIER	RGS9	ENSG00000108370	Transcript	ENST00000581175.1	retained_intron	-	-	-	-	-	-	-	-	-	rs11079561	33069	1	-	HGNC	10004	-	-	-	-	-	-	-	-	-	-	-	-	-	-	-	-
rs11079561	17:63239849-63239849	A	downstream_gene_variant	MODIFIER	RGS9	ENSG00000108370	Transcript	ENST00000443584.3	protein_coding	-	-	-	-	-	-	-	-	-	rs11079561	18143	1	-	HGNC	10004	-	-	-	-	-	-	0.1514	-	-	-	-	-	-	-	-	-
rs11079561	17:63239849-63239849	T	downstream_gene_variant	MODIFIER	RGS9	ENSG00000108370	Transcript	ENST00000443584.3	protein_coding	-	-	-	-	-	-	-	-	-	rs11079561	18143	1	-	HGNC	10004	-	-	-	-	-	-	-	-	-	-	-	-	-	-	-	-
rs11079561	17:63239849-63239849	A	downstream_gene_variant	MODIFIER	RGS9	ENSG00000108370	Transcript	ENST00000584234.1	nonsense_mediated_decay	-	-	-	-	-	-	-	-	-	rs11079561	16053	1	-	HGNC	10004	-	-	-	-	-	-	0.1514	-	-	-	-	-	-	-	-	-
rs11079561	17:63239849-63239849	T	downstream_gene_variant	MODIFIER	RGS9	ENSG00000108370	Transcript	ENST00000584234.1	nonsense_mediated_decay	-	-	-	-	-	-	-	-	-	rs11079561	16053	1	-	HGNC	10004	-	-	-	-	-	-	-	-	-	-	-	-	-	-	-	-
rs11079561	17:63239849-63239849	A	downstream_gene_variant	MODIFIER	RGS9	ENSG00000108370	Transcript	ENST00000262406.9	protein_coding	-	-	-	-	-	-	-	-	-	rs11079561	16041	1	-	HGNC	10004	-	-	-	-	-	-	0.1514	-	-	-	-	-	-	-	-	-
rs11079561	17:63239849-63239849	T	downstream_gene_variant	MODIFIER	RGS9	ENSG00000108370	Transcript	ENST00000262406.9	protein_coding	-	-	-	-	-	-	-	-	-	rs11079561	16041	1	-	HGNC	10004	-	-	-	-	-	-	-	-	-	-	-	-	-	-	-	-
rs11079561	17:63239849-63239849	A	downstream_gene_variant	MODIFIER	RGS9	ENSG00000108370	Transcript	ENST00000577595.1	retained_intron	-	-	-	-	-	-	-	-	-	rs11079561	16039	1	-	HGNC	10004	-	-	-	-	-	-	0.1514	-	-	-	-	-	-	-	-	-
rs11079561	17:63239849-63239849	T	downstream_gene_variant	MODIFIER	RGS9	ENSG00000108370	Transcript	ENST00000577595.1	retained_intron	-	-	-	-	-	-	-	-	-	rs11079561	16039	1	-	HGNC	10004	-	-	-	-	-	-	-	-	-	-	-	-	-	-	-	-
rs11079561	17:63239849-63239849	A	downstream_gene_variant	MODIFIER	RGS9	ENSG00000108370	Transcript	ENST00000449996.3	protein_coding	-	-	-	-	-	-	-	-	-	rs11079561	16028	1	-	HGNC	10004	-	-	-	-	-	-	0.1514	-	-	-	-	-	-	-	-	-
rs11079561	17:63239849-63239849	T	downstream_gene_variant	MODIFIER	RGS9	ENSG00000108370	Transcript	ENST00000449996.3	protein_coding	-	-	-	-	-	-	-	-	-	rs11079561	16028	1	-	HGNC	10004	-	-	-	-	-	-	-	-	-	-	-	-	-	-	-	-
rs55820790	17:63240317-63240317	G	regulatory_region_variant	MODIFIER	-	-	RegulatoryFeature	ENSR00001133551	promoter_flanking_region	-	-	-	-	-	-	-	-	-	rs55820790	-	-	-	-	-	-	-	-	-	-	-	0.2063	-	-	-	-	-	-	-	-	-
rs55820790	17:63240317-63240317	G	downstream_gene_variant	MODIFIER	RGS9	ENSG00000108370	Transcript	ENST00000583473.1	retained_intron	-	-	-	-	-	-	-	-	-	rs55820790	85408	1	-	HGNC	10004	-	-	-	-	-	-	0.2063	-	-	-	-	-	-	-	-	-
rs55820790	17:63240317-63240317	G	downstream_gene_variant	MODIFIER	RGS9	ENSG00000108370	Transcript	ENST00000577186.1	processed_transcript	-	-	-	-	-	-	-	-	-	rs55820790	64162	1	-	HGNC	10004	-	-	-	-	-	-	0.2063	-	-	-	-	-	-	-	-	-
rs55820790	17:63240317-63240317	G	upstream_gene_variant	MODIFIER	RP11-169I9.2	ENSG00000265883	Transcript	ENST00000582031.1	processed_pseudogene	-	-	-	-	-	-	-	-	-	rs55820790	58717	-1	-	Clone_based_vega_gene	-	-	-	-	-	-	-	0.2063	-	-	-	-	-	-	-	-	-
rs55820790	17:63240317-63240317	G	downstream_gene_variant	MODIFIER	RGS9	ENSG00000108370	Transcript	ENST00000581175.1	retained_intron	-	-	-	-	-	-	-	-	-	rs55820790	33537	1	-	HGNC	10004	-	-	-	-	-	-	0.2063	-	-	-	-	-	-	-	-	-
rs55820790	17:63240317-63240317	G	downstream_gene_variant	MODIFIER	RGS9	ENSG00000108370	Transcript	ENST00000443584.3	protein_coding	-	-	-	-	-	-	-	-	-	rs55820790	18611	1	-	HGNC	10004	-	-	-	-	-	-	0.2063	-	-	-	-	-	-	-	-	-
rs55820790	17:63240317-63240317	G	downstream_gene_variant	MODIFIER	RGS9	ENSG00000108370	Transcript	ENST00000584234.1	nonsense_mediated_decay	-	-	-	-	-	-	-	-	-	rs55820790	16521	1	-	HGNC	10004	-	-	-	-	-	-	0.2063	-	-	-	-	-	-	-	-	-
rs55820790	17:63240317-63240317	G	downstream_gene_variant	MODIFIER	RGS9	ENSG00000108370	Transcript	ENST00000262406.9	protein_coding	-	-	-	-	-	-	-	-	-	rs55820790	16509	1	-	HGNC	10004	-	-	-	-	-	-	0.2063	-	-	-	-	-	-	-	-	-
rs55820790	17:63240317-63240317	G	downstream_gene_variant	MODIFIER	RGS9	ENSG00000108370	Transcript	ENST00000577595.1	retained_intron	-	-	-	-	-	-	-	-	-	rs55820790	16507	1	-	HGNC	10004	-	-	-	-	-	-	0.2063	-	-	-	-	-	-	-	-	-
rs55820790	17:63240317-63240317	G	downstream_gene_variant	MODIFIER	RGS9	ENSG00000108370	Transcript	ENST00000449996.3	protein_coding	-	-	-	-	-	-	-	-	-	rs55820790	16496	1	-	HGNC	10004	-	-	-	-	-	-	0.2063	-	-	-	-	-	-	-	-	-
rs16961703	17:63240344-63240344	G	regulatory_region_variant	MODIFIER	-	-	RegulatoryFeature	ENSR00001133551	promoter_flanking_region	-	-	-	-	-	-	-	-	-	rs16961703	-	-	-	-	-	-	-	-	-	-	-	0.2065	-	-	-	-	-	-	-	-	-
rs16961703	17:63240344-63240344	G	downstream_gene_variant	MODIFIER	RGS9	ENSG00000108370	Transcript	ENST00000583473.1	retained_intron	-	-	-	-	-	-	-	-	-	rs16961703	85435	1	-	HGNC	10004	-	-	-	-	-	-	0.2065	-	-	-	-	-	-	-	-	-
rs16961703	17:63240344-63240344	G	downstream_gene_variant	MODIFIER	RGS9	ENSG00000108370	Transcript	ENST00000577186.1	processed_transcript	-	-	-	-	-	-	-	-	-	rs16961703	64189	1	-	HGNC	10004	-	-	-	-	-	-	0.2065	-	-	-	-	-	-	-	-	-
rs16961703	17:63240344-63240344	G	upstream_gene_variant	MODIFIER	RP11-169I9.2	ENSG00000265883	Transcript	ENST00000582031.1	processed_pseudogene	-	-	-	-	-	-	-	-	-	rs16961703	58744	-1	-	Clone_based_vega_gene	-	-	-	-	-	-	-	0.2065	-	-	-	-	-	-	-	-	-
rs16961703	17:63240344-63240344	G	downstream_gene_variant	MODIFIER	RGS9	ENSG00000108370	Transcript	ENST00000581175.1	retained_intron	-	-	-	-	-	-	-	-	-	rs16961703	33564	1	-	HGNC	10004	-	-	-	-	-	-	0.2065	-	-	-	-	-	-	-	-	-
rs16961703	17:63240344-63240344	G	downstream_gene_variant	MODIFIER	RGS9	ENSG00000108370	Transcript	ENST00000443584.3	protein_coding	-	-	-	-	-	-	-	-	-	rs16961703	18638	1	-	HGNC	10004	-	-	-	-	-	-	0.2065	-	-	-	-	-	-	-	-	-
rs16961703	17:63240344-63240344	G	downstream_gene_variant	MODIFIER	RGS9	ENSG00000108370	Transcript	ENST00000584234.1	nonsense_mediated_decay	-	-	-	-	-	-	-	-	-	rs16961703	16548	1	-	HGNC	10004	-	-	-	-	-	-	0.2065	-	-	-	-	-	-	-	-	-
rs16961703	17:63240344-63240344	G	downstream_gene_variant	MODIFIER	RGS9	ENSG00000108370	Transcript	ENST00000262406.9	protein_coding	-	-	-	-	-	-	-	-	-	rs16961703	16536	1	-	HGNC	10004	-	-	-	-	-	-	0.2065	-	-	-	-	-	-	-	-	-
rs16961703	17:63240344-63240344	G	downstream_gene_variant	MODIFIER	RGS9	ENSG00000108370	Transcript	ENST00000577595.1	retained_intron	-	-	-	-	-	-	-	-	-	rs16961703	16534	1	-	HGNC	10004	-	-	-	-	-	-	0.2065	-	-	-	-	-	-	-	-	-
rs16961703	17:63240344-63240344	G	downstream_gene_variant	MODIFIER	RGS9	ENSG00000108370	Transcript	ENST00000449996.3	protein_coding	-	-	-	-	-	-	-	-	-	rs16961703	16523	1	-	HGNC	10004	-	-	-	-	-	-	0.2065	-	-	-	-	-	-	-	-	-
rs62065147	17:63241209-63241209	A	downstream_gene_variant	MODIFIER	RGS9	ENSG00000108370	Transcript	ENST00000583473.1	retained_intron	-	-	-	-	-	-	-	-	-	rs62065147	86300	1	-	HGNC	10004	-	-	-	-	-	-	0.1508	-	-	-	-	-	-	-	-	-
rs62065147	17:63241209-63241209	A	downstream_gene_variant	MODIFIER	RGS9	ENSG00000108370	Transcript	ENST00000577186.1	processed_transcript	-	-	-	-	-	-	-	-	-	rs62065147	65054	1	-	HGNC	10004	-	-	-	-	-	-	0.1508	-	-	-	-	-	-	-	-	-
rs62065147	17:63241209-63241209	A	upstream_gene_variant	MODIFIER	RP11-169I9.2	ENSG00000265883	Transcript	ENST00000582031.1	processed_pseudogene	-	-	-	-	-	-	-	-	-	rs62065147	59609	-1	-	Clone_based_vega_gene	-	-	-	-	-	-	-	0.1508	-	-	-	-	-	-	-	-	-
rs62065147	17:63241209-63241209	A	downstream_gene_variant	MODIFIER	RGS9	ENSG00000108370	Transcript	ENST00000581175.1	retained_intron	-	-	-	-	-	-	-	-	-	rs62065147	34429	1	-	HGNC	10004	-	-	-	-	-	-	0.1508	-	-	-	-	-	-	-	-	-
rs62065147	17:63241209-63241209	A	downstream_gene_variant	MODIFIER	RGS9	ENSG00000108370	Transcript	ENST00000443584.3	protein_coding	-	-	-	-	-	-	-	-	-	rs62065147	19503	1	-	HGNC	10004	-	-	-	-	-	-	0.1508	-	-	-	-	-	-	-	-	-
rs62065147	17:63241209-63241209	A	downstream_gene_variant	MODIFIER	RGS9	ENSG00000108370	Transcript	ENST00000584234.1	nonsense_mediated_decay	-	-	-	-	-	-	-	-	-	rs62065147	17413	1	-	HGNC	10004	-	-	-	-	-	-	0.1508	-	-	-	-	-	-	-	-	-
rs62065147	17:63241209-63241209	A	downstream_gene_variant	MODIFIER	RGS9	ENSG00000108370	Transcript	ENST00000262406.9	protein_coding	-	-	-	-	-	-	-	-	-	rs62065147	17401	1	-	HGNC	10004	-	-	-	-	-	-	0.1508	-	-	-	-	-	-	-	-	-
rs62065147	17:63241209-63241209	A	downstream_gene_variant	MODIFIER	RGS9	ENSG00000108370	Transcript	ENST00000577595.1	retained_intron	-	-	-	-	-	-	-	-	-	rs62065147	17399	1	-	HGNC	10004	-	-	-	-	-	-	0.1508	-	-	-	-	-	-	-	-	-
rs62065147	17:63241209-63241209	A	downstream_gene_variant	MODIFIER	RGS9	ENSG00000108370	Transcript	ENST00000449996.3	protein_coding	-	-	-	-	-	-	-	-	-	rs62065147	17388	1	-	HGNC	10004	-	-	-	-	-	-	0.1508	-	-	-	-	-	-	-	-	-
rs7221051	17:63241713-63241713	A	downstream_gene_variant	MODIFIER	RGS9	ENSG00000108370	Transcript	ENST00000583473.1	retained_intron	-	-	-	-	-	-	-	-	-	rs7221051	86804	1	-	HGNC	10004	-	-	-	-	-	-	0.2061	-	-	-	-	-	-	-	-	-
rs7221051	17:63241713-63241713	A	downstream_gene_variant	MODIFIER	RGS9	ENSG00000108370	Transcript	ENST00000577186.1	processed_transcript	-	-	-	-	-	-	-	-	-	rs7221051	65558	1	-	HGNC	10004	-	-	-	-	-	-	0.2061	-	-	-	-	-	-	-	-	-
rs7221051	17:63241713-63241713	A	upstream_gene_variant	MODIFIER	RP11-169I9.2	ENSG00000265883	Transcript	ENST00000582031.1	processed_pseudogene	-	-	-	-	-	-	-	-	-	rs7221051	60113	-1	-	Clone_based_vega_gene	-	-	-	-	-	-	-	0.2061	-	-	-	-	-	-	-	-	-
rs7221051	17:63241713-63241713	A	downstream_gene_variant	MODIFIER	RGS9	ENSG00000108370	Transcript	ENST00000581175.1	retained_intron	-	-	-	-	-	-	-	-	-	rs7221051	34933	1	-	HGNC	10004	-	-	-	-	-	-	0.2061	-	-	-	-	-	-	-	-	-
rs7221051	17:63241713-63241713	A	downstream_gene_variant	MODIFIER	RGS9	ENSG00000108370	Transcript	ENST00000443584.3	protein_coding	-	-	-	-	-	-	-	-	-	rs7221051	20007	1	-	HGNC	10004	-	-	-	-	-	-	0.2061	-	-	-	-	-	-	-	-	-
rs7221051	17:63241713-63241713	A	downstream_gene_variant	MODIFIER	RGS9	ENSG00000108370	Transcript	ENST00000584234.1	nonsense_mediated_decay	-	-	-	-	-	-	-	-	-	rs7221051	17917	1	-	HGNC	10004	-	-	-	-	-	-	0.2061	-	-	-	-	-	-	-	-	-
rs7221051	17:63241713-63241713	A	downstream_gene_variant	MODIFIER	RGS9	ENSG00000108370	Transcript	ENST00000262406.9	protein_coding	-	-	-	-	-	-	-	-	-	rs7221051	17905	1	-	HGNC	10004	-	-	-	-	-	-	0.2061	-	-	-	-	-	-	-	-	-
rs7221051	17:63241713-63241713	A	downstream_gene_variant	MODIFIER	RGS9	ENSG00000108370	Transcript	ENST00000577595.1	retained_intron	-	-	-	-	-	-	-	-	-	rs7221051	17903	1	-	HGNC	10004	-	-	-	-	-	-	0.2061	-	-	-	-	-	-	-	-	-
rs7221051	17:63241713-63241713	A	downstream_gene_variant	MODIFIER	RGS9	ENSG00000108370	Transcript	ENST00000449996.3	protein_coding	-	-	-	-	-	-	-	-	-	rs7221051	17892	1	-	HGNC	10004	-	-	-	-	-	-	0.2061	-	-	-	-	-	-	-	-	-
rs7220948	17:63241821-63241821	G	downstream_gene_variant	MODIFIER	RGS9	ENSG00000108370	Transcript	ENST00000583473.1	retained_intron	-	-	-	-	-	-	-	-	-	rs7220948	86912	1	-	HGNC	10004	-	-	-	-	-	-	-	-	-	-	-	-	-	-	-	-
rs7220948	17:63241821-63241821	T	downstream_gene_variant	MODIFIER	RGS9	ENSG00000108370	Transcript	ENST00000583473.1	retained_intron	-	-	-	-	-	-	-	-	-	rs7220948	86912	1	-	HGNC	10004	-	-	-	-	-	-	0.1601	-	-	-	-	-	-	-	-	-
rs7220948	17:63241821-63241821	G	downstream_gene_variant	MODIFIER	RGS9	ENSG00000108370	Transcript	ENST00000577186.1	processed_transcript	-	-	-	-	-	-	-	-	-	rs7220948	65666	1	-	HGNC	10004	-	-	-	-	-	-	-	-	-	-	-	-	-	-	-	-
rs7220948	17:63241821-63241821	T	downstream_gene_variant	MODIFIER	RGS9	ENSG00000108370	Transcript	ENST00000577186.1	processed_transcript	-	-	-	-	-	-	-	-	-	rs7220948	65666	1	-	HGNC	10004	-	-	-	-	-	-	0.1601	-	-	-	-	-	-	-	-	-
rs7220948	17:63241821-63241821	G	upstream_gene_variant	MODIFIER	RP11-169I9.2	ENSG00000265883	Transcript	ENST00000582031.1	processed_pseudogene	-	-	-	-	-	-	-	-	-	rs7220948	60221	-1	-	Clone_based_vega_gene	-	-	-	-	-	-	-	-	-	-	-	-	-	-	-	-	-
rs7220948	17:63241821-63241821	T	upstream_gene_variant	MODIFIER	RP11-169I9.2	ENSG00000265883	Transcript	ENST00000582031.1	processed_pseudogene	-	-	-	-	-	-	-	-	-	rs7220948	60221	-1	-	Clone_based_vega_gene	-	-	-	-	-	-	-	0.1601	-	-	-	-	-	-	-	-	-
rs7220948	17:63241821-63241821	G	downstream_gene_variant	MODIFIER	RGS9	ENSG00000108370	Transcript	ENST00000581175.1	retained_intron	-	-	-	-	-	-	-	-	-	rs7220948	35041	1	-	HGNC	10004	-	-	-	-	-	-	-	-	-	-	-	-	-	-	-	-
rs7220948	17:63241821-63241821	T	downstream_gene_variant	MODIFIER	RGS9	ENSG00000108370	Transcript	ENST00000581175.1	retained_intron	-	-	-	-	-	-	-	-	-	rs7220948	35041	1	-	HGNC	10004	-	-	-	-	-	-	0.1601	-	-	-	-	-	-	-	-	-
rs7220948	17:63241821-63241821	G	downstream_gene_variant	MODIFIER	RGS9	ENSG00000108370	Transcript	ENST00000443584.3	protein_coding	-	-	-	-	-	-	-	-	-	rs7220948	20115	1	-	HGNC	10004	-	-	-	-	-	-	-	-	-	-	-	-	-	-	-	-
rs7220948	17:63241821-63241821	T	downstream_gene_variant	MODIFIER	RGS9	ENSG00000108370	Transcript	ENST00000443584.3	protein_coding	-	-	-	-	-	-	-	-	-	rs7220948	20115	1	-	HGNC	10004	-	-	-	-	-	-	0.1601	-	-	-	-	-	-	-	-	-
rs7220948	17:63241821-63241821	G	downstream_gene_variant	MODIFIER	RGS9	ENSG00000108370	Transcript	ENST00000584234.1	nonsense_mediated_decay	-	-	-	-	-	-	-	-	-	rs7220948	18025	1	-	HGNC	10004	-	-	-	-	-	-	-	-	-	-	-	-	-	-	-	-
rs7220948	17:63241821-63241821	T	downstream_gene_variant	MODIFIER	RGS9	ENSG00000108370	Transcript	ENST00000584234.1	nonsense_mediated_decay	-	-	-	-	-	-	-	-	-	rs7220948	18025	1	-	HGNC	10004	-	-	-	-	-	-	0.1601	-	-	-	-	-	-	-	-	-
rs7220948	17:63241821-63241821	G	downstream_gene_variant	MODIFIER	RGS9	ENSG00000108370	Transcript	ENST00000262406.9	protein_coding	-	-	-	-	-	-	-	-	-	rs7220948	18013	1	-	HGNC	10004	-	-	-	-	-	-	-	-	-	-	-	-	-	-	-	-
rs7220948	17:63241821-63241821	T	downstream_gene_variant	MODIFIER	RGS9	ENSG00000108370	Transcript	ENST00000262406.9	protein_coding	-	-	-	-	-	-	-	-	-	rs7220948	18013	1	-	HGNC	10004	-	-	-	-	-	-	0.1601	-	-	-	-	-	-	-	-	-
rs7220948	17:63241821-63241821	G	downstream_gene_variant	MODIFIER	RGS9	ENSG00000108370	Transcript	ENST00000577595.1	retained_intron	-	-	-	-	-	-	-	-	-	rs7220948	18011	1	-	HGNC	10004	-	-	-	-	-	-	-	-	-	-	-	-	-	-	-	-
rs7220948	17:63241821-63241821	T	downstream_gene_variant	MODIFIER	RGS9	ENSG00000108370	Transcript	ENST00000577595.1	retained_intron	-	-	-	-	-	-	-	-	-	rs7220948	18011	1	-	HGNC	10004	-	-	-	-	-	-	0.1601	-	-	-	-	-	-	-	-	-
rs7220948	17:63241821-63241821	G	downstream_gene_variant	MODIFIER	RGS9	ENSG00000108370	Transcript	ENST00000449996.3	protein_coding	-	-	-	-	-	-	-	-	-	rs7220948	18000	1	-	HGNC	10004	-	-	-	-	-	-	-	-	-	-	-	-	-	-	-	-
rs7220948	17:63241821-63241821	T	downstream_gene_variant	MODIFIER	RGS9	ENSG00000108370	Transcript	ENST00000449996.3	protein_coding	-	-	-	-	-	-	-	-	-	rs7220948	18000	1	-	HGNC	10004	-	-	-	-	-	-	0.1601	-	-	-	-	-	-	-	-	-
rs7221258	17:63241956-63241956	G	downstream_gene_variant	MODIFIER	RGS9	ENSG00000108370	Transcript	ENST00000583473.1	retained_intron	-	-	-	-	-	-	-	-	-	rs7221258	87047	1	-	HGNC	10004	-	-	-	-	-	-	0.2057	-	-	-	-	-	-	-	-	-
rs7221258	17:63241956-63241956	G	downstream_gene_variant	MODIFIER	RGS9	ENSG00000108370	Transcript	ENST00000577186.1	processed_transcript	-	-	-	-	-	-	-	-	-	rs7221258	65801	1	-	HGNC	10004	-	-	-	-	-	-	0.2057	-	-	-	-	-	-	-	-	-
rs7221258	17:63241956-63241956	G	upstream_gene_variant	MODIFIER	RP11-169I9.2	ENSG00000265883	Transcript	ENST00000582031.1	processed_pseudogene	-	-	-	-	-	-	-	-	-	rs7221258	60356	-1	-	Clone_based_vega_gene	-	-	-	-	-	-	-	0.2057	-	-	-	-	-	-	-	-	-
rs7221258	17:63241956-63241956	G	downstream_gene_variant	MODIFIER	RGS9	ENSG00000108370	Transcript	ENST00000581175.1	retained_intron	-	-	-	-	-	-	-	-	-	rs7221258	35176	1	-	HGNC	10004	-	-	-	-	-	-	0.2057	-	-	-	-	-	-	-	-	-
rs7221258	17:63241956-63241956	G	downstream_gene_variant	MODIFIER	RGS9	ENSG00000108370	Transcript	ENST00000443584.3	protein_coding	-	-	-	-	-	-	-	-	-	rs7221258	20250	1	-	HGNC	10004	-	-	-	-	-	-	0.2057	-	-	-	-	-	-	-	-	-
rs7221258	17:63241956-63241956	G	downstream_gene_variant	MODIFIER	RGS9	ENSG00000108370	Transcript	ENST00000584234.1	nonsense_mediated_decay	-	-	-	-	-	-	-	-	-	rs7221258	18160	1	-	HGNC	10004	-	-	-	-	-	-	0.2057	-	-	-	-	-	-	-	-	-
rs7221258	17:63241956-63241956	G	downstream_gene_variant	MODIFIER	RGS9	ENSG00000108370	Transcript	ENST00000262406.9	protein_coding	-	-	-	-	-	-	-	-	-	rs7221258	18148	1	-	HGNC	10004	-	-	-	-	-	-	0.2057	-	-	-	-	-	-	-	-	-
rs7221258	17:63241956-63241956	G	downstream_gene_variant	MODIFIER	RGS9	ENSG00000108370	Transcript	ENST00000577595.1	retained_intron	-	-	-	-	-	-	-	-	-	rs7221258	18146	1	-	HGNC	10004	-	-	-	-	-	-	0.2057	-	-	-	-	-	-	-	-	-
rs7221258	17:63241956-63241956	G	downstream_gene_variant	MODIFIER	RGS9	ENSG00000108370	Transcript	ENST00000449996.3	protein_coding	-	-	-	-	-	-	-	-	-	rs7221258	18135	1	-	HGNC	10004	-	-	-	-	-	-	0.2057	-	-	-	-	-	-	-	-	-
rs7221276	17:63241982-63241982	A	downstream_gene_variant	MODIFIER	RGS9	ENSG00000108370	Transcript	ENST00000583473.1	retained_intron	-	-	-	-	-	-	-	-	-	rs7221276	87073	1	-	HGNC	10004	-	-	-	-	-	-	0.151	-	-	-	-	-	-	-	-	-
rs7221276	17:63241982-63241982	A	downstream_gene_variant	MODIFIER	RGS9	ENSG00000108370	Transcript	ENST00000577186.1	processed_transcript	-	-	-	-	-	-	-	-	-	rs7221276	65827	1	-	HGNC	10004	-	-	-	-	-	-	0.151	-	-	-	-	-	-	-	-	-
rs7221276	17:63241982-63241982	A	upstream_gene_variant	MODIFIER	RP11-169I9.2	ENSG00000265883	Transcript	ENST00000582031.1	processed_pseudogene	-	-	-	-	-	-	-	-	-	rs7221276	60382	-1	-	Clone_based_vega_gene	-	-	-	-	-	-	-	0.151	-	-	-	-	-	-	-	-	-
rs7221276	17:63241982-63241982	A	downstream_gene_variant	MODIFIER	RGS9	ENSG00000108370	Transcript	ENST00000581175.1	retained_intron	-	-	-	-	-	-	-	-	-	rs7221276	35202	1	-	HGNC	10004	-	-	-	-	-	-	0.151	-	-	-	-	-	-	-	-	-
rs7221276	17:63241982-63241982	A	downstream_gene_variant	MODIFIER	RGS9	ENSG00000108370	Transcript	ENST00000443584.3	protein_coding	-	-	-	-	-	-	-	-	-	rs7221276	20276	1	-	HGNC	10004	-	-	-	-	-	-	0.151	-	-	-	-	-	-	-	-	-
rs7221276	17:63241982-63241982	A	downstream_gene_variant	MODIFIER	RGS9	ENSG00000108370	Transcript	ENST00000584234.1	nonsense_mediated_decay	-	-	-	-	-	-	-	-	-	rs7221276	18186	1	-	HGNC	10004	-	-	-	-	-	-	0.151	-	-	-	-	-	-	-	-	-
rs7221276	17:63241982-63241982	A	downstream_gene_variant	MODIFIER	RGS9	ENSG00000108370	Transcript	ENST00000262406.9	protein_coding	-	-	-	-	-	-	-	-	-	rs7221276	18174	1	-	HGNC	10004	-	-	-	-	-	-	0.151	-	-	-	-	-	-	-	-	-
rs7221276	17:63241982-63241982	A	downstream_gene_variant	MODIFIER	RGS9	ENSG00000108370	Transcript	ENST00000577595.1	retained_intron	-	-	-	-	-	-	-	-	-	rs7221276	18172	1	-	HGNC	10004	-	-	-	-	-	-	0.151	-	-	-	-	-	-	-	-	-
rs7221276	17:63241982-63241982	A	downstream_gene_variant	MODIFIER	RGS9	ENSG00000108370	Transcript	ENST00000449996.3	protein_coding	-	-	-	-	-	-	-	-	-	rs7221276	18161	1	-	HGNC	10004	-	-	-	-	-	-	0.151	-	-	-	-	-	-	-	-	-
rs7221428	17:63242061-63242061	T	downstream_gene_variant	MODIFIER	RGS9	ENSG00000108370	Transcript	ENST00000583473.1	retained_intron	-	-	-	-	-	-	-	-	-	rs7221428	87152	1	-	HGNC	10004	-	-	-	-	-	-	0.1488	-	-	-	-	-	-	-	-	-
rs7221428	17:63242061-63242061	T	downstream_gene_variant	MODIFIER	RGS9	ENSG00000108370	Transcript	ENST00000577186.1	processed_transcript	-	-	-	-	-	-	-	-	-	rs7221428	65906	1	-	HGNC	10004	-	-	-	-	-	-	0.1488	-	-	-	-	-	-	-	-	-
rs7221428	17:63242061-63242061	T	upstream_gene_variant	MODIFIER	RP11-169I9.2	ENSG00000265883	Transcript	ENST00000582031.1	processed_pseudogene	-	-	-	-	-	-	-	-	-	rs7221428	60461	-1	-	Clone_based_vega_gene	-	-	-	-	-	-	-	0.1488	-	-	-	-	-	-	-	-	-
rs7221428	17:63242061-63242061	T	downstream_gene_variant	MODIFIER	RGS9	ENSG00000108370	Transcript	ENST00000581175.1	retained_intron	-	-	-	-	-	-	-	-	-	rs7221428	35281	1	-	HGNC	10004	-	-	-	-	-	-	0.1488	-	-	-	-	-	-	-	-	-
rs7221428	17:63242061-63242061	T	downstream_gene_variant	MODIFIER	RGS9	ENSG00000108370	Transcript	ENST00000443584.3	protein_coding	-	-	-	-	-	-	-	-	-	rs7221428	20355	1	-	HGNC	10004	-	-	-	-	-	-	0.1488	-	-	-	-	-	-	-	-	-
rs7221428	17:63242061-63242061	T	downstream_gene_variant	MODIFIER	RGS9	ENSG00000108370	Transcript	ENST00000584234.1	nonsense_mediated_decay	-	-	-	-	-	-	-	-	-	rs7221428	18265	1	-	HGNC	10004	-	-	-	-	-	-	0.1488	-	-	-	-	-	-	-	-	-
rs7221428	17:63242061-63242061	T	downstream_gene_variant	MODIFIER	RGS9	ENSG00000108370	Transcript	ENST00000262406.9	protein_coding	-	-	-	-	-	-	-	-	-	rs7221428	18253	1	-	HGNC	10004	-	-	-	-	-	-	0.1488	-	-	-	-	-	-	-	-	-
rs7221428	17:63242061-63242061	T	downstream_gene_variant	MODIFIER	RGS9	ENSG00000108370	Transcript	ENST00000577595.1	retained_intron	-	-	-	-	-	-	-	-	-	rs7221428	18251	1	-	HGNC	10004	-	-	-	-	-	-	0.1488	-	-	-	-	-	-	-	-	-
rs7221428	17:63242061-63242061	T	downstream_gene_variant	MODIFIER	RGS9	ENSG00000108370	Transcript	ENST00000449996.3	protein_coding	-	-	-	-	-	-	-	-	-	rs7221428	18240	1	-	HGNC	10004	-	-	-	-	-	-	0.1488	-	-	-	-	-	-	-	-	-
rs7221810	17:63242334-63242334	T	downstream_gene_variant	MODIFIER	RGS9	ENSG00000108370	Transcript	ENST00000583473.1	retained_intron	-	-	-	-	-	-	-	-	-	rs7221810	87425	1	-	HGNC	10004	-	-	-	-	-	-	0.151	-	-	-	-	-	-	-	-	-
rs7221810	17:63242334-63242334	T	downstream_gene_variant	MODIFIER	RGS9	ENSG00000108370	Transcript	ENST00000577186.1	processed_transcript	-	-	-	-	-	-	-	-	-	rs7221810	66179	1	-	HGNC	10004	-	-	-	-	-	-	0.151	-	-	-	-	-	-	-	-	-
rs7221810	17:63242334-63242334	T	upstream_gene_variant	MODIFIER	RP11-169I9.2	ENSG00000265883	Transcript	ENST00000582031.1	processed_pseudogene	-	-	-	-	-	-	-	-	-	rs7221810	60734	-1	-	Clone_based_vega_gene	-	-	-	-	-	-	-	0.151	-	-	-	-	-	-	-	-	-
rs7221810	17:63242334-63242334	T	downstream_gene_variant	MODIFIER	RGS9	ENSG00000108370	Transcript	ENST00000581175.1	retained_intron	-	-	-	-	-	-	-	-	-	rs7221810	35554	1	-	HGNC	10004	-	-	-	-	-	-	0.151	-	-	-	-	-	-	-	-	-
rs7221810	17:63242334-63242334	T	downstream_gene_variant	MODIFIER	RGS9	ENSG00000108370	Transcript	ENST00000443584.3	protein_coding	-	-	-	-	-	-	-	-	-	rs7221810	20628	1	-	HGNC	10004	-	-	-	-	-	-	0.151	-	-	-	-	-	-	-	-	-
rs7221810	17:63242334-63242334	T	downstream_gene_variant	MODIFIER	RGS9	ENSG00000108370	Transcript	ENST00000584234.1	nonsense_mediated_decay	-	-	-	-	-	-	-	-	-	rs7221810	18538	1	-	HGNC	10004	-	-	-	-	-	-	0.151	-	-	-	-	-	-	-	-	-
rs7221810	17:63242334-63242334	T	downstream_gene_variant	MODIFIER	RGS9	ENSG00000108370	Transcript	ENST00000262406.9	protein_coding	-	-	-	-	-	-	-	-	-	rs7221810	18526	1	-	HGNC	10004	-	-	-	-	-	-	0.151	-	-	-	-	-	-	-	-	-
rs7221810	17:63242334-63242334	T	downstream_gene_variant	MODIFIER	RGS9	ENSG00000108370	Transcript	ENST00000577595.1	retained_intron	-	-	-	-	-	-	-	-	-	rs7221810	18524	1	-	HGNC	10004	-	-	-	-	-	-	0.151	-	-	-	-	-	-	-	-	-
rs7221810	17:63242334-63242334	T	downstream_gene_variant	MODIFIER	RGS9	ENSG00000108370	Transcript	ENST00000449996.3	protein_coding	-	-	-	-	-	-	-	-	-	rs7221810	18513	1	-	HGNC	10004	-	-	-	-	-	-	0.151	-	-	-	-	-	-	-	-	-
rs17689671	17:63242510-63242510	C	downstream_gene_variant	MODIFIER	RGS9	ENSG00000108370	Transcript	ENST00000583473.1	retained_intron	-	-	-	-	-	-	-	-	-	rs17689671	87601	1	-	HGNC	10004	-	-	-	-	-	-	0.1512	-	-	-	-	-	-	-	-	-
rs17689671	17:63242510-63242510	G	downstream_gene_variant	MODIFIER	RGS9	ENSG00000108370	Transcript	ENST00000583473.1	retained_intron	-	-	-	-	-	-	-	-	-	rs17689671	87601	1	-	HGNC	10004	-	-	-	-	-	-	-	-	-	-	-	-	-	-	-	-
rs17689671	17:63242510-63242510	C	downstream_gene_variant	MODIFIER	RGS9	ENSG00000108370	Transcript	ENST00000577186.1	processed_transcript	-	-	-	-	-	-	-	-	-	rs17689671	66355	1	-	HGNC	10004	-	-	-	-	-	-	0.1512	-	-	-	-	-	-	-	-	-
rs17689671	17:63242510-63242510	G	downstream_gene_variant	MODIFIER	RGS9	ENSG00000108370	Transcript	ENST00000577186.1	processed_transcript	-	-	-	-	-	-	-	-	-	rs17689671	66355	1	-	HGNC	10004	-	-	-	-	-	-	-	-	-	-	-	-	-	-	-	-
rs17689671	17:63242510-63242510	C	upstream_gene_variant	MODIFIER	RP11-169I9.2	ENSG00000265883	Transcript	ENST00000582031.1	processed_pseudogene	-	-	-	-	-	-	-	-	-	rs17689671	60910	-1	-	Clone_based_vega_gene	-	-	-	-	-	-	-	0.1512	-	-	-	-	-	-	-	-	-
rs17689671	17:63242510-63242510	G	upstream_gene_variant	MODIFIER	RP11-169I9.2	ENSG00000265883	Transcript	ENST00000582031.1	processed_pseudogene	-	-	-	-	-	-	-	-	-	rs17689671	60910	-1	-	Clone_based_vega_gene	-	-	-	-	-	-	-	-	-	-	-	-	-	-	-	-	-
rs17689671	17:63242510-63242510	C	downstream_gene_variant	MODIFIER	RGS9	ENSG00000108370	Transcript	ENST00000581175.1	retained_intron	-	-	-	-	-	-	-	-	-	rs17689671	35730	1	-	HGNC	10004	-	-	-	-	-	-	0.1512	-	-	-	-	-	-	-	-	-
rs17689671	17:63242510-63242510	G	downstream_gene_variant	MODIFIER	RGS9	ENSG00000108370	Transcript	ENST00000581175.1	retained_intron	-	-	-	-	-	-	-	-	-	rs17689671	35730	1	-	HGNC	10004	-	-	-	-	-	-	-	-	-	-	-	-	-	-	-	-
rs17689671	17:63242510-63242510	C	downstream_gene_variant	MODIFIER	RGS9	ENSG00000108370	Transcript	ENST00000443584.3	protein_coding	-	-	-	-	-	-	-	-	-	rs17689671	20804	1	-	HGNC	10004	-	-	-	-	-	-	0.1512	-	-	-	-	-	-	-	-	-
rs17689671	17:63242510-63242510	G	downstream_gene_variant	MODIFIER	RGS9	ENSG00000108370	Transcript	ENST00000443584.3	protein_coding	-	-	-	-	-	-	-	-	-	rs17689671	20804	1	-	HGNC	10004	-	-	-	-	-	-	-	-	-	-	-	-	-	-	-	-
rs17689671	17:63242510-63242510	C	downstream_gene_variant	MODIFIER	RGS9	ENSG00000108370	Transcript	ENST00000584234.1	nonsense_mediated_decay	-	-	-	-	-	-	-	-	-	rs17689671	18714	1	-	HGNC	10004	-	-	-	-	-	-	0.1512	-	-	-	-	-	-	-	-	-
rs17689671	17:63242510-63242510	G	downstream_gene_variant	MODIFIER	RGS9	ENSG00000108370	Transcript	ENST00000584234.1	nonsense_mediated_decay	-	-	-	-	-	-	-	-	-	rs17689671	18714	1	-	HGNC	10004	-	-	-	-	-	-	-	-	-	-	-	-	-	-	-	-
rs17689671	17:63242510-63242510	C	downstream_gene_variant	MODIFIER	RGS9	ENSG00000108370	Transcript	ENST00000262406.9	protein_coding	-	-	-	-	-	-	-	-	-	rs17689671	18702	1	-	HGNC	10004	-	-	-	-	-	-	0.1512	-	-	-	-	-	-	-	-	-
rs17689671	17:63242510-63242510	G	downstream_gene_variant	MODIFIER	RGS9	ENSG00000108370	Transcript	ENST00000262406.9	protein_coding	-	-	-	-	-	-	-	-	-	rs17689671	18702	1	-	HGNC	10004	-	-	-	-	-	-	-	-	-	-	-	-	-	-	-	-
rs17689671	17:63242510-63242510	C	downstream_gene_variant	MODIFIER	RGS9	ENSG00000108370	Transcript	ENST00000577595.1	retained_intron	-	-	-	-	-	-	-	-	-	rs17689671	18700	1	-	HGNC	10004	-	-	-	-	-	-	0.1512	-	-	-	-	-	-	-	-	-
rs17689671	17:63242510-63242510	G	downstream_gene_variant	MODIFIER	RGS9	ENSG00000108370	Transcript	ENST00000577595.1	retained_intron	-	-	-	-	-	-	-	-	-	rs17689671	18700	1	-	HGNC	10004	-	-	-	-	-	-	-	-	-	-	-	-	-	-	-	-
rs17689671	17:63242510-63242510	C	downstream_gene_variant	MODIFIER	RGS9	ENSG00000108370	Transcript	ENST00000449996.3	protein_coding	-	-	-	-	-	-	-	-	-	rs17689671	18689	1	-	HGNC	10004	-	-	-	-	-	-	0.1512	-	-	-	-	-	-	-	-	-
rs17689671	17:63242510-63242510	G	downstream_gene_variant	MODIFIER	RGS9	ENSG00000108370	Transcript	ENST00000449996.3	protein_coding	-	-	-	-	-	-	-	-	-	rs17689671	18689	1	-	HGNC	10004	-	-	-	-	-	-	-	-	-	-	-	-	-	-	-	-
rs55864812	17:63242632-63242632	G	downstream_gene_variant	MODIFIER	RGS9	ENSG00000108370	Transcript	ENST00000583473.1	retained_intron	-	-	-	-	-	-	-	-	-	rs55864812	87723	1	-	HGNC	10004	-	-	-	-	-	-	0.2057	-	-	-	-	-	-	-	-	-
rs55864812	17:63242632-63242632	G	downstream_gene_variant	MODIFIER	RGS9	ENSG00000108370	Transcript	ENST00000577186.1	processed_transcript	-	-	-	-	-	-	-	-	-	rs55864812	66477	1	-	HGNC	10004	-	-	-	-	-	-	0.2057	-	-	-	-	-	-	-	-	-
rs55864812	17:63242632-63242632	G	upstream_gene_variant	MODIFIER	RP11-169I9.2	ENSG00000265883	Transcript	ENST00000582031.1	processed_pseudogene	-	-	-	-	-	-	-	-	-	rs55864812	61032	-1	-	Clone_based_vega_gene	-	-	-	-	-	-	-	0.2057	-	-	-	-	-	-	-	-	-
rs55864812	17:63242632-63242632	G	downstream_gene_variant	MODIFIER	RGS9	ENSG00000108370	Transcript	ENST00000581175.1	retained_intron	-	-	-	-	-	-	-	-	-	rs55864812	35852	1	-	HGNC	10004	-	-	-	-	-	-	0.2057	-	-	-	-	-	-	-	-	-
rs55864812	17:63242632-63242632	G	downstream_gene_variant	MODIFIER	RGS9	ENSG00000108370	Transcript	ENST00000443584.3	protein_coding	-	-	-	-	-	-	-	-	-	rs55864812	20926	1	-	HGNC	10004	-	-	-	-	-	-	0.2057	-	-	-	-	-	-	-	-	-
rs55864812	17:63242632-63242632	G	downstream_gene_variant	MODIFIER	RGS9	ENSG00000108370	Transcript	ENST00000584234.1	nonsense_mediated_decay	-	-	-	-	-	-	-	-	-	rs55864812	18836	1	-	HGNC	10004	-	-	-	-	-	-	0.2057	-	-	-	-	-	-	-	-	-
rs55864812	17:63242632-63242632	G	downstream_gene_variant	MODIFIER	RGS9	ENSG00000108370	Transcript	ENST00000262406.9	protein_coding	-	-	-	-	-	-	-	-	-	rs55864812	18824	1	-	HGNC	10004	-	-	-	-	-	-	0.2057	-	-	-	-	-	-	-	-	-
rs55864812	17:63242632-63242632	G	downstream_gene_variant	MODIFIER	RGS9	ENSG00000108370	Transcript	ENST00000577595.1	retained_intron	-	-	-	-	-	-	-	-	-	rs55864812	18822	1	-	HGNC	10004	-	-	-	-	-	-	0.2057	-	-	-	-	-	-	-	-	-
rs55864812	17:63242632-63242632	G	downstream_gene_variant	MODIFIER	RGS9	ENSG00000108370	Transcript	ENST00000449996.3	protein_coding	-	-	-	-	-	-	-	-	-	rs55864812	18811	1	-	HGNC	10004	-	-	-	-	-	-	0.2057	-	-	-	-	-	-	-	-	-
rs16961727	17:63242784-63242784	A	downstream_gene_variant	MODIFIER	RGS9	ENSG00000108370	Transcript	ENST00000583473.1	retained_intron	-	-	-	-	-	-	-	-	-	rs16961727	87875	1	-	HGNC	10004	-	-	-	-	-	-	0.151	-	-	-	-	-	-	-	-	-
rs16961727	17:63242784-63242784	C	downstream_gene_variant	MODIFIER	RGS9	ENSG00000108370	Transcript	ENST00000583473.1	retained_intron	-	-	-	-	-	-	-	-	-	rs16961727	87875	1	-	HGNC	10004	-	-	-	-	-	-	-	-	-	-	-	-	-	-	-	-
rs16961727	17:63242784-63242784	A	downstream_gene_variant	MODIFIER	RGS9	ENSG00000108370	Transcript	ENST00000577186.1	processed_transcript	-	-	-	-	-	-	-	-	-	rs16961727	66629	1	-	HGNC	10004	-	-	-	-	-	-	0.151	-	-	-	-	-	-	-	-	-
rs16961727	17:63242784-63242784	C	downstream_gene_variant	MODIFIER	RGS9	ENSG00000108370	Transcript	ENST00000577186.1	processed_transcript	-	-	-	-	-	-	-	-	-	rs16961727	66629	1	-	HGNC	10004	-	-	-	-	-	-	-	-	-	-	-	-	-	-	-	-
rs16961727	17:63242784-63242784	A	upstream_gene_variant	MODIFIER	RP11-169I9.2	ENSG00000265883	Transcript	ENST00000582031.1	processed_pseudogene	-	-	-	-	-	-	-	-	-	rs16961727	61184	-1	-	Clone_based_vega_gene	-	-	-	-	-	-	-	0.151	-	-	-	-	-	-	-	-	-
rs16961727	17:63242784-63242784	C	upstream_gene_variant	MODIFIER	RP11-169I9.2	ENSG00000265883	Transcript	ENST00000582031.1	processed_pseudogene	-	-	-	-	-	-	-	-	-	rs16961727	61184	-1	-	Clone_based_vega_gene	-	-	-	-	-	-	-	-	-	-	-	-	-	-	-	-	-
rs16961727	17:63242784-63242784	A	downstream_gene_variant	MODIFIER	RGS9	ENSG00000108370	Transcript	ENST00000581175.1	retained_intron	-	-	-	-	-	-	-	-	-	rs16961727	36004	1	-	HGNC	10004	-	-	-	-	-	-	0.151	-	-	-	-	-	-	-	-	-
rs16961727	17:63242784-63242784	C	downstream_gene_variant	MODIFIER	RGS9	ENSG00000108370	Transcript	ENST00000581175.1	retained_intron	-	-	-	-	-	-	-	-	-	rs16961727	36004	1	-	HGNC	10004	-	-	-	-	-	-	-	-	-	-	-	-	-	-	-	-
rs16961727	17:63242784-63242784	A	downstream_gene_variant	MODIFIER	RGS9	ENSG00000108370	Transcript	ENST00000443584.3	protein_coding	-	-	-	-	-	-	-	-	-	rs16961727	21078	1	-	HGNC	10004	-	-	-	-	-	-	0.151	-	-	-	-	-	-	-	-	-
rs16961727	17:63242784-63242784	C	downstream_gene_variant	MODIFIER	RGS9	ENSG00000108370	Transcript	ENST00000443584.3	protein_coding	-	-	-	-	-	-	-	-	-	rs16961727	21078	1	-	HGNC	10004	-	-	-	-	-	-	-	-	-	-	-	-	-	-	-	-
rs16961727	17:63242784-63242784	A	downstream_gene_variant	MODIFIER	RGS9	ENSG00000108370	Transcript	ENST00000584234.1	nonsense_mediated_decay	-	-	-	-	-	-	-	-	-	rs16961727	18988	1	-	HGNC	10004	-	-	-	-	-	-	0.151	-	-	-	-	-	-	-	-	-
rs16961727	17:63242784-63242784	C	downstream_gene_variant	MODIFIER	RGS9	ENSG00000108370	Transcript	ENST00000584234.1	nonsense_mediated_decay	-	-	-	-	-	-	-	-	-	rs16961727	18988	1	-	HGNC	10004	-	-	-	-	-	-	-	-	-	-	-	-	-	-	-	-
rs16961727	17:63242784-63242784	A	downstream_gene_variant	MODIFIER	RGS9	ENSG00000108370	Transcript	ENST00000262406.9	protein_coding	-	-	-	-	-	-	-	-	-	rs16961727	18976	1	-	HGNC	10004	-	-	-	-	-	-	0.151	-	-	-	-	-	-	-	-	-
rs16961727	17:63242784-63242784	C	downstream_gene_variant	MODIFIER	RGS9	ENSG00000108370	Transcript	ENST00000262406.9	protein_coding	-	-	-	-	-	-	-	-	-	rs16961727	18976	1	-	HGNC	10004	-	-	-	-	-	-	-	-	-	-	-	-	-	-	-	-
rs16961727	17:63242784-63242784	A	downstream_gene_variant	MODIFIER	RGS9	ENSG00000108370	Transcript	ENST00000577595.1	retained_intron	-	-	-	-	-	-	-	-	-	rs16961727	18974	1	-	HGNC	10004	-	-	-	-	-	-	0.151	-	-	-	-	-	-	-	-	-
rs16961727	17:63242784-63242784	C	downstream_gene_variant	MODIFIER	RGS9	ENSG00000108370	Transcript	ENST00000577595.1	retained_intron	-	-	-	-	-	-	-	-	-	rs16961727	18974	1	-	HGNC	10004	-	-	-	-	-	-	-	-	-	-	-	-	-	-	-	-
rs16961727	17:63242784-63242784	A	downstream_gene_variant	MODIFIER	RGS9	ENSG00000108370	Transcript	ENST00000449996.3	protein_coding	-	-	-	-	-	-	-	-	-	rs16961727	18963	1	-	HGNC	10004	-	-	-	-	-	-	0.151	-	-	-	-	-	-	-	-	-
rs16961727	17:63242784-63242784	C	downstream_gene_variant	MODIFIER	RGS9	ENSG00000108370	Transcript	ENST00000449996.3	protein_coding	-	-	-	-	-	-	-	-	-	rs16961727	18963	1	-	HGNC	10004	-	-	-	-	-	-	-	-	-	-	-	-	-	-	-	-
rs16961732	17:63242818-63242818	G	downstream_gene_variant	MODIFIER	RGS9	ENSG00000108370	Transcript	ENST00000583473.1	retained_intron	-	-	-	-	-	-	-	-	-	rs16961732	87909	1	-	HGNC	10004	-	-	-	-	-	-	0.151	-	-	-	-	-	-	-	-	-
rs16961732	17:63242818-63242818	G	downstream_gene_variant	MODIFIER	RGS9	ENSG00000108370	Transcript	ENST00000577186.1	processed_transcript	-	-	-	-	-	-	-	-	-	rs16961732	66663	1	-	HGNC	10004	-	-	-	-	-	-	0.151	-	-	-	-	-	-	-	-	-
rs16961732	17:63242818-63242818	G	upstream_gene_variant	MODIFIER	RP11-169I9.2	ENSG00000265883	Transcript	ENST00000582031.1	processed_pseudogene	-	-	-	-	-	-	-	-	-	rs16961732	61218	-1	-	Clone_based_vega_gene	-	-	-	-	-	-	-	0.151	-	-	-	-	-	-	-	-	-
rs16961732	17:63242818-63242818	G	downstream_gene_variant	MODIFIER	RGS9	ENSG00000108370	Transcript	ENST00000581175.1	retained_intron	-	-	-	-	-	-	-	-	-	rs16961732	36038	1	-	HGNC	10004	-	-	-	-	-	-	0.151	-	-	-	-	-	-	-	-	-
[truncated: 3,846 more rows]
