# Supplementary material for: Regulator of G-Protein Signalling 9: A New Candidate Gene for Sweet Food Liking?
Source: Foods. 2023 Apr 22;12(9):1739. doi: 10.3390/foods12091739 (PMC10178705; doi:10.3390/foods12091739)
Supplement: Supplementary file 1 [file foods-12-01739-s001.zip › TableS5.xlsx]

## Sheet: Table S5
Gene	SNP	Already associated phenotype	Reference	EfectAllele	OtherAllele	Freq	Effect	StdErr	P-value	Direction	HetISq	HetChiSq	HetDf	HetPVal	N
PHACTR2	rs1416208	sensory perception of sweet taste	DOI: 10.1093/ajcn/nqz043	A	T	0.702	0.1392	0.0483	0.00392	+++	33.7	3.018	2	0.2212	2555
LINC01277	rs57083985	sensory perception of sweet taste	DOI: 10.1093/ajcn/nqz043	T	G	0.666	-0.1317	0.0465	0.004657	---	0	0.644	2	0.7247	2555
ANO3	rs75941298	sensory perception of sweet taste	DOI: 10.1093/ajcn/nqz043	A	G	0.0911	-0.172	0.0775	0.02643	---	0	0.75	2	0.6874	2555
GABRB2	rs17457384	sensory perception of sweet taste	DOI: 10.1093/ajcn/nqz043	T	G	0.9058	0.1299	0.0767	0.09042	-++	0	0.835	2	0.6588	2555
DMKN	rs2293698	sensory perception of sweet taste	DOI: 10.1093/ajcn/nqz043	A	G	0.5511	-0.0718	0.0449	0.1096	+--	0	1.47	2	0.4796	2555
KCNQ2	rs62208042	sensory perception of sweet taste	DOI: 10.1093/ajcn/nqz043	A	G	0.1494	-0.087	0.0622	0.1615	+--	0	2	2	0.3678	2555
LINC02553	rs61894278	sensory perception of sweet taste	DOI: 10.1093/ajcn/nqz043	A	G	0.4092	-0.0576	0.0451	0.2016	--+	1.5	2.031	2	0.3622	2555
OLIG1 - LINC01548	rs2834114	sensory perception of sweet taste	DOI: 10.1093/ajcn/nqz043	T	G	0.5927	-0.0563	0.0447	0.2076	+--	0	1.387	2	0.4999	2555
MNDA - PYHIN5P	rs72702969	sensory perception of sweet taste	DOI: 10.1093/ajcn/nqz043	T	C	0.135	-0.0689	0.0644	0.2841	---	0	0.101	2	0.9508	2555
KCNMB2	rs2010949	sensory perception of sweet taste	DOI: 10.1093/ajcn/nqz043	T	C	0.8429	0.0651	0.0613	0.2887	+-+	2.6	2.054	2	0.3581	2555
GRB14	rs13027837	sensory perception of sweet taste	DOI: 10.1093/ajcn/nqz043	A	G	0.23	0.0577	0.0546	0.2911	+++	0	0.946	2	0.6231	2555
PRTFDC1	rs12262926	sensory perception of sweet taste	DOI: 10.1093/ajcn/nqz043	T	C	0.7835	-0.0577	0.0547	0.2915	+--	13.2	2.304	2	0.3159	2555
TMEM18	rs7596758	sensory perception of sweet taste	DOI: 10.1093/ajcn/nqz043	T	G	0.742	0.0526	0.0511	0.3035	+-+	67	6.07	2	0.04808	2555
C4orf19	rs2939710	sensory perception of sweet taste	DOI: 10.1093/ajcn/nqz043	T	C	0.5521	-0.0452	0.0441	0.3052	---	0	1.072	2	0.5852	2555
PSD3	rs722311	sensory perception of sweet taste	DOI: 10.1093/ajcn/nqz043	T	G	0.6609	0.0475	0.0475	0.3172	+++	0	0.527	2	0.7684	2555
GCNT2	rs7764197	sensory perception of sweet taste	DOI: 10.1093/ajcn/nqz043	T	C	0.0697	0.0864	0.0893	0.3333	++-	0	1.719	2	0.4234	2555
RAB3C	rs167132	sensory perception of sweet taste	DOI: 10.1093/ajcn/nqz043	T	G	0.7694	0.0517	0.0541	0.3392	++-	64.2	5.588	2	0.06118	2555
ITGA11	rs6494735	sensory perception of sweet taste	DOI: 10.1093/ajcn/nqz043	T	C	0.0645	-0.0859	0.0953	0.3671	--+	18.4	2.452	2	0.2935	2555
LINC02006	rs4441621	sensory perception of sweet taste	DOI: 10.1093/ajcn/nqz043	T	G	0.2983	0.0446	0.0495	0.3677	+++	0	0.828	2	0.6611	2555
LINC02854	rs4947856	sensory perception of sweet taste	DOI: 10.1093/ajcn/nqz043	C	G	0.927	0.0702	0.0842	0.4039	+++	0	0.109	2	0.9468	2555
ALS2	rs2192762	sensory perception of sweet taste	DOI: 10.1093/ajcn/nqz043	A	G	0.7213	0.0383	0.0497	0.4418	++-	59.2	4.897	2	0.08643	2555
UBL3	rs278043	sensory perception of sweet taste	DOI: 10.1093/ajcn/nqz043	A	T	0.8609	0.0477	0.0635	0.4527	+++	6.2	2.131	2	0.3445	2555
TMEM14A	rs6909398	sensory perception of sweet taste	DOI: 10.1093/ajcn/nqz043	A	G	0.3368	-0.0333	0.0469	0.4776	-+-	25.5	2.684	2	0.2613	2555
PDE1C	rs7456261	sensory perception of sweet taste	DOI: 10.1093/ajcn/nqz043	A	G	0.3031	-0.0315	0.0481	0.5124	+--	0	0.558	2	0.7565	2555
LINC02651 - RPL5P26	rs10762308	sensory perception of sweet taste	DOI: 10.1093/ajcn/nqz043	A	G	0.5247	-0.0263	0.0445	0.554	+--	0	0.139	2	0.9328	2555
WNK2	rs4743910	sensory perception of sweet taste	DOI: 10.1093/ajcn/nqz043	A	T	0.1361	-0.0355	0.067	0.5958	++-	0	1.986	2	0.3704	2555
PAQR8 - EFHC1	rs4712006	sensory perception of sweet taste	DOI: 10.1093/ajcn/nqz043	T	C	0.6277	-0.0226	0.0456	0.6198	-+-	0	0.702	2	0.704	2555
B3GNTL1	rs8081814	sensory perception of sweet taste	DOI: 10.1093/ajcn/nqz043	T	C	0.8251	0.0297	0.0608	0.6254	-+-	76	8.328	2	0.01555	2555
ZNF767P - KRBA1	rs855749	sensory perception of sweet taste	DOI: 10.1093/ajcn/nqz043	A	G	0.457	-0.0177	0.0444	0.6907	++-	19.9	2.497	2	0.2869	2555
HMGN2P18 - KRTCAP2	rs4440846	sensory perception of sweet taste	DOI: 10.1093/ajcn/nqz043	T	C	0.1516	0.024	0.0619	0.6982	+++	0	0.026	2	0.9873	2555
intergenic	rs76006717	sensory perception of sweet taste	DOI: 10.1093/ajcn/nqz043	A	C	0.9292	-0.0315	0.0856	0.7133	+--	0	0.186	2	0.9111	2555
AKAP13	rs431254	sensory perception of sweet taste	DOI: 10.1093/ajcn/nqz043	T	C	0.2458	-0.0178	0.0508	0.7256	-+-	0	1.546	2	0.4615	2555
RN7SKP284 - LINC02070	rs291958	sensory perception of sweet taste	DOI: 10.1093/ajcn/nqz043	A	T	0.1221	0.0246	0.0731	0.7361	--+	30.8	2.891	2	0.2356	2555
ARHGAP15	rs1343763	sensory perception of sweet taste	DOI: 10.1093/ajcn/nqz043	A	T	0.6127	-0.014	0.0453	0.757	--+	0	1.449	2	0.4845	2555
intergenic	rs7602024	sensory perception of sweet taste	DOI: 10.1093/ajcn/nqz043	A	T	0.767	0.0138	0.0531	0.7945	+++	0	0.064	2	0.9684	2555
ZKSCAN7-AS1 - ZKSCAN7-AS1	rs6809116	sensory perception of sweet taste	DOI: 10.1093/ajcn/nqz043	A	C	0.528	-0.0095	0.0447	0.8325	--+	28.8	2.81	2	0.2453	2555
intergenic	rs61905845	sensory perception of sweet taste	DOI: 10.1093/ajcn/nqz043	A	G	0.8375	0.012	0.0604	0.8426	--+	9.8	2.217	2	0.3301	2555
PRDX6-AS1	rs78873212	sensory perception of sweet taste	DOI: 10.1093/ajcn/nqz043	A	G	0.0756	-0.0148	0.0877	0.8664	-+-	0	0.512	2	0.774	2555
NALT1 - LINC01451	rs7849014	sensory perception of sweet taste	DOI: 10.1093/ajcn/nqz043	T	C	0.9023	0.0132	0.1123	0.9065	-+?	78.7	4.684	1	0.03045	1446
DIP2C - LARP4B	rs2766012	sensory perception of sweet taste	DOI: 10.1093/ajcn/nqz043	C	G	0.2083	0.0061	0.0559	0.9125	--+	18.6	2.457	2	0.2927	2555
XYLT1	rs35003134	sensory perception of sweet taste	DOI: 10.1093/ajcn/nqz043	A	G	0.6075	-0.0039	0.0451	0.9304	--+	19.5	2.485	2	0.2886	2555
PTPRF - KDM4A	rs623965	sensory perception of sweet taste	DOI: 10.1093/ajcn/nqz043	A	G	0.2746	-0.0034	0.0484	0.9438	++-	0	0.84	2	0.6569	2555
ATP6V0E1P3 - HNRNPA1P61	rs77739585	sensory perception of sweet taste	DOI: 10.1093/ajcn/nqz043	T	C	0.5182	0.0028	0.0439	0.9492	-+-	0	0.152	2	0.9267	2555
TAS1R2	rs12033832	sweet perception	DOI: 10.1159/000430886	A	G	0.3384	-0.0911	0.0471	0.05307	---	0	0.226	2	0.893	2555
TAS1R2	rs3935570	sweet perception	DOI: 10.1159/000430886	T	G	0.3154	-0.0521	0.0465	0.2622	--+	0.3	2.005	2	0.3669	2555
DRD2	rs6277	Sweetness perception	DOI: 10.1159/000276991	A	G	0.5392	0.0395	0.0466	0.3957	--+	0	1.826	2	0.4014	2555
GNAT3	rs6975345	Sucrose sensitivity	DOI: 10.1093/chemse/bjq063	T	C	0.8566	-0.1081	0.0641	0.09195	+--	63.8	5.532	2	0.0629	2555
GNAT3	rs6467192	Sucrose sensitivity	DOI: 10.1093/chemse/bjq063	A	G	0.146	0.0831	0.0622	0.1816	-++	56.1	4.558	2	0.1024	2555
GNAT3	rs6970109	Sucrose sensitivity	DOI: 10.1093/chemse/bjq063	A	C	0.1244	0.0633	0.0672	0.3463	-++	25.4	2.682	2	0.2616	2555
GNAT3	rs1524600	Sucrose sensitivity	DOI: 10.1093/chemse/bjq063	A	G	0.1245	0.0631	0.0672	0.348	-++	25.5	2.685	2	0.2612	2555
GNAT3	rs6467217	Sucrose sensitivity	DOI: 10.1093/chemse/bjq063	T	C	0.8755	-0.0626	0.0672	0.3518	+--	25.1	2.669	2	0.2633	2555
GNAT3	rs1107657	Sucrose sensitivity	DOI: 10.1093/chemse/bjq063	T	C	0.3722	-0.0188	0.0453	0.6775	---	0	0.27	2	0.8736	2555
GNAT3	rs7792845	Sucrose sensitivity	DOI: 10.1093/chemse/bjq063	T	C	0.4053	0.0178	0.0454	0.6947	+++	0	0.003	2	0.9983	2555
GNAT3	rs1107660	Sucrose sensitivity	DOI: 10.1093/chemse/bjq063	T	G	0.3709	-0.0136	0.0453	0.7636	---	0	0.209	2	0.901	2555
GNAT3	rs940541	Sucrose sensitivity	DOI: 10.1093/chemse/bjq063	A	G	0.3553	-0.0051	0.0463	0.912	--+	0	0.311	2	0.8559	2555
GNAT3	rs6961082	Sucrose sensitivity	DOI: 10.1093/chemse/bjq063	A	C	0.0629	-0.0087	0.0926	0.9254	++-	0	0.271	2	0.8731	2555
TAS1R3	rs307355	sweet perception	DOI: 10.1093/chemse/bjq063	T	C	0.3271	0.1013	0.0663	0.1263	-++	32.2	2.95	2	0.2288	2555
TAS1R3	rs35744813	sweet perception	DOI: 10.1016/j.cub.2009.06.015	T	C	0.2661	0.0914	0.0693	0.187	-++	28.5	2.799	2	0.2468	2555
TAS1R3	rs35424002	sweet perception	DOI: 10.1111/j.1750-3841.2012.02852.x	A	G	0.1593	0.2284	0.0926	0.01361	-++	0	1.612	2	0.4467	2555
TAS1R2	rs7534618	sweet perception	DOI: 10.1111/j.1750-3841.2012.02852.x	T	G	0.6377	0.1066	0.0466	0.02214	+++	0	0.126	2	0.9391	2555
TAS1R2	rs28374389	sweet perception	DOI: 10.1111/j.1750-3841.2012.02852.x	T	C	0.8267	-0.0302	0.0586	0.6057	---	0	0.097	2	0.9524	2555
TAS1R2	rs4076838	sweet perception	DOI: 10.1111/j.1750-3841.2012.02852.x	T	C	0.6272	0.0209	0.0472	0.6584	+++	0	0.87	2	0.6474	2555
TAS1R2	rs4073538	sweet perception	DOI: 10.1111/j.1750-3841.2012.02852.x	A	C	0.2776	0.0191	0.0492	0.698	++-	45.2	3.648	2	0.1613	2555
TAS1R2	rs9701796	sweet perception	DOI: 10.1111/j.1750-3841.2012.02852.x	C	G	0.7915	0.016	0.0544	0.7684	+-+	0	1.841	2	0.3984	2555
TAS1R2	rs4920564	sweet perception	DOI: 10.1111/j.1750-3841.2012.02852.x	T	G	0.6192	0.012	0.0481	0.8029	+-+	0	0.689	2	0.7084	2555
TAS1R2	rs4920566	sweet perception	DOI: 10.1111/j.1750-3841.2012.02852.x	A	G	0.6362	0.0061	0.0455	0.8927	--+	0	1.545	2	0.4619	2555
GRID1	rs7897266	Aspartame	DOI: 10.1093/ajcn/nqz043	T	G	0.9115	0.2092	0.0825	0.01121	+++	31.8	2.931	2	0.231	2555
RP11-401I19.2	rs306356	Intake of total sugars	DOI: 10.1093/ajcn/nqz043	A	C	0.0412	0.2847	0.121	0.01863	-++	44.4	3.599	2	0.1654	2555
CAPN13	rs115354913	Intake of total sugars	DOI: 10.1093/ajcn/nqz043	A	G	0.0338	0.2712	0.1224	0.02677	+++	38.5	3.252	2	0.1967	2555
SSBP4	rs8106096	Intake of total sugars	DOI: 10.1093/ajcn/nqz043	C	G	0.725	-0.104	0.0498	0.03675	---	0	0.216	2	0.8978	2555
AC074019.1	rs62202380	Intake of total sugars	DOI: 10.1093/ajcn/nqz043	T	C	0.9581	-0.2426	0.122	0.04675	+--	35.8	3.115	2	0.2106	2555
DPF3	rs72732444	Intake of sweets	DOI: 10.1093/ajcn/nqz043	A	G	0.1727	0.1186	0.0613	0.05301	++-	64.9	5.702	2	0.05778	2555
AC009313.1	rs3769983	Intake of total sugars	DOI: 10.1093/ajcn/nqz043	A	G	0.4858	0.0845	0.0442	0.05605	+++	0	0.757	2	0.6848	2555
NCALD	rs10113810	Sucrose sweetness	DOI: 10.1093/ajcn/nqz043	A	T	0.5673	-0.0843	0.0452	0.06236	---	16.9	2.405	2	0.3004	2555
RP11-444A22.1	rs11693885	Intake of total sugars	DOI: 10.1093/ajcn/nqz043	A	G	0.3856	0.0825	0.0459	0.07268	+++	0	0.83	2	0.6602	2555
CSMD1	rs2552124	Intake of total sugars	DOI: 10.1093/ajcn/nqz043	A	G	0.7349	-0.0897	0.0509	0.07802	---	0	1.421	2	0.4913	2555
CNTN4	rs35058156	Intake of total sugars	DOI: 10.1093/ajcn/nqz043	A	G	0.5127	-0.0741	0.044	0.09171	+--	0	0.902	2	0.6371	2555
RP11-384F7.1	rs73173948	Intake of total sugars	DOI: 10.1093/ajcn/nqz043	A	T	0.1242	0.1106	0.068	0.1038	+++	0	0.603	2	0.7399	2555
POP5	rs559904	Intake of total sugars	DOI: 10.1093/ajcn/nqz043	A	G	0.274	-0.0796	0.0503	0.1134	+--	51.9	4.155	2	0.1253	2555
CRHR1	rs17689966	Intake of total sugars	DOI: 10.1093/ajcn/nqz043	A	G	0.5218	0.0664	0.0439	0.131	--+	60.3	5.038	2	0.08053	2555
ADAMTS2	rs4700798	Intake of total sugars	DOI: 10.1093/ajcn/nqz043	T	C	0.6452	0.069	0.0475	0.1458	+++	0	1.322	2	0.5164	2555
AC091969.1	rs4509081	Intake of total sugars	DOI: 10.1093/ajcn/nqz043	A	G	0.3752	0.062	0.0454	0.1722	+++	0	0.528	2	0.7679	2555
KIAA1211L	rs6741166	Intake of total sugars	DOI: 10.1093/ajcn/nqz043	C	G	0.3228	-0.0584	0.0465	0.209	+--	0	1.583	2	0.4533	2555
COL4A2	rs11617097	Intake of sweets	DOI: 10.1093/ajcn/nqz043	A	G	0.9042	0.0942	0.0753	0.2106	+++	0	0.15	2	0.9276	2555
CIPC	rs2655995	Intake of total sugars	DOI: 10.1093/ajcn/nqz043	A	G	0.2702	0.058	0.0491	0.2369	-++	43.8	3.561	2	0.1686	2555
PTPRF	rs11577403	Intake of total sugars	DOI: 10.1093/ajcn/nqz043	A	G	0.3722	0.0507	0.0453	0.2625	-++	0	0.618	2	0.7343	2555
AC073284.4	rs7424551	Intake of total sugars	DOI: 10.1093/ajcn/nqz043	A	G	0.6852	0.0583	0.0522	0.2641	+++	0	0.372	2	0.8305	2555
CDK10	rs465507	Intake of total sugars	DOI: 10.1093/ajcn/nqz043	C	G	0.5293	0.0481	0.0452	0.2867	+++	0	0.335	2	0.8458	2555
NKIRAS1	rs28510558	Intake of total sugars	DOI: 10.1093/ajcn/nqz043	A	G	0.9199	-0.09	0.0846	0.2872	++-	19	2.468	2	0.2911	2555
RP11-311B18.1	rs1570959	Intake of total sugars	DOI: 10.1093/ajcn/nqz043	A	T	0.707	0.0519	0.0515	0.3139	+++	0	0.275	2	0.8716	2555
TMEM105	rs8075897	Intake of total sugars	DOI: 10.1093/ajcn/nqz043	T	C	0.3366	-0.0473	0.0476	0.3199	+-+	73.1	7.426	2	0.0244	2555
UGGT1	rs141413766	Intake of sweets	DOI: 10.1093/ajcn/nqz043	T	G	0.987	0.316	0.322	0.3265	?+?	0	0	0	1	1073
ATF2	rs79907460	Intake of total sugars	DOI: 10.1093/ajcn/nqz043	A	G	0.9254	-0.084	0.0864	0.3312	---	0	1.24	2	0.538	2555
RP11-11K13.1	rs55994271	NHDC	DOI: 10.1093/ajcn/nqz043	A	G	0.3222	-0.0467	0.0486	0.3358	-+-	58.7	4.845	2	0.08869	2555
FKBP1C	rs1504377	Intake of sweets	DOI: 10.1093/ajcn/nqz043	T	C	0.2351	0.0509	0.0535	0.3407	+++	3.5	2.072	2	0.3549	2555
SNORA18	rs2433267	Sucrose liking	DOI: 10.1093/ajcn/nqz043	A	G	0.9061	-0.0695	0.0773	0.3691	---	0	1.7	2	0.4273	2555
CTD-2015H3.1	rs60764613	Intake of total sugars	DOI: 10.1093/ajcn/nqz043	T	G	0.1179	-0.0606	0.0688	0.3786	---	12	2.272	2	0.321	2555
AC074389.1	rs6965555	Intake of total sugars	DOI: 10.1093/ajcn/nqz043	A	G	0.726	0.0426	0.0489	0.383	+-+	0	1.414	2	0.4931	2555
GALNT2	rs2144298	Intake of sweets	DOI: 10.1093/ajcn/nqz043	T	C	0.1789	0.0492	0.0566	0.385	++-	0	1.427	2	0.4899	2555
RP11-565N2.1	rs701610	Intake of total sugars	DOI: 10.1093/ajcn/nqz043	T	C	0.262	0.0424	0.0522	0.417	-++	0	0.486	2	0.7843	2555
CTB-27N1.1	rs10866646	Glucose	DOI: 10.1093/ajcn/nqz043	T	G	0.1527	0.0502	0.0627	0.4233	+++	0	0.533	2	0.7661	2555
CTD-2216M2.1	rs17127163	Sucrose liking	DOI: 10.1093/ajcn/nqz043	A	T	0.8372	-0.0486	0.062	0.4326	+--	0	0.534	2	0.7655	2555
MYOC	rs171006	Intake of total sugars	DOI: 10.1093/ajcn/nqz043	A	G	0.4115	-0.0316	0.0448	0.4795	---	0	0.629	2	0.7301	2555
RP11-459K23.2	rs78965274	Intake of total sugars	DOI: 10.1093/ajcn/nqz043	A	G	0.8855	-0.0495	0.0726	0.4958	+--	0	1.23	2	0.5406	2555
RSPO2	rs1031402	Intake of total sugars	DOI: 10.1093/ajcn/nqz043	A	G	0.671	-0.0313	0.0472	0.5062	+--	0	1.554	2	0.4598	2555
SLC14A2	rs72906613	Intake of total sugars	DOI: 10.1093/ajcn/nqz043	T	C	0.9308	0.0581	0.0875	0.5063	++-	21.9	2.56	2	0.2781	2555
PRKAR1A	rs4968897	Intake of total sugars	DOI: 10.1093/ajcn/nqz043	T	C	0.5367	-0.0283	0.0436	0.5158	+--	0	1.184	2	0.5532	2555
CD44	rs11607862	Intake of sweets	DOI: 10.1093/ajcn/nqz043	T	C	0.2857	-0.0325	0.0504	0.5189	--+	21.1	2.534	2	0.2817	2555
RN7SKP280	rs7795216	Sucrose liking	DOI: 10.1093/ajcn/nqz043	A	G	0.8663	0.0432	0.0701	0.5371	--+	0	0.852	2	0.6532	2555
CACNA1C	rs11062194	Aspartame	DOI: 10.1093/ajcn/nqz043	A	C	0.1136	-0.0418	0.0718	0.5603	-+-	0	0.427	2	0.8077	2555
CATSPERB	rs17127497	Intake of sweets	DOI: 10.1093/ajcn/nqz043	A	G	0.9271	0.0527	0.0912	0.5636	--+	2.4	2.049	2	0.3591	2555
FTO	rs11642841	Sugar intake	DOI: 10.1093/ajcn/nqz043	A	C	0.3974	0.0267	0.0465	0.5652	-++	34.3	3.045	2	0.2182	2555
STK32A	rs35267617	Intake of total sugars	DOI: 10.1093/ajcn/nqz043	T	C	0.4294	-0.0227	0.0442	0.6072	---	0	0.007	2	0.9967	2555
snoU13	rs139840748	Intake of total sugars	DOI: 10.1093/ajcn/nqz043	A	G	0.0176	-0.1018	0.199	0.6092	+-+	37.1	3.179	2	0.204	2555
ABO	rs550057	Intake of total sugars	DOI: 10.1093/ajcn/nqz043	T	C	0.2575	0.0248	0.0504	0.622	++-	39.4	3.299	2	0.1922	2555
WLS	rs10889761	Sucrose intensity	DOI: 10.1093/ajcn/nqz043	T	C	0.2279	0.0258	0.0525	0.6228	-+-	53.8	4.333	2	0.1146	2555
RP11-762H8.5	rs4887033	Sucrose liking	DOI: 10.1093/ajcn/nqz043	T	G	0.355	-0.0223	0.0481	0.6427	--+	0	1.063	2	0.5877	2555
RP1-37C10.3	rs9435729	Intake of total sugars	DOI: 10.1093/ajcn/nqz043	C	G	0.7212	-0.0258	0.0559	0.6448	--+	0	0.462	2	0.7936	2555
NBAS	rs79713359	Intake of sweets	DOI: 10.1093/ajcn/nqz043	A	T	0.9812	-0.1028	0.2315	0.657	+-?	0	0.208	1	0.648	1446
ARG1	rs9493003	Intake of total sugars	DOI: 10.1093/ajcn/nqz043	T	C	0.2118	-0.0232	0.0543	0.6683	+-+	0	1.044	2	0.5932	2555
RELN	rs62485870	Sucrose liking	DOI: 10.1093/ajcn/nqz043	A	T	0.1996	0.0237	0.0565	0.6748	-++	0	0.094	2	0.9543	2555
FUT1	rs8103840	Intake of total sugars	DOI: 10.1093/ajcn/nqz043	T	C	0.4494	-0.0188	0.0459	0.6829	---	0	0.045	2	0.9776	2555
AC010207.1	rs151313984	Intake of sweets	DOI: 10.1093/ajcn/nqz043	T	C	0.012	0.0905	0.2289	0.6924	?++	0	0.14	1	0.708	2182
RP11-575I8.1	rs77362911	Intake of total sugars	DOI: 10.1093/ajcn/nqz043	T	C	0.9113	0.0312	0.0789	0.6925	-++	0	1.37	2	0.504	2555
AC096558.1	rs10205708	Sucrose sweetness	DOI: 10.1093/ajcn/nqz043	A	G	0.2427	0.0206	0.0521	0.6931	+++	0	0.104	2	0.9494	2555
RP11-259P6.2	rs1793681	Intake of total sugars	DOI: 10.1093/ajcn/nqz043	A	C	0.9123	-0.0297	0.0762	0.6966	+-+	0	0.788	2	0.6743	2555
SIRT5	rs9382222	gSweet	DOI: 10.1093/ajcn/nqz043	T	C	0.3272	0.0176	0.0479	0.713	-++	0	0.524	2	0.7696	2555
RP11-32K4.1	rs1520930	Intake of total sugars	DOI: 10.1093/ajcn/nqz043	T	C	0.6599	-0.0159	0.0464	0.7324	++-	0	0.694	2	0.707	2555
RP11-733D4.1	rs994178	Sucrose sweetness	DOI: 10.1093/ajcn/nqz043	A	G	0.4107	0.0149	0.0454	0.7421	+--	70.7	6.831	2	0.03287	2555
STK33	rs7932312	Intake of total sugars	DOI: 10.1093/ajcn/nqz043	T	C	0.2714	-0.0161	0.049	0.7429	+--	0	1.061	2	0.5882	2555
RP3-335N17.2	rs6911544	Intake of total sugars	DOI: 10.1093/ajcn/nqz043	A	C	0.8056	0.0163	0.0562	0.7718	++-	0	1.906	2	0.3856	2555
RP11-135D11.2	rs4948236	Intake of sweets	DOI: 10.1093/ajcn/nqz043	T	C	0.2216	0.0149	0.0555	0.7887	-++	0	0.407	2	0.8158	2555
HHAT	rs4951711	Intake of total sugars	DOI: 10.1093/ajcn/nqz043	T	C	0.1972	-0.0144	0.0555	0.7956	++-	48	3.843	2	0.1464	2555
RP11-18H21.1	rs7665985	Intake of total sugars	DOI: 10.1093/ajcn/nqz043	T	C	0.3401	-0.0111	0.048	0.8174	++-	5.6	2.118	2	0.3468	2555
RP11-415C15.2	rs1000516	NHDC	DOI: 10.1093/ajcn/nqz043	A	G	0.1397	-0.0139	0.0638	0.8274	+-+	32.9	2.979	2	0.2255	2554
RP11-325K19.1	rs1497980	Sucrose liking	DOI: 10.1093/ajcn/nqz043	T	C	0.0815	-0.0177	0.0848	0.8347	-+-	0	0.542	2	0.7627	2555
LIPF	rs146274231	Intake of total sugars	DOI: 10.1093/ajcn/nqz043	T	C	0.9886	0.067	0.321	0.8348	??+	0	0	0	1	1109
RP11-637N19.1	rs4797242	Intake of total sugars	DOI: 10.1093/ajcn/nqz043	A	C	0.2197	-0.0101	0.054	0.8509	+-+	0	1.732	2	0.4207	2548
WSCD1	rs35253088	Sucrose liking	DOI: 10.1093/ajcn/nqz043	A	T	0.1507	0.0116	0.0635	0.8555	+-+	0	0.604	2	0.7394	2555
AL353707.1	rs56145934	Intake of total sugars	DOI: 10.1093/ajcn/nqz043	A	G	0.1762	-0.0096	0.0571	0.8666	--+	0	0.469	2	0.7911	2555
SERPINA1	rs11568814	Sucrose liking	DOI: 10.1093/ajcn/nqz043	T	C	0.0994	-0.0102	0.075	0.8916	++-	0	0.326	2	0.8496	2555
ORC5	rs10953405	Sucrose liking	DOI: 10.1093/ajcn/nqz043	A	G	0.8319	0.0076	0.061	0.9005	-++	0	0.284	2	0.8676	2555
TRIO	rs56112380	Intake of total sugars	DOI: 10.1093/ajcn/nqz043	T	C	0.0167	-0.0285	0.2322	0.9025	-?+	75.5	4.083	1	0.04332	1482
AC098848.1	rs72936627	Sucrose intensity	DOI: 10.1093/ajcn/nqz043	T	G	0.2517	-0.0063	0.0522	0.9032	-+-	0	1.146	2	0.5638	2555
ASXL3	rs9947894	Intake of total sugars	DOI: 10.1093/ajcn/nqz043	T	G	0.4775	-0.0053	0.0441	0.9043	+--	0	0.621	2	0.7332	2555
RP11-611D20.2	rs710411	Sucrose liking	DOI: 10.1093/ajcn/nqz043	A	G	0.6261	0.0092	0.0773	0.9047	+-?	50.6	2.023	1	0.155	1446
TRIM64C	rs2727020	Intake of total sugars	DOI: 10.1093/ajcn/nqz043	C	G	0.7438	0.0058	0.0519	0.9114	++-	11.5	2.261	2	0.3229	2555
PTGR1	rs117065036	Intake of sweets	DOI: 10.1093/ajcn/nqz043	T	C	0.9738	0.016	0.1482	0.9138	++-	0	0.912	2	0.6337	2555
CTD-2023N9.1	rs995398	Sucrose intensity	DOI: 10.1093/ajcn/nqz043	T	C	0.4357	-0.0048	0.045	0.9146	-+-	24.3	2.641	2	0.267	2555
AC105252.1	rs9685484	Sucrose sweetness	DOI: 10.1093/ajcn/nqz043	A	G	0.4681	-0.0044	0.0447	0.9209	-+-	68.9	6.433	2	0.04009	2554
RP11-259O2.3	rs10155613	Sucrose sweetness	DOI: 10.1093/ajcn/nqz043	T	C	0.9208	0.0073	0.0831	0.9302	-++	0	1.761	2	0.4145	2555
VPS13B	rs71516839	Intake of total sugars	DOI: 10.1093/ajcn/nqz043	A	G	0.0118	-0.0286	0.3407	0.9331	?-?	0	0	0	1	1073
RP11-121P12.1	rs78374240	Intake of total sugars	DOI: 10.1093/ajcn/nqz043	T	C	0.0884	-0.0034	0.0783	0.9651	-+-	42.1	3.455	2	0.1777	2555
SYNDIG1	rs62215296	Sucrose liking	DOI: 10.1093/ajcn/nqz043	A	G	0.2463	-0.0022	0.0528	0.9669	--+	22.9	2.592	2	0.2736	2555
NTM	rs111530275	Intake of total sugars	DOI: 10.1093/ajcn/nqz043	T	G	0.0602	0.0028	0.0945	0.9768	-++	0	0.248	2	0.8835	2555
RP1-60O19.1	rs1358726	Intake of sweets	DOI: 10.1093/ajcn/nqz043	A	T	0.7305	-0.0013	0.0474	0.9778	++-	63.7	5.505	2	0.06377	2555
CCDC149	rs1547578	Intake of sweets	DOI: 10.1093/ajcn/nqz043	T	G	0.1862	0.0016	0.0572	0.9782	+-+	0	0.76	2	0.6838	2555
RNU6-566P	rs62135538	Intake of total sugars	DOI: 10.1093/ajcn/nqz043	C	G	0.0773	0.0017	0.086	0.9842	--+	0	0.441	2	0.8021	2555
FGF21	rs838133	Sweet intake	DOI: 10.1016/j.cmet.2017.04.009	A	G	0.428	0.0465	0.0449	0.3005	+++	0	0.916	2	0.6327	2553
